# Supplementary material for: Characterization and Probiotic Potential of Levilactobacillus brevis DPL5: A Novel Strain Isolated from Human Breast Milk with Antimicrobial Properties Against Biofilm-Forming Staphylococcus aureus
Source: Microorganisms. 2025 Jan 14;13(1):160. doi: 10.3390/microorganisms13010160 (PMC11767307; doi:10.3390/microorganisms13010160)
Supplement: Supplementary file 1 [file microorganisms-13-00160-s001.zip]

Archive with 1 entries (1 files):
- microorganisms-3411807-supplementary.xls
