# Supplementary material for: Characterization and Probiotic Potential of Levilactobacillus brevis DPL5: A Novel Strain Isolated from Human Breast Milk with Antimicrobial Properties Against Biofilm-Forming Staphylococcus aureus
Source: Microorganisms. 2025 Jan 14;13(1):160. doi: 10.3390/microorganisms13010160 (PMC11767307; doi:10.3390/microorganisms13010160)
Supplement: Supplementary file 1 [file microorganisms-13-00160-s001.zip › microorganisms-3411807-supplementary.xls]

## Sheet: Suppl_1
Table S1. Results of antimicrobial susceptibility test for the nasal S. aureus isolates, interpreted according to EUCAST, 2024.
Antimicrobial agents	Class	Concentration (μg/disc)	Resistant strains (%)
Penicillin (P)	Penicillins	10	80
Ampicillin (AP)	Penicillins	10	60
Cefoxitin (FOX)*	Cephalosporins	30	33 (MRSA)
Imipenem	Carbapenemes	10	0
Levofloxacin (LV)	Fluoroquinolones	5	13.3
Moxfloxacin	Fluoroquinolones	5	13.3
Norfloxacin (NOR)	Fluoroquinolones	10	3
Amikacin (AK)	Aminoglycosides	30	0
Gentamicin (GN)	Aminoglycosides	10	13.3
Tobramycin (TOB)	Aminoglycosides	10	6.7
Erythromycin (Е)	MLSK	15	30
Clindamycin (CC)	MLSK	2	36.6
Tetracycline (TE)	Tetracyclines	30	16.6
Chloramphenicol (C)	Phenicols	30	0
Nitrofurantoin (F)	Nitrofurans	100	3
Co-trimoxazole (COT)	Sulfonamides	1.25/23.75	3
Linezolid (LNZ)	Oxazolidinones	10	0
MLSK: Macrolides, Lincosamides, Streptogramins, Ketolides.
*Cefoxitin resistance was used as a screening marker for MRSA

## Sheet: Suppl_2
contig_id	feature_id	type	location	start	stop	strand	function	aliases	figfam	evidence_codes	nucleotide_sequence	aa_sequence
CP144903	fig|1580.712.peg.1	peg	CP144903_910_1,CP144903_45172_45150	45172	1	-	Mobile element protein	locus|V5E33_00005,protein_id|PRJNA1075351:V5E33_00005	FIG01306568	ff	ttgtctagtataacctattccgaacgaattaaaatcgaaaccttttgtgaactagggctgtccaatatccaaatgggcgttcggctgaaccgatcatcgtcaacaatttcttatgaattatctcgatgtcaaccttatcaggctgaattagcacaaacagatgccgaatacaagcgctcacgatgtggtcggaaaactaagctgagcgatgagttaaagcaaaaaattctcaaccatttacgtctaagctggtcaccaggaatgattgctcacgaatttaaactagctactaaatctatttataattggctaaatcaggggagaattggtttctccttgaatgatctacctgaacatggcgtacgccaacggcgtaacgttgaccaacgatccaaatat…	MSSITYSERIKIETFCELGLSNIQMGVRLNRSSSTISYELSRCQPYQAELAQTDAEYKRSRCGRKTKLSDELKQKILNHLRLSWSPGMIAHEFKLATKSIYNWLNQGRIGFSLNDLPEHGVRQRRNVDQRSKYNQSLGRSIEQRPMMINQRNRIGDFELDTVVGPRGHSKAVLLTLIDRKSRFLWAYRLKDRTTASVNEALTKFLTTFNGPVHSFTVDRGTEFSGLVSFESQYGIKTYYCHAYTPAERGSNERFNQNLRYFYPKGTRFEHISAQDLTTTLLQINQRPLKILDWKTPYQVMLTNLSNQVQH
CP144903	fig|1580.712.peg.2	peg	CP144903_1813_1484	1813	1484	-	hypothetical protein	locus|V5E33_00010,protein_id|PRJNA1075351:V5E33_00010			atggctaataaattgattcggtctaaccgcaacccaattaagccagataagcaggctgaaatttcggatttttcaaattcaaataaaggaattaaaaccccacaaaatcaagttgcttcggttacttttgacacaaacctaaaaatcaacaaccacattagaaacaaattgcaagcaatggctgtattagggtatagtgacaatcaaaaggcagctattgaagtagctttatctgtttatattgaatctttgacttcagacgaacgtaaagaattagaatttcaaattgattctttagaaaaacgtgatgtacgcgtaaaaagtaaataa	MANKLIRSNRNPIKPDKQAEISDFSNSNKGIKTPQNQVASVTFDTNLKINNHIRNKLQAMAVLGYSDNQKAAIEVALSVYIESLTSDERKELEFQIDSLEKRDVRVKSK
CP144903	fig|1580.712.peg.3	peg	CP144903_2615_1806	2615	1806	-	Chromosome (plasmid) partitioning protein ParA	locus|V5E33_00015,protein_id|PRJNA1075351:V5E33_00015	FIG00006461	idu(2);Cell_Division_Subsystem_including_YidCD idu(2);RNA_modification_and_chromosome_partitioning_cluster idu(2);Bacterial_Cell_Division idu(2);Plasmid_replication idu(2);Bacterial_Cytoskeleton	atgacacaaaccataacatttggaaattttaaaggtggagttggaaaaactagtaattcaacattagtagctctagaccttagcaatcgtggttacaaaacactactagttgatttggacccccaaggaaacgccacaaatctactcttgaatactaaagttaatattgatggaaaagttggccattttaaaaaatctctcatggctagtattgaagatggcgatttaactcaatctttaatacatataaaagaaaacttcgatatcctagcttctgcacctgactttgctcttttcccacgctatatggaaaaaatcaaagactataatgaacgcgtcaaagaattcagtaatcttatcaagcctattaaagataaatatgattatatcatcatagat…	MTQTITFGNFKGGVGKTSNSTLVALDLSNRGYKTLLVDLDPQGNATNLLLNTKVNIDGKVGHFKKSLMASIEDGDLTQSLIHIKENFDILASAPDFALFPRYMEKIKDYNERVKEFSNLIKPIKDKYDYIIIDTPPTISLITDSALYASDYCVIVMQTHEHSFEGAQAFIEYIQEQVIDTYKAPRLEIVGILAVLLQAGAPVDEATIQNAINQFGTENIFKHKIHSMQRIKRYGITGITFNTQFDRRVFKVYKDVTDEMLKRMEAIENG
CP144903	fig|1580.712.peg.4	peg	CP144903_3645_3872	3645	3872	+	hypothetical protein	locus|V5E33_00020,protein_id|PRJNA1075351:V5E33_00020			atgactcgggatcaagcttttagtttggcgaaagtctttggggcgaaaccacaaaattgggttacgaaacagacagattatttagtggttgggttaattgagacggctttaggtgaggagcccatcacaaaaaagttattgacgggaacaccaacgatttcagaacgggattttttggactggtgtcaggcacgattggcgcaatggtctaggagtttaggcggttaa	MTRDQAFSLAKVFGAKPQNWVTKQTDYLVVGLIETALGEEPITKKLLTGTPTISERDFLDWCQARLAQWSRSLGG
CP144903	fig|1580.712.peg.5	peg	CP144903_6443_7363	6443	7363	+	Mobile element protein	locus|V5E33_00040,protein_id|PRJNA1075351:V5E33_00040	FIG01306568	ff	ttgggtacatctactttatcacgttttcaacgtggcgcactagcacaactggtcaatgaggggaataaatcttaccaagtaatggctgacgccttaggcgtcgccaaagctacgattagctatgagttggaccgggttaaaccttatgatccagaattagctcagcaagatgcagatcgcaagaggcggaattgcggtcgtcgttcgatgctgacggcagcattagcgactttaattaccaatcacttacgattaacctggtcaccagaaaccattgcggccgcttataacttgagcactgcgtcaatttataattggcttaatcgtggctggctccccttcaaattgactgatctacccaatcggaatgtccgccagcaccgagtgagcgaaaatcgt…	MGTSTLSRFQRGALAQLVNEGNKSYQVMADALGVAKATISYELDRVKPYDPELAQQDADRKRRNCGRRSMLTAALATLITNHLRLTWSPETIAAAYNLSTASIYNWLNRGWLPFKLTDLPNRNVRQHRVSENRGKFTSGTSIEQRPTTVNQRLAFGHWEVDTVLSSRSESRSCLVTFVERKTRLLWAIKAPNRTAKALNTAFGKFMGAFGPQVKSITVDHGKEFANYQALEQDYQIKVYFCHLYSPWERGFNEYFNRRLRWFFPKKTNFSQVTTDEILAALELINQRPLKIHHQQTAIERFRACSD
CP144903	fig|1580.712.peg.6	peg	CP144903_7490_8398	7490	8398	+	Magnesium and cobalt transport protein CorA	locus|V5E33_00045,protein_id|PRJNA1075351:V5E33_00045	FIG00004180	idu(1);Magnesium_transport idu(1);Campylobacter_Iron_Metabolism	atgatcaaacccgaaaagacaatcaatggaaccaaatggattgaaacgattcaaatcaatgccgaagaacgggcaaccctcgaagatcagtatggcatcgatgaagatattattgagtacgtcactgataatgatgaaagtactaattatgtttatgatatcaatgaggacgaccaattattcatctttctggcgccgtatgccctcgacaaagatgcgctgagatacattacccagccatttggcatgttgctccataagggcgttttattcacgtttaatcaaagcaacatacctgaagtcaacacggcactttactcggcattggataatcccgaggttaagagcgtcgatgcatttattctggaaacactgtttacagttgttgacagctttatc…	MIKPEKTINGTKWIETIQINAEERATLEDQYGIDEDIIEYVTDNDESTNYVYDINEDDQLFIFLAPYALDKDALRYITQPFGMLLHKGVLFTFNQSNIPEVNTALYSALDNPEVKSVDAFILETLFTVVDSFIPISRGITKKRNYLDKMLNRKTKNSDLVSLSYLQQTLTFLSSAVQTNLSELDRLPKTHFGVGADQDKIDLFEDVQIEGEQVQRMFEIETQVVDRIDHTFNSIANNNLNDTMKFLTIWSLTMAVPTIITGFYGMNVKLPLAGMQYAWMLTLGISVALIVAMLIMLKVWRKM
CP144903	fig|1580.712.peg.7	peg	CP144903_9870_9592	9870	9592	-	FIG00746003: hypothetical protein	locus|V5E33_00055,protein_id|PRJNA1075351:V5E33_00055	FIG00746001	ff	atatctaatcaatatgaaaaactagtcgagcagcaagcgcgtttaaaacaaaaaattgagcgggaagattttaaattacggcaatctaaatactatgaaaatcggcaagcccgcaaagcccgttctcgccgattaattcaaaaaggggccttattagaaaagtactttcaagctaataacctctcggtcgaacaaaccgaagaacttttaaaaacatttgctgactatgttaacgcccataaaccggataaattaaaaaacgatcaacctaataactag	MSNQYEKLVEQQARLKQKIEREDFKLRQSKYYENRQARKARSRRLIQKGALLEKYFQANNLSVEQTEELLKTFADYVNAHKPDKLKNDQPNN
CP144903	fig|1580.712.peg.8	peg	CP144903_10120_9893	10120	9893	-	FIG00746404: hypothetical protein	locus|V5E33_00060,protein_id|PRJNA1075351:V5E33_00060	FIG00746403	ff	atgattggagggatcgttatgtctcaaagtaacttagaaaaacaagaagctaaattaaaagcccttaatcaaaaaattaaggacgaaaaaaataagattgaacaacggctaggtaaacaaatcatcagtcaagccaatttagattatgctaatttgtctaacgatcagattaagcttttagccaagcaattttctgaatttttaaaggtaaagtccgtagatcattag	MIGGIVMSQSNLEKQEAKLKALNQKIKDEKNKIEQRLGKQIISQANLDYANLSNDQIKLLAKQFSEFLKVKSVDH
CP144903	fig|1580.712.peg.9	peg	CP144903_10374_12437	10374	12437	+	FIG00749639: hypothetical protein	gene_name|mobQ,locus|V5E33_00065,protein_id|PRJNA1075351:V5E33_00065	FIG00749638	ff	atggcaatattccacatgagttttagtaatattagtgctggtaaaggacgaagtgcgattgccagtgctgcttatcgaagtggtgaaaagctatttgatgatcaagaaggtcgccactatttctatgctcggtcagtcataccagagagttttattttaactcctaaaaatgcaccagcatgggccagtaatcgagaacaattatggaatgaagttgaaaataaagatcgtaaatcaaattcgcggtatgcaaaagagtttaacgtggctttaccggtagaattaagtgaatccgaacagaaagaattactgacaaaatatgtgcaagaaaattttgttgatgagggcatgatagccgatgtagcaattcatcgcgatcacccagataatccgcatgca…	MAIFHMSFSNISAGKGRSAIASAAYRSGEKLFDDQEGRHYFYARSVIPESFILTPKNAPAWASNREQLWNEVENKDRKSNSRYAKEFNVALPVELSESEQKELLTKYVQENFVDEGMIADVAIHRDHPDNPHAHVMLTNRPFNPDGTWGIKSKKQYILDENGNKTYTGTSKYPKSRKILMVDWDKKEKIIEWRHNWAVSVNQVLEQKNIPDRISEKSFVEQGIADTPMQHEGINSKRHERKAFNQQVKNYRKSKSGYKNMQEKVVNRGHLDSLSKHFSFNEKRVVKELSHELKTYISLESLDDKRRMLFNWKNSTLIKHAVGEDITKQLLTINQQESSLKKADELLNKVVDRTTKKLYPDLDFEQTTAAERRELIKETNSEQTIFKGNELNERLMNIRD…
CP144903	fig|1580.712.peg.10	peg	CP144903_12534_14669	12534	14669	+	DNA topoisomerase III (EC 5.99.1.2)	gene_name|topB,locus|V5E33_00070,protein_id|PRJNA1075351:V5E33_00070	FIG00000578	isu;DNA_processing_cluster isu;DNA_topoisomerases,_Type_I,_ATP-independent	atgaccactgttatcttagctgaaaaacccagtcaagcccgttcatacgtccaagcctttcaaaagagcacaaaaaaacagggttactatacggttagtgaccctgttttgcccgaaaatacgcttgtgacgtatggtctcggacatttagttgaactagccacaccggataaatatgatcagaaataccagcaatgggccttatctaatttaccgattttccccgacaaatacaagtttgaagtgtcaactagtaaaagagcacaattcaagatcgttaatgacctgttagcgaaggccgataccattattgttgccaccgatagtggtcgagaaggttccaatattgcatggtcaatcatgaatcaagcccatattgatattaaaaagaagaccatt…	MTTVILAEKPSQARSYVQAFQKSTKKQGYYTVSDPVLPENTLVTYGLGHLVELATPDKYDQKYQQWALSNLPIFPDKYKFEVSTSKRAQFKIVNDLLAKADTIIVATDSGREGSNIAWSIMNQAHIDIKKKTIKRLWLNSLEKDAIITGFKNLGDWHKDYLAYKEAQTRQISDWLIGMNGSPLYTLLLRQNGVRGVYSIGRVQTPTLYMVYQRDQLIKDFKPEPYFELNAEILANQQKFAAKLDPYQRFKDEVGLMTFMQAKHVQKGSQAGLIKDVQKQAKKSASPQLFSLSSLQSAMNKRYHASASQTLAAIQSLYEAKLLSYPRTDCAYITDEEFEYLVANLTKYLGLVSKQVALTNTTPNKRYVNGKKVEEHYAIIMTKVVPTKEKLASLPKLQQQ…
CP144903	fig|1580.712.peg.11	peg	CP144903_14791_15006	14791	15006	+	FIG00743137: hypothetical protein	locus|V5E33_00075,protein_id|PRJNA1075351:V5E33_00075	FIG00743135	ff	atgaacaacgaattagcagttttagccagtgaattacccgttttgcaggctaaaggaacctacaagtatttaaaagaaatcactggtaacggcgcttattatcaagtagcctggcaaaaattgtctgacggttacgttgccctttatggcacgaccccgattcaaataagatcattgccaacattgaatgatatttttgaagatgaggaggggtaa	MNNELAVLASELPVLQAKGTYKYLKEITGNGAYYQVAWQKLSDGYVALYGTTPIQIRSLPTLNDIFEDEEG
CP144903	fig|1580.712.peg.12	peg	CP144903_16381_16292	16381	16292	-	hypothetical protein	locus|V5E33_00085,protein_id|PRJNA1075351:V5E33_00085			atgagcgtcttccagacactctcgttgatgttgctgtttggcacgtttttaatcgcgctactcagctatatcgacaagcaccacaaataa	MSVFQTLSLMLLFGTFLIALLSYIDKHHK
CP144903	fig|1580.712.peg.13	peg	CP144903_17796_16567	17796	16567	-	Type I restriction-modification system, specificity subunit S (EC 3.1.21.3)	locus|V5E33_00090,protein_id|PRJNA1075351:V5E33_00090	FIG00000494	isu;Restriction-Modification_System icw(1);Type_I_Restriction-Modification	atgaaggataagcaaactaaatatccgcaattaagatttaaaggcttcactgatccttgggaacagcgtaagctcggtgactattatgaatttaagaatggcctcaacaaagggaaggaggcttttggttcaggaagtcctatcgtaaattttgtggacgtttttcataatagacgcctgactccgaatatgctctctggccgtgtcaatcttactgacaaagaaatattaaattttgaagttcaagacggtgacctcttttttacgagaacgtctgaaacaattgatgaaattgggtttccatcagtgatggacgggtcacctaaagccactactttcagtggatttgtcctaagagggcgtgccgtctccatggatccgctcattacctcttttaag…	MKDKQTKYPQLRFKGFTDPWEQRKLGDYYEFKNGLNKGKEAFGSGSPIVNFVDVFHNRRLTPNMLSGRVNLTDKEILNFEVQDGDLFFTRTSETIDEIGFPSVMDGSPKATTFSGFVLRGRAVSMDPLITSFKAYVFFTDAFRVEMKKKSSMTTRALTSGSALKKMFFNFPAQQDEQQKIGTFFQQLDGLITLHQRKLAKLKKLKQGYLQKLFPKNGSKFPQLRFAGFADAWEQRKLGDLLKEFSIKSKIEDEHKVLSSTNSGMEFREGRVSGTSNLGYKIIKNGDLVLSPQNLWLGNININNIGKGLVSPSYKTFELINIDSSFINPQLRTQKMLEEYKNSSTQGASVVRRNLEIDSFYQIKIFVPTISEQEKIGSFFQQLDNTIVLHQRKLEKLQEL…
CP144903	fig|1580.712.peg.14	peg	CP144903_19408_17786	19408	17786	-	Type I restriction-modification system, DNA-methyltransferase subunit M (EC 2.1.1.72)	locus|V5E33_00095,protein_id|PRJNA1075351:V5E33_00095	FIG00000477	icw(1);Restriction-Modification_System isu;Type_I_Restriction-Modification	atgtcagaaaaaacaatgcaagctagtcagcttgaaagcgctctatggaatgcggccgatgttttacgtgggaaaatggacgcttctgaatataaaaattatttattggggttaattttttatcggtttctatctgagaaaaccttaacgacctttagtgattgggcaggcgaaaccgaaaatgtcacccggaaatatgctcagtatatggatccgcagtttgagttggaaggcgtctcggtgcagcccagtttagtggagtatttgcaaaacacgctcggctatttaattcaaccccaggcgttgtacgccaccctgattggcaagattcaagcccatacttttgcgttagacgatttatcccaagcacttcatgatctggaacagtcgacacaaaat…	MSEKTMQASQLESALWNAADVLRGKMDASEYKNYLLGLIFYRFLSEKTLTTFSDWAGETENVTRKYAQYMDPQFELEGVSVQPSLVEYLQNTLGYLIQPQALYATLIGKIQAHTFALDDLSQALHDLEQSTQNLSSAQDFSGLFADVDLSSNKLGSSLQQRNQTISDTMLALNAIDLVHHQGDVLGDAYEYLIAQFASDSGKKAGEFYTPRQVSDIIAQIVTYQRNAGDNQVRTIYDPAVGSGSLLLNVGQHVQEPSLVSYHGQELNTTTFNLARMNLMLHGVSYDDMHLRNGDTLSKDWPVDEPYLFDAVVMNPPYSAHWDNSDKRLSDPRFRDYGVLPPKSKADFAFLLHGFYHLQEHGTMGIVLPHGVLFRGAKEGKIRQKLLLDNRIDAIIGLPA…
CP144903	fig|1580.712.peg.15	peg	CP144903_23037_22141	23037	22141	-	Mobile element protein	locus|V5E33_00105,protein_id|PRJNA1075351:V5E33_00105	FIG01306568	ff	gtggatcagatcagggcggatcaagtcaagctacctaagaaccaacgttataaaattggcgacatacttagtgccattggtcttaagaaagccacgtatcatgatgaacgtaaacgaatcaaaaatcatactgataaatatgccgacatcaaaataaaagtcaaaaagatcactgaagatggtaagtgccgcggtcggttaacctacggttaccggcgggttcaagatgaactaattaagcttgatgtccatatcgcagatgcggttgtccgccgactaatggctgaattgggcgtacaagtgagtctttataatcggcacaagaacggtaagtattcctcctataagggtaccattggtaaagtcgctgaaaacctcttggaacaaaactttaaccaa…	MDQIRADQVKLPKNQRYKIGDILSAIGLKKATYHDERKRIKNHTDKYADIKIKVKKITEDGKCRGRLTYGYRRVQDELIKLDVHIADAVVRRLMAELGVQVSLYNRHKNGKYSSYKGTIGKVAENLLEQNFNQAKPYTVLHTDVTQIRLGNHKWAYISAITDEASKEILAFQISNSPNRILITKTVDELISKLPSNVQPIIHSDQGWHYQLDYYMKKLSEHEFIQSMSRKGNCHDNAPIESFFHLYKTECLTGFPPCKDLAELKAVSLEYVNWFNYQRISSKTKGMSPYEYREHTLAA
CP144903	fig|1580.712.peg.16	peg	CP144903_23570_23037	23570	23037	-	Mobile element protein	locus|V5E33_00110,protein_id|PRJNA1075351:V5E33_00110	FIG01306568	ff	atggttaaatataattctgttttaaaagcccaaattataaatgaacatctcaacgacggtacttccggagcggaactagcaagaaaccatcaattacccaagcgacaagttaatcggtggcttcaacagtatcgtttgaacggcattgaaacacttaagcggcacaaaactaagcgtaagttctcggcagaattcaaatggaatgtgataaactactaccaaactcatgatgagtctttagccgaagttgccggaaaatacaatgttttagcctgtcaaatctgtacttggcgaaaaacgtttattcgagacggctactctggtttaggaccccatcccaaaggtaggccaactaaaatgaaacgttctaaaaaacagattcgtcaattagaaaaacaa…	MVKYNSVLKAQIINEHLNDGTSGAELARNHQLPKRQVNRWLQQYRLNGIETLKRHKTKRKFSAEFKWNVINYYQTHDESLAEVAGKYNVLACQICTWRKTFIRDGYSGLGPHPKGRPTKMKRSKKQIRQLEKQSELERLRNELAKKNQELYATKLENDILKKSMTLFGPSKDVKKPK
CP144903	fig|1580.712.peg.17	peg	CP144903_24634_25371	24634	25371	+	acetoin reductase( EC:1.1.1.5 )	locus|V5E33_00120,protein_id|PRJNA1075351:V5E33_00120	FIG00748557	ff	ttgcaatttgctaatgtgttacgaaaaagaagaaaagaactgcacttaacccaacaacaattggctgataaattacatgtgacacgtcaaacgctatcacgctgggaaaacaatttaagttatccaaatttagacacattagtaaatttaagtgaatttttagctgttcctctagatattttacttaaaggtgatggaaatttgatggttaacaaaattagtcaggacgtacgagacaaagacaagtataaacgctatttgatgattgtttcagcgatctttattcttatatttttatggttaagtgtattaggatacggacgtgctagccaaaatgaatggattgatcgtttcaatccttttttaagagttcaatatggttatgcagtactacctaac…	MQFANVLRKRRKELHLTQQQLADKLHVTRQTLSRWENNLSYPNLDTLVNLSEFLAVPLDILLKGDGNLMVNKISQDVRDKDKYKRYLMIVSAIFILIFLWLSVLGYGRASQNEWIDRFNPFLRVQYGYAVLPNQVPEKREKTTIIDSDGKNKHVAAVKTPQQVDAFVADDPFGSGSWLKFYTGQYSSKQRWALVAHKGSYVSNVRLVSRAQIPLMMREQTGNHYVAYDAHAERRITKRFLWWPFN
CP144903	fig|1580.712.peg.18	peg	CP144903_25884_25498	25884	25498	-	DNA-directed RNA polymerase beta subunit (EC 2.7.7.6)	locus|V5E33_00125,protein_id|PRJNA1075351:V5E33_00125	FIG00000156	idu(2);Mycobacterium_virulence_operon_involved_in_DNA_transcription idu(2);RNA_polymerase_bacterial	ttgaataaccaagaatttgatttagccacggttaagcatttttttgaacatgattatcatgaccggggcatgatgaaatggcaggggttctatttatctgatcatactgccgctttaaaccaacagaaccagcagttgaatgaaatatacgttccacgaccgcaacaatccttagcagtaattaccgaggtattggcggacgcatatcagcgtcagcaaccagtgaccattcaattaaaaacggttgaccaaaacaaccgtcatttgccagatatcaccaccttgatccatggctacaatgccaatgatattgtgattgacgctgatcggtttatcccactaccagaaattcgcaatgtgtcctttaaaaatacggagaagctataa	MNNQEFDLATVKHFFEHDYHDRGMMKWQGFYLSDHTAALNQQNQQLNEIYVPRPQQSLAVITEVLADAYQRQQPVTIQLKTVDQNNRHLPDITTLIHGYNANDIVIDADRFIPLPEIRNVSFKNTEKL
CP144903	fig|1580.712.peg.19	peg	CP144903_26197_25877	26197	25877	-	hypothetical protein	locus|V5E33_00130,protein_id|PRJNA1075351:V5E33_00130			atgaatagcgatatcgagattattaaggggcggttaacccgattgtttaagcggcgtccccaaacccgctattggttaatgttgactaatgacacctacgatcagacctataatcttttttttaacagtcaacgggctaacgagcgcttgcaatccgttcccttacataaattggctaactatgatttagctgatttagaaaagctattaaaagcattacgacaagatataaagctaacgatcgaatttgtcggctttacaggagaacggtggccggcaagtcaaaagctgattcaacgaaagcgggtgccccttgaataa	MNSDIEIIKGRLTRLFKRRPQTRYWLMLTNDTYDQTYNLFFNSQRANERLQSVPLHKLANYDLADLEKLLKALRQDIKLTIEFVGFTGERWPASQKLIQRKRVPLE
CP144903	fig|1580.712.peg.20	peg	CP144903_27491_26190	27491	26190	-	Nucleotidyltransferase/DNA polymerase for DNA repair	locus|V5E33_00135,protein_id|PRJNA1075351:V5E33_00135	FIG00747816	ff	atgttttttgatgatgaaccgcatggcgtgttcttcttaatcgataacaagtccttttatgctagttgcgaagccgttgcccggggccttaatcccttaaaagtcccgttagtggtccttagtgaagctgaaaataccaatggtgggctcattttagccacgtcacccgaagctaagcatgtatttcatcttaaagccaatgtctcccgaaaacgtgatttgcctaatgatcccaggctttgggtcgtgccaccgcgcatgaacctttatattcaacgcaatttacagatcaatcagatttttcatcaatttaccactgaaaaagaggtttggccgtattcgattgatgaaagcattcttgatatgacccatacttggcggctgtttggcaattccgtt…	MFFDDEPHGVFFLIDNKSFYASCEAVARGLNPLKVPLVVLSEAENTNGGLILATSPEAKHVFHLKANVSRKRDLPNDPRLWVVPPRMNLYIQRNLQINQIFHQFTTEKEVWPYSIDESILDMTHTWRLFGNSVREVARLIQKTVRQKLGLYTTVGIGDNPVQAKLALDLYAKHNHELIGEIHYETVPDKIWSITELTAVWGIGPRMAKRLNRLHIHNMYELAHTNPYLLKQQLGIIGSQLFATAWGIDRAQVTEPTKVKGASLGNSQVLPRDYFNQAEIETVIKEIGEQVAARLRHHHKLAGCLSLSIGFSYAAAEADGRGGFNQALKIEPTNDNQVLTQQLLWLFRQNWDGQAVRNIGVYSSKLSANSGQQLNLFETPRNQIRRSRLNQVIDEIHRQF…
CP144903	fig|1580.712.peg.21	peg	CP144903_27825_27736	27825	27736	-	hypothetical protein	locus|V5E33_00140,protein_id|PRJNA1075351:V5E33_00140			atgagcgtcttccagacactctcgttgatgctgctgtttgcaatgtttattttagcgttgctaacatacatcgacaaaaggaacaaataa	MSVFQTLSLMLLFAMFILALLTYIDKRNK
CP144903	fig|1580.712.peg.22	peg	CP144903_28169_29092	28169	29092	+	Mobile element protein	locus|V5E33_00145,protein_id|PRJNA1075351:V5E33_00145	FIG01306568	ff	atgagcaccactattttatcattccagaaccgtgttgtcattgaaacgcttcataatgaaggacgttccttgcgatacatcgctaactacttagactttagtaagaccaccatctttaacgaacttcaccgactaaatggtgagtaccaggctgagctagcgcaaactgactttgaacgaaaggttagtcaacgggggcgaaagtcttcgcttactaaaaaccttaaacacttgattgaggaaaagattcaagtccagaagtggtcccctgaacaagttgcccatgtggtggggattgcctacaagacggtctataactggattgatcaaggatggcttgatgtacagctacccgatttgcctgatcatggaattcgtcgtcatcgtgctaaagaaaag…	MSTTILSFQNRVVIETLHNEGRSLRYIANYLDFSKTTIFNELHRLNGEYQAELAQTDFERKVSQRGRKSSLTKNLKHLIEEKIQVQKWSPEQVAHVVGIAYKTVYNWIDQGWLDVQLPDLPDHGIRRHRAKEKRGTFSHGRSIEKRPHKVETRQEFGHFEADTVLSGKRKGQAVATFVERKSRLTIVKRLHGRDSQFMTQAVLELASQLQDKLKTLTVDHGKEFANYQTIEQLTGTQVYFAHAYSPHERGSNENRNRVLRRFIPKGQAIEELSDYQLVQINWYLNSRPLKCLNWHTPIEIFLLNLRH
CP144903	fig|1580.712.peg.23	peg	CP144903_29286_29831	29286	29831	+	hypothetical protein	locus|V5E33_00150,protein_id|PRJNA1075351:V5E33_00150			atgctaagtactaatgattttaaagatggtattttggatcttggcttcgcagaaaaactaaaaaaaggaaatgtcgataatgctggtaatagggttgaaagaccgtttataaccattagctcagaaaacacccaaaagttactgattgatttaagtaatcaagttaatgattatttgaaagacaataatctgaaggggtctggattgttttcacgtgccgtgaggtatcttgatgaagatgattataaaaaagaagagctctacgaggaaaataatataactaatataaatggggttttcatcaataatgacacaaaaatgattagtcgctcctcaagaaatgattctctgttaaagaatatattacaatttctctatctatttaaacccatttatttc…	MLSTNDFKDGILDLGFAEKLKKGNVDNAGNRVERPFITISSENTQKLLIDLSNQVNDYLKDNNLKGSGLFSRAVRYLDEDDYKKEELYEENNITNINGVFINNDTKMISRSSRNDSLLKNILQFLYLFKPIYFKDQHEYRLGLTLDDPIDVNELFIPIHDLRKYVKVHPFQDINNLQLEDI
CP144903	fig|1580.712.peg.24	peg	CP144903_29994_30578	29994	30578	+	putative resolvase	locus|V5E33_00155,protein_id|PRJNA1075351:V5E33_00155	FIG01449923	ff	atggctaaaattggttatgcgcgtgtgagttccaaagagcaacatttagatcgacagctagcggccttaaaaggcgttgataaattatttacggataaattaagtggagctaacactaatcggccagaactgcaaaaaatgctggcctatattcgtgagggagatattgtcctggtcactgaattagatcgcttaggcagaaacaaccatgatttgactaagattatgaactccattcaaaataagggtgccaccctagatgtgttgaatttaccgtccatgacagggattgcggatcccaacttacggcaactgatgaccaatttgattattgaactctataagtatcaggccgaaagtgaacgtaagcggatcattgagcgacagcaacaaggcatt…	MAKIGYARVSSKEQHLDRQLAALKGVDKLFTDKLSGANTNRPELQKMLAYIREGDIVLVTELDRLGRNNHDLTKIMNSIQNKGATLDVLNLPSMTGIADPNLRQLMTNLIIELYKYQAESERKRIIERQQQGIALAKQQGKYHGRKPQYAKDDPHFQHAFKLYQTGMSDVDVARNTGIKRTTFIRYRKKFNIQR
CP144903	fig|1580.712.peg.25	peg	CP144903_31732_30743	31732	30743	-	Mobile element protein	locus|V5E33_00160,protein_id|PRJNA1075351:V5E33_00160	FIG01306568	ff	atggaccactacaagcatattaccatagatgaacgggaaactatctttttaatgaggaatcatggaaactcacttcgtgagattgccagccatatcaagaaaagttactcaaccatttctcgagaattaagccgtaattctactggtaaatcctattcaccttcgaaggctcaggagaagtacaaacagcgcaaaggcaattgtggcagagtatctcttttgagtaatcctcaggtgtttgaagtggtgagagaacacttctgcgaagacctttggtctccggaagaaatatcgaatcgcttggcagtcgaaaagtatccggtgcagatcagtaccacgactatttaccgtgggattttcaatggcttatttgataatttatttaaatctggcagctct…	MDHYKHITIDERETIFLMRNHGNSLREIASHIKKSYSTISRELSRNSTGKSYSPSKAQEKYKQRKGNCGRVSLLSNPQVFEVVREHFCEDLWSPEEISNRLAVEKYPVQISTTTIYRGIFNGLFDNLFKSGSSSAVRHLRHHGKSRHNKAYQEKRGKIPIPNKIHDRPREADNRVEIGHWEGDTVLGKSGKACVVTLVDRKSRYLLIGKAAKRTSEAVTDTLSDLMKLWPGRSLTITPDRGKEFAKVQCLTDKFGTPFYFPDPHSPWQRGTNENTNGLLREYLPKGTDLDSITDRRIQAYAEQMNNRPRKCLGWKTPYEIFFNVVLHLI
CP144903	fig|1580.712.peg.26	peg	CP144903_33147_31972	33147	31972	-	ISEf1, transposase	locus|V5E33_00165,protein_id|PRJNA1075351:V5E33_00165	FIG01678146	ff	atgaatgaacttaccacagaaattatcgctgcactagcccaaaagcaagatttggacgaagtttttcgtcaccacctcgaaattgcgattaaccagctgcttcaaaccgaattggcagagtttttgggttacgaacgctactcatacgctgggattaacactggtaataaccgcaacggcagttatgagcgctcgtttgatacgaagtacggccaacttaacttaaccattcctcgagatcgcaatggccggtttgaaaatcataccttgccagcctacggtcggcacagtgataatttagaaacaacggtcattcagttgtataccaagggaattaccactgctgaaattgccgaactcattgagaaaatgtacggtgctcactactccaaagccacg…	MNELTTEIIAALAQKQDLDEVFRHHLEIAINQLLQTELAEFLGYERYSYAGINTGNNRNGSYERSFDTKYGQLNLTIPRDRNGRFENHTLPAYGRHSDNLETTVIQLYTKGITTAEIAELIEKMYGAHYSKATVSNMTKAVNEQVQAFQQRRLASQYAAIFLDATYLPLKRDTVQKEAVHIAIGIRPDGTKEVLNYQVAPTESTGIWTELLGTLIKQGVKDVLLFVADGLVGLDEGLNRHFPKAKRQRCLVHVGRNLMNKVRVKDRKAMISDFKQVHRAANREAAELKLNEFANNWHQTYPKLIKDLLKMPNLLTFMDFPPAIRQSLYSTNLIENFNKHLKRTIHHKEQFPTEDSLDRFLVSQFNVYNEKSLKRIHRGFQGLQDTLEASFI
CP144903	fig|1580.712.peg.27	peg	CP144903_33435_33926	33435	33926	+	Mobile element protein	locus|V5E33_00170,protein_id|PRJNA1075351:V5E33_00170	FIG01306568	ff	atggttaaatatagttctgttttaaaagctcaaattataaatgaacatctcagcgacggtacttccggagcggaactagcaagaaatcatcaattacccaagcgacaagttaatcgatggcttcaacaatatcatctgaacggcattgaaacacttaagcggtacaaaactcggcgtaagttctcggcagaatttaaatggtatgtgataaactgctaccaaactcatgatgagtctttagccgaggttgccggaaaatacaacgttttagcctgtcagattagtgtttggcgaaaaacgcttattcgagacggctattctagcttagagcctcatcccaaaggtaggtcaaccaaaacgaaacgttctaaaaaacagattcgtcaattagaaaaacag…	MVKYSSVLKAQIINEHLSDGTSGAELARNHQLPKRQVNRWLQQYHLNGIETLKRYKTRRKFSAEFKWYVINCYQTHDESLAEVAGKYNVLACQISVWRKTLIRDGYSSLEPHPKGRSTKTKRSKKQIRQLEKQSEIERLRSEIAQKNQEFYDTKLENDILKNQ
CP144903	fig|1580.712.peg.28	peg	CP144903_34451_34831	34451	34831	+	Mobile element protein	locus|V5E33_00175,protein_id|PRJNA1075351:V5E33_00175	FIG01306568	ff	atcagtaatagtcccaattgcattctaataaccaagaccgttgatgaattaatcaataagttaccaagtaatgttcaacccatcactcattccgatcaaggatggcattaccaactagattcctatacaaaaaaattatctgaacatgaatttatccaaagtatgtcccgcaagggaaattgtcatgataatgccccgattgaaagcttttttcacctttataagaccgaatgtttggctggattcccaccgtgtaaaggcttagccgaattaaaagcagtttctttagaatatgttaattggttcaattaccgacgaatctcatcaaaaacaaagggtatgtccccgtgtgaatatcgagaacataccttagcggcataa	MSNSPNCILITKTVDELINKLPSNVQPITHSDQGWHYQLDSYTKKLSEHEFIQSMSRKGNCHDNAPIESFFHLYKTECLAGFPPCKGLAELKAVSLEYVNWFNYRRISSKTKGMSPCEYREHTLAA
CP144903	fig|1580.712.peg.29	peg	CP144903_36196_34991	36196	34991	-	Ferredoxin reductase	locus|V5E33_00180,protein_id|PRJNA1075351:V5E33_00180	FIG00011423	isu;Anaerobic_respiratory_reductases	atgagtgatttggatcagacaaacagctatcgatacgtcattgttggtggcggagtggttgctggctatgccatcaagggaattcgacaggaagattcagagggtgagatcttaattatttcgcaagaggcggatgtcccatatgaacgaccggcactgagtaaaaaactatggctagatgatgaatttactgaagagaacattcagattggtgctgaaaattatcccaatgtgacttttaagttcaagacaacggttacggctattaatcggcaagataaggtcattatattggccgatagtgagcaaatcaagtatgaacagctattgctagcaactggcggagaacctagacaaatccagggaccttctgatccacatgtgctagtctttagacag…	MSDLDQTNSYRYVIVGGGVVAGYAIKGIRQEDSEGEILIISQEADVPYERPALSKKLWLDDEFTEENIQIGAENYPNVTFKFKTTVTAINRQDKVIILADSEQIKYEQLLLATGGEPRQIQGPSDPHVLVFRQWSDYRKLRKFSGPNKRVVIIGGGYVGTELASSLTQNETEVTMIFPEKALGEGKFPESIRTEYEATFKRNGVTLMSGQFVQSYQRQGDHLTLLTKDGTVIAADTIIVGLGVTPRISLAEDSCLDLADGGVKVNEYLNTSDPAIWSAGDIASYPDHILGRQRIEHVDHARLSGELVGRNMAGAHMSYQHTPYFYSMIFDISWQAIGNIDPKLQLIFDRRTHGSLVYFIDTDKLVGVLVWNVKVNLDDVRALLANTPATDDLVGSIREK…
CP144903	fig|1580.712.peg.30	peg	CP144903_36508_37497	36508	37497	+	Mobile element protein	locus|V5E33_00185,protein_id|PRJNA1075351:V5E33_00185	FIG01306568	ff	atggaccactacaagcatattaccatagatgaacgggaaactatctttttaatgaggaatcatggaaactcacttcgtgagattgccagccatatcaagaaaagttattcaaccatttctcgagaattaagccgtaattctactggtaaatcctattcaccttcgaaggctcaggagaagtacaaacagcgcaaaggcaattgtggcagagtatctcttttgagtaatcctcaggtgtttgaagtggtgagagaacacttctgcgaagacctttggtctccggaagaaatatcgaatcgcttggcagtcgaaaagtatccggtgcagatcagtaccacgactatttaccgtgggattttcaatggcttatttgataatttatttaaatctggcagctct…	MDHYKHITIDERETIFLMRNHGNSLREIASHIKKSYSTISRELSRNSTGKSYSPSKAQEKYKQRKGNCGRVSLLSNPQVFEVVREHFCEDLWSPEEISNRLAVEKYPVQISTTTIYRGIFNGLFDNLFKSGSSSAVRHLRHHGKSRHNKAYQEKRGKIPIPNKIHDRPREADNRVEIGHWEGDTVLGKSGKACVVTLVDRKSRYLLIGKAAKRTSEAVTDTLSDLMKLWPGRSLTITPDRGKEFAKVQCLTDKFGTPFYFPDPHSPWQRGTNENTNGLLREYLPKGTDLDSITDRRIQAYAEQMNNRPRKCLGWKTPYEIFFNVVLHLI
CP144903	fig|1580.712.peg.31	peg	CP144903_38652_37732	38652	37732	-	Mobile element protein	locus|V5E33_00190,protein_id|PRJNA1075351:V5E33_00190	FIG01306568	ff	ttgggtacatctactttatcacgttttcaacgtggcgcactagcacaactggtcaatgaggggaataaatcttaccaagtaatggctgacgccttaggcgtcgccaaagctacgattagctatgagttggaccgggttaaaccttatgatccagaattagctcagcaagatgcagatcgcaaaaggcggaattgcggtcgtcgttcgatgctgacggcagcattagcgactttaattaccaatcacttacgattaacctggtcaccagaaaccattgcggccgcttataacttgagcactgcgtcaatttataattggcttaatcgtggctggctccccttcaaattgactgatctacccaatcggaatgtccgccagcaccgagtgagcgaaaatcgt…	MGTSTLSRFQRGALAQLVNEGNKSYQVMADALGVAKATISYELDRVKPYDPELAQQDADRKRRNCGRRSMLTAALATLITNHLRLTWSPETIAAAYNLSTASIYNWLNRGWLPFKLTDLPNRNVRQHRVSENRGKFTSGTSIEQRPTTVNQRLAFGHWEVDTALSSRSESRSCLVTFVERKTRLLWAIKAPNRTAKALNTAFGKFMGAFGPQVKSITVDHGKEFANYQALEQDYQIKVYFCHPYSPWERGSNEYFNRRLRWFFPKKTNFSQVTTDEILAALELINQRPLKIHHQQTAIERFRACSD
CP144903	fig|1580.712.peg.32	peg	CP144903_38885_40261	38885	40261	+	NADH peroxidase Npx (EC 1.11.1.1)	locus|V5E33_00195,protein_id|PRJNA1075351:V5E33_00195	FIG01317788	ff	atgtcgaagacaaaagttattgttgttggtgcctcgcacggcggccatcagtcggttttggaacttactcacaaatactcaaacctagatattaaactcttcgaagcgggagattttatttcttttatgtcctgtggtatggaattatatttagaaaacagtgtaacgagtattaatgatgtccgtaattttaaacctgcagatctcgaaaaatttgggacagaagtatatgccaatcatgaagtgaccaaaataaatccagaaaataagcaagttaccgtgaaagatttaagatccggtaagatacagagctatgattacgataaattaatcttaagctcaggcgtaactccaaacgatttacccgttcctggtcatgagctaaaaaacgtttattca…	MSKTKVIVVGASHGGHQSVLELTHKYSNLDIKLFEAGDFISFMSCGMELYLENSVTSINDVRNFKPADLEKFGTEVYANHEVTKINPENKQVTVKDLRSGKIQSYDYDKLILSSGVTPNDLPVPGHELKNVYSMRGKDWAEKIKAKLSDPDVKNITVIGAGYIGVEAAEASIKAGKNVTLIDMINRPLGNYLDTELTDILSKELTSKGVQVVTGAKIECYEGTESVSAVKTNDAEYPSDLIIQAVGVKPNTDWLKGTVELDKRGWIKTDKYLRTNLPDVYAIGDAVLAYSIPAQRNMPIALATVARREARYVVEHIFENTPSMPFSGVVGSSALSVFDYHFATSGLNMTTAQKADIKINTSFYKDTLRPAYVPMEKGNTEVYVELDYNPNTHQLLGGAV…
CP144903	fig|1580.712.peg.33	peg	CP144903_43746_41632	43746	41632	-	ATP-dependent protease ATP-binding subunit clpL	gene_name|clpL,locus|V5E33_00205,protein_id|PRJNA1075351:V5E33_00205	FIG01327433	ff	atggcgaatttctacgaaaatgatccttttttcaacaatgatatggatgatgttttcaatcaattatttcggcgcatggataatcaaaattcggagcgtgcacggtacttagttaatggaaaatcgttgacaccagatgagtttgctcaataccgagcaactggtaagctaccccaaaataataaaacaatagaagtatctaaagatggtaaacaggcttttaaaaaaggagggattttagaaaagttagggactaatttgacggaacaggctcgtgatggattactagatccagtgattggacgtgagaatgagattcaagaaactgcagaaattttgagtcgtagaacgaaaaataatccaatcttagttggtgatgccggtgtaggtaaaactgca…	MANFYENDPFFNNDMDDVFNQLFRRMDNQNSERARYLVNGKSLTPDEFAQYRATGKLPQNNKTIEVSKDGKQAFKKGGILEKLGTNLTEQARDGLLDPVIGRENEIQETAEILSRRTKNNPILVGDAGVGKTAVVEGLAQAIVAGKVPETIQDKEIYSIDLSSLEAGTQYRGSFEENIKQLVKEVKAAGNIILFFDEIHQIIGTGATGGEDGGKGLADIIKPALSRGELTVIGATTQDEYRNTILKNAALARRFNDVVINEPTAADTLRILQGVKKLYEKHHHVVLPDDVLKAAVDYSIQYIPQRTLPDKAIDLIDMTAAHLAAKNSQTDVETLDQRVKKLEAAKEAAVKSEDFKKAADIKKSIEETKQKIKETDQKEKITATIDDVAQSVERLTGIPV…
CP144903	fig|1580.712.peg.34	peg	CP144903_44096_45121	44096	45121	+	COG2826: Transposase and inactivated derivatives, IS30 family	locus|V5E33_00210,protein_id|PRJNA1075351:V5E33_00210	FIG01403453	ff	atgacccgaattaagaataccatatctaatcagtatcaccaactcaatttagctgaacgtggtcgaattgaagccctaaggggcttagattggtccatccgccggattgccaaggctcttcatcgtaatcccagtacgatttcgcgtgaattaagacgggggacaacaacacagattaacgctaatactcgtatcttcgaacagtcatatctggcggaaactggcgaagcagtttatcgtaagcaccggctaaacagctgttatcgtggactctttgatcactgtcaaaccttctgtaatgctttggttacagctttaaaagctcgccccagaatgcatagtgtggatacttttgttcaccaattcaagactaattacccaggagttgtctgtccctca…	MTRIKNTISNQYHQLNLAERGRIEALRGLDWSIRRIAKALHRNPSTISRELRRGTTTQINANTRIFEQSYLAETGEAVYRKHRLNSCYRGLFDHCQTFCNALVTALKARPRMHSVDTFVHQFKTNYPGVVCPSTPTVYRYIDDQRLAIRNSDLPAKLRRRVKRPGTKHHRINKKNLGHSIEERPTVVQARQELGHWEGDLVKGKRVESEPALMTLTERVSRLEIIVKLPNYHADTCLKALQNTLYDYGTEYFKTITFDNGAEFSSLSQVAGTDIYFAHPYSPWERGTNENANGLLREFFPKGRSLVLASLIDIQLAQDTLNNRLRRSLNYRCPADLMPELA
CP144904	fig|1580.712.peg.35	peg	CP144904_1640_1,CP144904_2334043_2334022	2334043	1	-	Mobile element protein	locus|V5E33_00215,protein_id|PRJNA1075351:V5E33_00215	FIG01306568	ff	atgcaagactattataacatgaatcaaaccactttgagtatcactttagactatcttcctgaagaaaaccatccggcaagatacatcaatcaattcgtggaaagcttaaaactgaccgatacataccagtttggccggccccgggaatacgatctaggggctctactaaaattggttcttttggcatacagttatggtatttttagcagtcgtcagattgaaagattcgcgcgtgaaaataaaccagccggatggctggtcagcaaccaagttccttcgtatcgaaccatttgtcgttttagaatttccgatgaacttgcgaaattgaccgaagcagggttaacgcaactgaccacttttcttcgtcaaaataagctgattgatgacgtctcattcatt…	MQDYYNMNQTTLSITLDYLPEENHPARYINQFVESLKLTDTYQFGRPREYDLGALLKLVLLAYSYGIFSSRQIERFARENKPAGWLVSNQVPSYRTICRFRISDELAKLTEAGLTQLTTFLRQNKLIDDVSFIDGTKILADANKYSFVWKKNTIRFDEMNREKLVELLGELHEAKIIGEVPAGSNLTPELLEMMISKVEDHLVVLEQKVAETEKVSPNPAKQKRRTFRAKKRKLVERRDKMRGHQDQQSIYGQRNSYSKTDHDATFMRVKEDPMQNGQLKPAYNLQIATSGQFITGYQLFQNPTDTRTLQPFIKHLQQHGTLGATIVADAGYGSESNYRFLEDSLPEHTALIPYGTMIKENSRKWKSDDRKVMNWDYYEADDYYVDSKGVRFNFKAYRK…
CP144904	fig|1580.712.peg.36	peg	CP144904_2747_1794	2747	1794	-	Protein tyrosine/serine phosphatase	locus|V5E33_00220,protein_id|PRJNA1075351:V5E33_00220	FIG01347448	ff	atgaataaacgcacaagcactttagtaacggctttattattggcaaccacgttaggatggcaacaacccctgatgaacgtctcggcagctacgcacgctaaaacgactaagacggtcaagaccactggggcagccaagaccaaagcggctaaggctaaagccattaagtcaacatccactcacattaagttacaaggggctagcaatgcccgcgatctcggcggttatgtcaaccggcacggtcaaaagattaaagcccatcgcctcattcgtgcaaatagcctgtcacacttgaccaaggcagatcaaacgaaattagtgaagacctaccacgttgctaccgatgttgacttacgaaccactactgaacaaaaaatgagtcctgacgtgcatatggcc…	MNKRTSTLVTALLLATTLGWQQPLMNVSAATHAKTTKTVKTTGAAKTKAAKAKAIKSTSTHIKLQGASNARDLGGYVNRHGQKIKAHRLIRANSLSHLTKADQTKLVKTYHVATDVDLRTTTEQKMSPDVHMAGVKLVKANVFKSFGAFPDFSKKGAGAKMMEKTYHDAVTTAQGRKAYKSLFHQLLINPKGKAVLWHCSAGKDRAGMGTALVLSALKFDKKAIAQDYLKSNTYLAQTNKENLQKMEAGWKAQGKEVTPIVVENFRAQNAVKMAYLNTMYKAIDAKYGNMDNFLHKGLGLSNTQLKQLQANYLTSAK
CP144904	fig|1580.712.peg.37	peg	CP144904_3029_3631	3029	3631	+	thiJ/pfpI family protein	locus|V5E33_00225,protein_id|PRJNA1075351:V5E33_00225	FIG01225815	ff	atgaagcaagcgttggtgatgttgtatccaggtttctgttattttgaagtggcggctttaactgaaattttggcgtttaaagaagatgagtggatcgtcacaacagtggggacggatcggcagaattatttgggtgaagatgggttacaggtcctagctgaaaagtccttttctcaggttgatctgctagccgttgatttactgattttgccggggattgacaattatcacgtaccgttagctgattcgcggaatgttgcctttctacgccaactaaatgcgaccagtcgaccaattattgcggccatgtccagctcaccagtgttgttggccaaggccgggttattagatcaaacccaatttaccggtggtctctttgaggagacttatacgaaaaac…	MKQALVMLYPGFCYFEVAALTEILAFKEDEWIVTTVGTDRQNYLGEDGLQVLAEKSFSQVDLLAVDLLILPGIDNYHVPLADSRNVAFLRQLNATSRPIIAAMSSSPVLLAKAGLLDQTQFTGGLFEETYTKNPFIPKQNLVRQPVVVDNGIITSSFQFFREFAITAARTCGIEVGDTAFGPARTDRPYTPAELTYHYPD
CP144904	fig|1580.712.peg.38	peg	CP144904_4846_3680	4846	3680	-	FIG00750822: hypothetical protein	locus|V5E33_00230,protein_id|PRJNA1075351:V5E33_00230	FIG01675995	ff	atggcacaaaaagattttcagttaaatatcccggctgatattagtgaacaactacaattaaataaagacacgcccgttagactggtcgtcaaacgggatcggcttgtcgttcaattagaagaaccacgacgccaattttttcagcaccaatcactcctgtggcccctcgccacggccctgataatcagtctgctgttttacggttatggcattcaccaaggactacataccctaaaactcgtaggtaattattccttagctaccgccattatcattctcggggtgatcatgggcgccattttattcgctggcttttttatccatgaccgccataatccgcagaaccattttactaaaaatatctactggcgtaacttccccgtcattgtcctatcgttc…	MAQKDFQLNIPADISEQLQLNKDTPVRLVVKRDRLVVQLEEPRRQFFQHQSLLWPLATALIISLLFYGYGIHQGLHTLKLVGNYSLATAIIILGVIMGAILFAGFFIHDRHNPQNHFTKNIYWRNFPVIVLSFTLILGLILTGSMWLLGMLFNGANFGLATASIILFAFSSVTNTAMSYFALMIDASVLSTVLTLVIISGVVIAMAVNNQKYWWQHNLSFLGTTGASSGGWQFNATLIFSALLMIALIDYLFVSLQESFPRSRRLWVLRGLLTLTAVDLGLVGVFPNNANSHALHDHFAVFLVYLIIALIVGVRWLLPQITRDFLLLSDGVGIALVVAALLFQVFGYFSLTAFEMIGFVISFGWLLMLLDRVEVLIATGTAGWIKQPE
CP144904	fig|1580.712.peg.39	peg	CP144904_5009_5203	5009	5203	+	hypothetical protein	locus|V5E33_00235,protein_id|PRJNA1075351:V5E33_00235			atgcgtaaggggatttatggattaacggggatttgttggatagcggctgtggtgataattgttgtggcagcacggcaacatcacttattacaattagcgccgatttatgcttataattcgaccgcaggggttgctgggatggaccttagccagtgcgattgtgctgtcgataacaagtgggctcatgcatcgtga	MRKGIYGLTGICWIAAVVIIVVAARQHHLLQLAPIYAYNSTAGVAGMDLSQCDCAVDNKWAHAS
CP144904	fig|1580.712.peg.40	peg	CP144904_6627_5293	6627	5293	-	Acetylornithine deacetylase/Succinyl-diaminopimelate desuccinylase and related deacylases	locus|V5E33_00240,protein_id|PRJNA1075351:V5E33_00240	FIG00011140	ff	atggataaaatcgttacggaagttgaacaagatgcagcagttgctgctttgaagcgtcttatcagtcacccctcttacaccacgacggcggcccctggtgcgccatttggtcaagatattcggttagccttagatgaagttctcgcaatttgccacgaactgggctatcacacatatgaagaccctgatggctactatggttatgccgaaacaggtgatggtgacgaaacatttggcatcatcggccacgttgatgttgtccccgctggtgatcccagtgattgggactccgatccttatactggtgttgtccgcgatggtgctatttttggccgcggatctcaggacgataagggaccatctattgcggcgatctttgcggtaaaagctttggaaaat…	MDKIVTEVEQDAAVAALKRLISHPSYTTTAAPGAPFGQDIRLALDEVLAICHELGYHTYEDPDGYYGYAETGDGDETFGIIGHVDVVPAGDPSDWDSDPYTGVVRDGAIFGRGSQDDKGPSIAAIFAVKALENRGYHFNKKIRFIFGTDEETLWRGIAKYNEKEAPIDLGIAPDAEFPLIYAEKGLQQSYLVGPGSDSLQLNLVNAFNAVPAKAPYDGPKQAEVQAALDRHGFAYEKTATGLVVTGKSVHAMLAPQGTNAVLRLAIALDDVFPMPVLDFVGKCFKEDATGANLLGDVSDEQSGHLTFNISSLTITPTESRMQIDMRIPVTIDHDQLINQVSTAVKPFGLTYENFDYVAPLYVPTDSDLVKTLMSTYHDLTGDDTQPQISGGATFARTMH…
CP144904	fig|1580.712.peg.41	peg	CP144904_8168_6654	8168	6654	-	Arginine/ornithine antiporter ArcD	locus|V5E33_00245,protein_id|PRJNA1075351:V5E33_00245	FIG00001166	icw(1);Polyamine_Metabolism icw(1);Arginine_and_Ornithine_Degradation icw(1);Arginine_Deiminase_Pathway	atgcaagaaccttcagccaagccgaagcgtcgctttaagatgccctcggcctacaccattctatttttcatcatcattattattgctattttaacttggattattcccgcaggtcagtactctactgataaagccggtaatatcattgcccacacgtaccgtgcggtaaaagctaatcctcaagggatttgggacgtcttcatgtcaccaattgtcggcatggttggtaacgacaagacctctggcgctatcgatgtttcgttatttatcttagtcattggtggattcttaggagtcgtcaaccgaaccaaggcactcgatgatggaatcgctactatcgttcgccgtttcaaaggcaaagaaaagtggttaattccgattctcatgattctctttgct…	MQEPSAKPKRRFKMPSAYTILFFIIIIIAILTWIIPAGQYSTDKAGNIIAHTYRAVKANPQGIWDVFMSPIVGMVGNDKTSGAIDVSLFILVIGGFLGVVNRTKALDDGIATIVRRFKGKEKWLIPILMILFAAGGTSYGMSEETIAFYPLLIPVMIGVGFDSLVAIGIALIGSQVGCLASTVNPFATGVASQSLNLTPGDGIGSRALLLVLTTALSIWYVYHYAAKIEKDPTKSYLYEQRDEDRARFLVSTDADQGEMTGRQKSVLSLFGLTFVLMIMGLIPWDQINSHWTFFTTFTKWLTGIPFLGNLLGSDIAPMGTWYFSEITMLFLFMSVVIMFVFKMKESDFIESFFSGMNDFIGVAIIVAVARGIQVVMNDGNISATVLHWGETGLSSMSSA…
CP144904	fig|1580.712.peg.42	peg	CP144904_9099_8269	9099	8269	-	Response regulator	locus|V5E33_00250,protein_id|PRJNA1075351:V5E33_00250	FIG00481866	ff	atgaatttctacatcattgacgatgatccggccatcccacttgttctacagcaaattctcgaaaaggatgctgctaacaccgttgtgggaattgcccacactgctcaacaagccttacacgatctactcttcatgcatgttgatattgttttaatcgatttattactgcctgatctatccggtatcaaccttgttcaacagctcaaggctcgaaatgatcaatcacgcttcatcatgatttctcaagttcgtgatgccgatctccgtgcggaagcctaccaggccggcattgagttttttattgataagcccattaacgttattgaagttaaaatggttgttgaaaaggtcgcgcaaagtattcagatgactcgtcaactcacggatatccaatcatta…	MNFYIIDDDPAIPLVLQQILEKDAANTVVGIAHTAQQALHDLLFMHVDIVLIDLLLPDLSGINLVQQLKARNDQSRFIMISQVRDADLRAEAYQAGIEFFIDKPINVIEVKMVVEKVAQSIQMTRQLTDIQSLVDGHLPAQPLPVNPHQDEKDRILSILKILGISSEAGSADILSVCQLMLDQQLSFREIDFHQAYHITDHEKKIMFQRIRRAIKVGLTNFAHLCMDNMGDEIIVERANLLFEYKNVRNEMLYLEGSRQTGGKTSLQHFFDGLVQT
CP144904	fig|1580.712.peg.43	peg	CP144904_10394_9096	10394	9096	-	Two-component sensor histidine kinase, controling glutamine utilization	locus|V5E33_00255,protein_id|PRJNA1075351:V5E33_00255	FIG01321992	ff	ttgtttaagcctacacgtttcattagtcgcaagcgttcccagcgtatcctattagcggccacttgtattgcactagcttctcaagtgaactttcaaacttacacgcccggtttcattttaacgttatctgtttttctgttaccaatttttctctacttcaatggtgatctcaatccaattcaactcaccagtgctattgcattagcttcgccaattttccgcggtgttttactattcattagtcacgatgccagttggacaaatattgctcagttcattgtgaccgatatggctttctacttgtgttatggtgccttatactacctgctctattggcgccgcggccaacgaaataatagttcttttttcttcatcattttattgtgtgactatttggct…	MFKPTRFISRKRSQRILLAATCIALASQVNFQTYTPGFILTLSVFLLPIFLYFNGDLNPIQLTSAIALASPIFRGVLLFISHDASWTNIAQFIVTDMAFYLCYGALYYLLYWRRGQRNNSSFFFIILLCDYLANLLEVSLLTGFSHYSYQLFQLLFITALIRSLTSCLLAFLYHYFTLMIRAENHEQRYYHFIWVASSVKSDVYFMQKNISEIENVMKNAYQLNQSLQDATSSPENQAMALSIARDVHEIKKDYQNVMRGLGDYFDDSQNGPMQLADILKVTLTYIRSAIREKHQDIIIDVHSDVDLVIPNHYYVVSILSNLIFNSVDALAGQPHGLIHVTVADNDTTILLNVSDNGSGISPETLALIFHPGFTTKFNEATGDVYRGIGLSHVQKIVQD…
CP144904	fig|1580.712.peg.44	peg	CP144904_10496_12058	10496	12058	+	Arginine/ornithine antiporter ArcD	locus|V5E33_00260,protein_id|PRJNA1075351:V5E33_00260	FIG00001166	icw(2);Polyamine_Metabolism icw(2);Arginine_and_Ornithine_Degradation icw(4);Arginine_Deiminase_Pathway	atggctaatgctgaagttcaaccaccgaagaagaaatttaagcttaaaatgccgggggcttttgtgattctgttcattttaacgattcttgctgttatggcaacttgggtcattccggctgggagttatgcaaaactaacgtataaccaggcgacatcgagtttacaaattaaaagtcccactgggaaaacaactcgagcaccagccacccaaaaagaattagatcgcctaggcgttaaaattaatattgaccaatttacgtcaggggggatttctgaagccgtttcaattcccaatacgtatcaacgtttgaagcaacgaccggctagtctatgggccgtaactggcagtatggtgcgcggaactattgaagcagttgatatcatggtctttatcttt…	MANAEVQPPKKKFKLKMPGAFVILFILTILAVMATWVIPAGSYAKLTYNQATSSLQIKSPTGKTTRAPATQKELDRLGVKINIDQFTSGGISEAVSIPNTYQRLKQRPASLWAVTGSMVRGTIEAVDIMVFIFVLGGLIGVVKASGAFESGLMALTKKTKGHEFLLIFLVAILMVLGGTLCGIEEEAVAFYPILVPIFIAMGYDSIVCVGAIFLASSVGTAFSTINPFSAVIASNAAGIDFTQGIVWRIIGLIVAAIFLILYLYWYSKKVKNQPTFSYTYEDRESFNHMWSVASTNDQIKTGFSMRKKLILTLFVVTFPIMVWGVMSQGWWFPTMASSFLVFAIIIMFLTATGPNGLGEKGVVDAFVAGASSLVGVSLIIGLARGINLVMNEGLISDTI…
CP144904	fig|1580.712.peg.45	peg	CP144904_12390_13622	12390	13622	+	Arginine deiminase (EC 3.5.3.6)	gene_name|arcA,locus|V5E33_00265,protein_id|PRJNA1075351:V5E33_00265	FIG00001104	icw(2);Arginine_and_Ornithine_Degradation isu;Arginine_Deiminase_Pathway	atgacaagtccgattcacgtaatgtccgaaattggtaagttaaagacggtaatgctcaagcggccaaacgttgaagtggaaaacttcacgcctgatatgatggaacgcctgctgtttgatgacattccatatttaccaattgcgcaacaagaacatgataactttgctgaaactttacggcaaaacggtacggaagtcttgtatttggaacaactctctgccgaagccctcgatgacggtggcgaagaggttaagttaaacttcctggaacaaatgcttgctgaaagtggctacgttgctggtgtaacgcatgacgctttgaaagaatacttattatcattggatacccaagccatggtcaacaagattatgggtggtgtacggaagaatgagctcgac…	MTSPIHVMSEIGKLKTVMLKRPNVEVENFTPDMMERLLFDDIPYLPIAQQEHDNFAETLRQNGTEVLYLEQLSAEALDDGGEEVKLNFLEQMLAESGYVAGVTHDALKEYLLSLDTQAMVNKIMGGVRKNELDFVPADLVSAAEEDDYPFFMDPMPNLYFTRDPAASIGDGLSINHMTFAARQRESLFMETIIKYHHRFANKGLNVWRDRNHDTRIEGGDELVLSDHVLAIGVSQRTSADAIEDIARNLFAKSHFDKVIAIKIPHNHAMMHLDTVFTMINTDQFTVHPGILGEGGHIDTWTITPGKDGQLNLDHQTDLKKVLKDALNLDDLDLIPTGNGDPIIAGREQWNDGSNTLAIAPGVVVTYNRNYVSNELLRKHGLKVIDVLSSELSRGRGGPR…
CP144904	fig|1580.712.peg.46	peg	CP144904_13664_14695	13664	14695	+	Ornithine carbamoyltransferase (EC 2.1.3.3)	gene_name|argF,locus|V5E33_00270,protein_id|PRJNA1075351:V5E33_00270	FIG00000084	isu;Arginine_Biosynthesis_extended icw(4);Arginine_and_Ornithine_Degradation icw(2);Arginine_Deiminase_Pathway isu;Arginine_Biosynthesis_--_gjo	atgactaaggattttcgggaaaatgtattccaaggacggagtgttcttgctgaaaaggactttactgctgaagaattggaatacctgatcgattttgggttacatttgaagacgttgaagaagaaccatattcctcaccgttaccttgaaggtaagaacattgccttgctgtttgaaaagtcctcaactcggacccgttctgcattcacgacggcatccattgatttaggtgctcaccctgaatacttgggtcaaaacgacattcaattaggcaagaaggaatccacttctgatactgccaaggttttaggtagtatgtttgatgggattgaattccggggcttcaagcaatctgatgctgaaatccttgctcgcgattctggtgttcctgtttggaat…	MTKDFRENVFQGRSVLAEKDFTAEELEYLIDFGLHLKTLKKNHIPHRYLEGKNIALLFEKSSTRTRSAFTTASIDLGAHPEYLGQNDIQLGKKESTSDTAKVLGSMFDGIEFRGFKQSDAEILARDSGVPVWNGLTDEWHPTQMLADFMTVKENFGKLKGLTLTFMGDGRNNVANSLLVTGAILGVNIHIVAPKELFPTKETQDLAKGFAEKSGAKLLVTDDLAEGMRGSNVVYTDVWVSMGESNWEERVNLLKPYQVNMEALKMTGTPDDELIFMHCLPAFHNVETQYGQDIKEKYGITEMEVTDEVFTSKYARQFEEAENRMHSIKAMMAATLGNLFIPRA
CP144904	fig|1580.712.peg.47	peg	CP144904_14772_16184	14772	16184	+	Arginine/ornithine antiporter ArcD	gene_name|arcD,locus|V5E33_00275,protein_id|PRJNA1075351:V5E33_00275	FIG00001166	icw(2);Polyamine_Metabolism icw(1);Arginine_and_Ornithine_Degradation icw(4);Arginine_Deiminase_Pathway	atggatgaaaataaaggcttatcaatgggcgcgctaaccgccgccgttgttaccagttcaattggttctggggtcttcacactgaccagttcattagccggcggggctgctgccgggccagtgctgttggcctggttagtcgttggtttcgggatcttaatgttagcgttatctttaaataatttacttcaaaagaatccggaagctgaaggtgttcaggcgtatgcacaggctggatttggtaattttgctggattcgtcagtggctggggatattggttgagtgcttggttaggtaacgtggcctttgcaacagttctgatgagttcactgggttatttcttcccgctgttcaaaggtggtcaaaatgtcccatcagttatcttagccagtgtagtt…	MDENKGLSMGALTAAVVTSSIGSGVFTLTSSLAGGAAAGPVLLAWLVVGFGILMLALSLNNLLQKNPEAEGVQAYAQAGFGNFAGFVSGWGYWLSAWLGNVAFATVLMSSLGYFFPLFKGGQNVPSVILASVVSWGLTYIVNRGVESAAAMNTIITICKLIPLFTFIVVGIFVFKGGMFTAHFWSNVSSGVAGGANIWTQFKSCLMIMMWVFVGVEGASMLSSRAKSKSEAGRATIIGIICLLIIYVLASVLPYGYLSQDALAKINQPAMLYIFQDMVGTWGGAFIGVGLIIAILGSWLSWTMLPADTTMLMAEEKLLPAYFGKKNKNGAPTFSLVLTAALIQIFLLVLLFSEEAYNFALSLCTAAIVVCYIFVGAYQVKFSYQNKDMKQFWIGFFALL…
CP144904	fig|1580.712.peg.48	peg	CP144904_16195_17304	16195	17304	+	Aspartate aminotransferase (EC 2.6.1.1)	locus|V5E33_00280,protein_id|PRJNA1075351:V5E33_00280	FIG00719736	idu(3);Threonine_and_Homoserine_Biosynthesis idu(3);Coenzyme_M_biosynthesis_--_gjo idu(3);Glutamine,_Glutamate,_Aspartate_and_Asparagine_Biosynthesis	atggaaattgatgaatttggggtcgaaggctggcttaacgttcatgagcgagaagccaagtatgatttagctcagagtaccatcacatcgttttcaatgaacgaattagtttcattaactaaagctgatcagacctattctgaactggatcaacaaaagatgaactacggttggattgagggatcaccaacctttaagcaagaagttagtaagctctatgaccatgtagatccggataatgtgttacaaaccaatggggccacgggggctaatatgttagcactttactcattgattgaaccgggagatcatgtcattagcgtttatccgagttatcaacagctctatgatattccgcgatccttgggagcagatgtcagcttctggaagctacgagaa…	MEIDEFGVEGWLNVHEREAKYDLAQSTITSFSMNELVSLTKADQTYSELDQQKMNYGWIEGSPTFKQEVSKLYDHVDPDNVLQTNGATGANMLALYSLIEPGDHVISVYPSYQQLYDIPRSLGADVSFWKLREEDNWYPDIDELKRLVRPTTKMICINNANNPTGTILDRNFMKQVVAVAKSVDAYVLVDEVYLPFDDSVDFAPIIDLYDKGISTNSLSKTYSMPGIRVGWTATNAELAERFRKYRDYTMICAGVFSDQAACLVLQNREKVLARNRQIVLDNLQIFKDWVERTPKVSCVFPNGVSTSFIKMETNESSENFCRHLLADTGVLLVPGEAFDVPGHARLGYCAPTETLEKGLEILGQYLEEH
CP144904	fig|1580.712.peg.49	peg	CP144904_17332_18276	17332	18276	+	Carbamate kinase (EC 2.7.2.2)	gene_name|arcC,locus|V5E33_00285,protein_id|PRJNA1075351:V5E33_00285	FIG00000762	idu(1);Polyamine_Metabolism icw(4);Arginine_and_Ornithine_Degradation icw(1);Arginine_Deiminase_Pathway	atggcaaaacgtcgtatcgtcgttgccctgggtggtaacgcaattttatcaaaggatgcttctgctgaagcacaacaacaagcattacgggatactgcaaaatacttggtacaattcatcaagcaaggagacgatctgattgtttcccacggtaatggaccacaagttggtaatttactgttgcaacaagccgctgggagtacggataagaaccccgcaatgccattggatacggccgtagccatgacccaaggcagcattggttactggatgcaaaatgctttagatgaagaaattactaaagctgggttagacaaggacgttacgaccatggtgacccaggttgaagttgatcctgacgatcaagcgttcacaaatccaagcaagccaatcggtccg…	MAKRRIVVALGGNAILSKDASAEAQQQALRDTAKYLVQFIKQGDDLIVSHGNGPQVGNLLLQQAAGSTDKNPAMPLDTAVAMTQGSIGYWMQNALDEEITKAGLDKDVTTMVTQVEVDPDDQAFTNPSKPIGPFYTEAEIKDIKAAHPEYTYVEDAGRGYRRVVPSPRPTGVKEYKVVNALVDAGIVPISVGGGGVPVVREGDRLVGREAVIDKDFASEKLAELVHADLLIILTAVDNIYINFNKPDQKKLETVSVAELQEYIDQDQFAKGSMLPKVQAAINFVNNSEGGKAVVTSLENVGNFLKNGDGTIITK
CP144904	fig|1580.712.peg.50	peg	CP144904_18353_19033	18353	19033	+	Transcriptional regulator ArcR essential for anaerobic expression of the ADI pathway, Crp/Fnr family	locus|V5E33_00290,protein_id|PRJNA1075351:V5E33_00290	FIG00003111	icw(1);Arginine_and_Ornithine_Degradation icw(3);Arginine_Deiminase_Pathway	gtgataaaaaaaagtgactatccacgctatattcaaatgttaaaacggcggccggagttcagtgggttcactcccgatgagtttaaccaactggaacagcagatgcgaatcaaagaatatcctaagggtcaattgctttttgaccaggcagatacgcgttcgcgattttattttgttatttcgggtttattacgatcagaacggatcgatgagactggcgatttttcattctattcatttattgcagagaacaagggctttccatatcggggattatttcatgatcatgagtatgcctatgcggttaatacgatgacgcctgccgtcgttgtgtcatttcctatggctaattttgaaaacttattgactcgcaactcggaaatgatgaagcgagtcatt…	MIKKSDYPRYIQMLKRRPEFSGFTPDEFNQLEQQMRIKEYPKGQLLFDQADTRSRFYFVISGLLRSERIDETGDFSFYSFIAENKGFPYRGLFHDHEYAYAVNTMTPAVVVSFPMANFENLLTRNSEMMKRVIVEMGQIINENEDQLQQMVTSSASDRVRNALKILGHKLGNRLKDDRWFVPYAITLIELAKMAGTTRETASQVVQRLEAEGQIIYEHKHFTIFIK
CP144904	fig|1580.712.peg.51	peg	CP144904_19127_19837	19127	19837	+	hypothetical protein	locus|V5E33_00295,protein_id|PRJNA1075351:V5E33_00295			atgaagcaggtcgtaattgataagaacttttggacaacttttccggatgcacagattaacttgatgtggattagtgattttgataatcatgatacggatgaaaataaggcagagcgacaacaattgttgcacgatgccacagtggcttctaaacactttacaaagattgacccattccgcgataatcccgtggtagcagaatggcgggatgcctatcaacagtttaagaagcggaagggtgcccgttcatcaatcgaggcattattaaaacgagctagtcaaggtcatgagtttatcccgatcgaaccactagtggacgtctataatagtatctccttacgctatggggttccgttgggcatcgaagatcgtgataagattgcgggggatttacattta…	MKQVVIDKNFWTTFPDAQINLMWISDFDNHDTDENKAERQQLLHDATVASKHFTKIDPFRDNPVVAEWRDAYQQFKKRKGARSSIEALLKRASQGHEFIPIEPLVDVYNSISLRYGVPLGIEDRDKIAGDLHLGLAQGGESFFPLGAEADDPAREGEMIYYDDEGAVCRSLNWREAQRTMLTEETTNGIVVMELMNADQAARATAAMAELQKLIQHYFGIEPGEIKTLTKEHPTVD
CP144904	fig|1580.712.peg.52	peg	CP144904_20328_19927	20328	19927	-	Aggregation promoting factor	locus|V5E33_00300,protein_id|PRJNA1075351:V5E33_00300	FIG01335248	ff	atgtcaaaaatgaaacttaaaattgcatccattttgttggtattcgggttttctttcggcatggtgaccgatgtcacaacgaacctcttaccccaaacaacgacaacggcccaagcttcgactaagctgaccgctagtcagaagaagcaaatcgttaaaattaacgcttccttatctaaaaaacaaatggccgctaagaactggattgcttatcacgaatcaagttacaattatcgcgcagtaaacggaaactgttatggtcgttaccaattactaaaatcttatctacatggtaacttatctccagtcaatcaggaaaaagtcgctaattcgtacgtcaagggacgctatgggtcttggacaaaagccaaaaaatattggcaaagtcatcattggtat…	MSKMKLKIASILLVFGFSFGMVTDVTTNLLPQTTTTAQASTKLTASQKKQIVKINASLSKKQMAAKNWIAYHESSYNYRAVNGNCYGRYQLLKSYLHGNLSPVNQEKVANSYVKGRYGSWTKAKKYWQSHHWY
CP144904	fig|1580.712.peg.53	peg	CP144904_20550_21125	20550	21125	+	Transcriptional regulator, PadR family	locus|V5E33_00305,protein_id|PRJNA1075351:V5E33_00305	FIG00002474	idu(2);CBSS-1352.1.peg.856	atgtatgaactgttagtattaggttcgttactttcgcgggacatgtctggctataagctttgtcaggttttgggtaacgctttggttccgcgtcgaaaaatttctaatggcgtcatgtatcccttgttaaataaactggcggctgcaggggatattacgtttgtaacggataccacggatgcccgcggaaagaaagtggcgcacttaacggctaccggtcgtgcgcacttacatgacatgttagtgacaccagtgacgactgacgctaagcgagaatctttatatcggtttaaatttaaggggatggcaactgaaccggtggctgtgcaaagccaaattttaaatgaatacaaagaagcgcttttaaccgatctgcaaatttatcagcaggtctatctg…	MYELLVLGSLLSRDMSGYKLCQVLGNALVPRRKISNGVMYPLLNKLAAAGDITFVTDTTDARGKKVAHLTATGRAHLHDMLVTPVTTDAKRESLYRFKFKGMATEPVAVQSQILNEYKEALLTDLQIYQQVYLHLKEKLATASMDRHASLDWSIRTLELQIAESETKIKWSNRQLQDLRLTDAHGGKTNYD
CP144904	fig|1580.712.peg.54	peg	CP144904_23038_24429	23038	24429	+	Asparaginyl-tRNA synthetase (EC 6.1.1.22)	gene_name|asnS,locus|V5E33_00315,protein_id|PRJNA1075351:V5E33_00315	FIG00000636	isu;tRNA_aminoacylation,_Asp_and_Asn	atggtagacgttttagttaaaaatttatttagcgatcggcattttgctgaagatgaagtggtgacattacacggttgggtaaagacggtccgtggatccaagcgggttggttttatcgaattaagtgatgggtcgacgattaagcacgcacaaattgtgatgcaaagtgatctcgagaattatgcggaaatgacgaaattaccattgagttcgacgattaaagttgtggggacggtggtttatacaccggatgccaagcaaccgttggaaattcatgcacaagaagttgtattagaaggggcttcagataacgattatccactgcaaaagaaaaagcattcttacgaatacttgcgggcgatggcccatttgcggccacggacgaacacattctatgcg…	MVDVLVKNLFSDRHFAEDEVVTLHGWVKTVRGSKRVGFIELSDGSTIKHAQIVMQSDLENYAEMTKLPLSSTIKVVGTVVYTPDAKQPLEIHAQEVVLEGASDNDYPLQKKKHSYEYLRAMAHLRPRTNTFYAVFRIRSLAAFAIHQYLQEHGFTYVNTPIITSSDSEGAGEMFRVTTLDMNNLPKTEDGRVDDHEDFFKKETNLTVSGQLPVEAFALALRNVYTFGPAFRAENSHTSRHASEFWMIEPEMAFADLQDTINEAEGLLKYVVQYLLDHAQDELAFLDSAVDDDLLNRLHQTCDEKFAQITYTQAIEELKKAPVDFDVPVSWGLDLQAEHERYLCEQVYKRPTFLTDYPKEIKAFYMRDNEDGKTVAAADLLVPRIGELIGGSQREERQAQ…
CP144904	fig|1580.712.peg.55	peg	CP144904_25438_24524	25438	24524	-	putative membrane protein	locus|V5E33_00320,protein_id|PRJNA1075351:V5E33_00320	FIG00092051	ff	atgaagtttatgactcacgtcagtcgtgactatctgatcggcttcgctttagtccttctgatggtcgctggagcaatgttcttgcacgatcaagaaattatcttgccggaaattgctgcattaactgctggtatgtggatttatcacaatccacgctggctccatcaaccttacaaaatttttttagcgccttccggtacggcggttattggctttttaatcaaccagcttccggttaactaccccattaaaatttcgctaactttagtgggcattctcgtgctcttgcgtgaattacgttcccccttagcaccggcctttgccaccggacttttaccaattattgttaatgcaactcactggtcatttatcggggccattttcttgtttacgctaatt…	MKFMTHVSRDYLIGFALVLLMVAGAMFLHDQEIILPEIAALTAGMWIYHNPRWLHQPYKIFLAPSGTAVIGFLINQLPVNYPIKISLTLVGILVLLRELRSPLAPAFATGLLPIIVNATHWSFIGAIFLFTLILMIGVLRQGHYRRAIASDPIHFQHILGFAAVAIVWIIGVCLAGQPQMAGIPPVLVVFFEVLQRPTYSGKLALKQIAALSGAATIGVVGHLLVTSWLLATLISLPLVLLLLALLNLKLPAAYAFPLLALVLPPTMFIHLPIAATLAASFFLGTVLVYRKITAAMTTSITEEN
CP144904	fig|1580.712.peg.56	peg	CP144904_25692_25949	25692	25949	+	FIG00906095: hypothetical protein	locus|V5E33_00325,protein_id|PRJNA1075351:V5E33_00325	FIG00906093	ff	atgtttggatggttatggtcattaatcgttggtgcgattatcggtgcggtggcaggtgcaattactaatcgcggcggttcgatgggctggattgccaatatcctagccggcttgattggttcttggttaggacaagcactattaggttcttggggtccaactttagccgggatggcattagtcccttcaatcttaggggccatcatcttaatcttgattgtttcagcaatctttggtgttcgcggcaaggccaaataa	MFGWLWSLIVGAIIGAVAGAITNRGGSMGWIANILAGLIGSWLGQALLGSWGPTLAGMALVPSILGAIILILIVSAIFGVRGKAK
CP144904	fig|1580.712.peg.57	peg	CP144904_25962_26507	25962	26507	+	alkaline shock response membrane anchor protein AmaP	gene_name|amaP,locus|V5E33_00330,protein_id|PRJNA1075351:V5E33_00330			atgcgacgaggcaacaaaggacttttgacgattctaggactgattctactagccttgggcatcttccagctcggctggtggctgccgattccgggactttcagcgtggagtttagaaatgagctatacccaaatggcttggttgaaatatgttttagccggggccgtgattattaccggaatcgttggtttgggattagtggttatcggtatcttcaaaccaatacgtgagaagcaatggcaattcaccaatcggcttggtatgttggaagtgccacaggcagcgctagaaaaagcgttacgtcaccaactggttgaacaggtgggcttagttgacccccgagtaacggtgaaattgttacgccaccggcgtgcccgagtgaccgccatcgctcaggtc…	MRRGNKGLLTILGLILLALGIFQLGWWLPIPGLSAWSLEMSYTQMAWLKYVLAGAVIITGIVGLGLVVIGIFKPIREKQWQFTNRLGMLEVPQAALEKALRHQLVEQVGLVDPRVTVKLLRHRRARVTAIAQVSATDQIDPLAQQASQVIDAYLQQQLDLTAVKPVVRLSPVDRQRHVSVV
CP144904	fig|1580.712.peg.58	peg	CP144904_26521_26703	26521	26703	+	hypothetical protein	locus|V5E33_00335,protein_id|PRJNA1075351:V5E33_00335			atgagtaatggcgcatatggcgcactgtggggtcttgttttgggactcgtatgggtgttccaaagcttccccgcaatgttgttagttgctgtgtttggcctagtgggctggggaattggtcggtttgtccgcttagatctttcggccctaggtaaacggattgaacaacttttatcgagataa	MSNGAYGALWGLVLGLVWVFQSFPAMLLVAVFGLVGWGIGRFVRLDLSALGKRIEQLLSR
CP144904	fig|1580.712.peg.59	peg	CP144904_26720_27139	26720	27139	+	alkaline shock protein	locus|V5E33_00340,protein_id|PRJNA1075351:V5E33_00340	FIG00906556	ff	atgaccacagaaaaaccaacattaaccacgaagttaacgtttgaagatgatgtgatcaagaagattgctggactggcatcgcgcaatattgatggggtcttagcattagaaggtgggatgatcagtaatctcacgaaccgattccgcaatgattctgatccaacccaaggtgttcaagcccaagtcggcgaacaacaagccgctctcgacatgacgattaccgttgaatatggtaaggatatgcgccagatttttaatcaactctgccaacgggtacaacaagacatcgagcgtttcactggcttagaagttgttgatattaaagttcatattaatgacgtcatgagtaagcaagaatggcaagagcaggcagctggtaagcctaattctaccgttgac…	MTTEKPTLTTKLTFEDDVIKKIAGLASRNIDGVLALEGGMISNLTNRFRNDSDPTQGVQAQVGEQQAALDMTITVEYGKDMRQIFNQLCQRVQQDIERFTGLEVVDIKVHINDVMSKQEWQEQAAGKPNSTVDTDDKVK
CP144904	fig|1580.712.peg.60	peg	CP144904_27151_27561	27151	27561	+	alkaline shock protein	locus|V5E33_00345,protein_id|PRJNA1075351:V5E33_00345	FIG00906556	ff	atggacaaacaacctgaagcaacgcaaacaattatttttgatgatatggtgttagaaaagattgcgggtaagacggcgagcgaagtcgatggtgtgctgagtttacaaggcaacctgattgataatttatcggatcgattaacagagagtgatcgaccgcaatctggcgtcgatattgaactggatgaccaacaaaagaccgtggccattgaactggatgccatcctagaatatgggaaacgtgccgaagaaattttaaccaaagtgacgagtaagattaccagtgcggtgaccaccatgactggctatcgagtgaccgaggttaagcttcgggtcaaagatatgctgaccaaagacgaatggcagcaacgacaacagtcatctcgtagtaaaaagaaa…	MDKQPEATQTIIFDDMVLEKIAGKTASEVDGVLSLQGNLIDNLSDRLTESDRPQSGVDIELDDQQKTVAIELDAILEYGKRAEEILTKVTSKITSAVTTMTGYRVTEVKLRVKDMLTKDEWQQRQQSSRSKKKKDD
CP144904	fig|1580.712.peg.61	peg	CP144904_28037_27675	28037	27675	-	Predicted transcriptional regulator	locus|V5E33_00350,protein_id|PRJNA1075351:V5E33_00350	FIG00920370	ff	atggataagcaaccactcatagcaccacgctttttaaatgaatttgacgccaccatgcaactgattcagggcaaatggaagatcatgattctttatgaactagacgaagatgaccattgccgattcgctgacttacaacatcacattcaagccgtctcacacaaaacactcacgagtcaattacgtgaattacaagcggatgggttgattacccgtcacgactttcataccgctcaaccccatgtcgaatatgcattaacacccatgggccaatcactaattccgatcttagatgccatctgtacttggggcacaatacacattgatccggcattgatggcccgaactttgtgtgatgaataa	MDKQPLIAPRFLNEFDATMQLIQGKWKIMILYELDEDDHCRFADLQHHIQAVSHKTLTSQLRELQADGLITRHDFHTAQPHVEYALTPMGQSLIPILDAICTWGTIHIDPALMARTLCDE
CP144904	fig|1580.712.peg.62	peg	CP144904_28172_28900	28172	28900	+	Short-chain dehydrogenase/reductase SDR	locus|V5E33_00355,protein_id|PRJNA1075351:V5E33_00355	FIG00440067	isu;Transcription_repair_cluster	atgaaaaaattagtggtgatcacgggggctagttctggatttggccaggagattgctaaaatcttcaatgctgacggtttcccgattttattactgggccggcgattggagaaactgacagccttagcggagacctttgaccacgctatggttgctgaggtggatgtgactaatcaagaacagtttgcggctgctattcataaggcagaagcgcaatatggcccgaccgatttattggtgaataatgccggggttatgttactgggcaatgttcaaaatcaagatccacaagaatggcaaaccatgctagatactaacgtaatgggtattttgaatggcacccaaatcgtcttggacggcatgcgtgagcgtcaacatgggacgattttaaacatgtct…	MKKLVVITGASSGFGQEIAKIFNADGFPILLLGRRLEKLTALAETFDHAMVAEVDVTNQEQFAAAIHKAEAQYGPTDLLVNNAGVMLLGNVQNQDPQEWQTMLDTNVMGILNGTQIVLDGMRERQHGTILNMSSLAGKKTFVNHAAYVASKFGVHGLSETLREENAAQNVRIMLVAPGAAETELLTHVTSDTALKDYEAWKATMGGITLDPKHVAETVKFMYDMPQEVNIREVDIAATKQDA
CP144904	fig|1580.712.peg.63	peg	CP144904_29438_30142	29438	30142	+	D-alanyl-D-alanine carboxypeptidase (EC 3.4.16.4)	locus|V5E33_00360,protein_id|PRJNA1075351:V5E33_00360		idu(7);Peptidoglycan_Biosynthesis idu(7);CBSS-84588.1.peg.1247 idu(7);Murein_Hydrolases idu(7);Metallocarboxypeptidases_(EC_3.4.17.-)	gtggatattttgaaaaagacgctaacagttttgaccgcattagccttgatggcaccattggcaattgttgcaccagtttcagcgaagacgacaacagcaacgaccacgcaggcaagtgttaagaaacaaacgtatacgattttatcttcaagtttttataagacggcgaagacgtaccatactaaggacgctaagccagttgtatacaaagccgttatgggtgctgatcggccaacgatgacgttaacagctaaggggaagctgaaggccgggacaacttacaaggttaccaagcaagttaaggtaaagatcaacgctaagaagagtcagaagtacagttatgttaaaggccaaggctgggttgtttctagcaagctaacggctggcaagtttaaagcc…	MDILKKTLTVLTALALMAPLAIVAPVSAKTTTATTTQASVKKQTYTILSSSFYKTAKTYHTKDAKPVVYKAVMGADRPTMTLTAKGKLKAGTTYKVTKQVKVKINAKKSQKYSYVKGQGWVVSSKLTAGKFKAASGVKKTATKYTIVSVTALKKAKTVHTKDARPVVYKAAVAADRPTMTLTTNGKLKAATTYKVTKQAKLKNAAKKTVAFSYVSGHGWVLQRDLTNGQFMNAD
CP144904	fig|1580.712.peg.64	peg	CP144904_30284_31072	30284	31072	+	Methionine aminopeptidase (EC 3.4.11.18)	gene_name|map,locus|V5E33_00365,protein_id|PRJNA1075351:V5E33_00365	FIG00000036	idu(1);CBSS-312309.3.peg.1965 idu(1);Translation_termination_factors_bacterial	atgatagcacttaaatcgcaacgggaaattgatggcatgcaggcagctggcaatattttggcagggctgtttcatgaattagcaacctacatcaaaccagggatgacgacgtgggacattgatcattttagttaccaatatattattgatcatgatgcgacacctggtgagctaaactttgaaggctacaagtattcaacgtgtgtgagtgtcaacgatatggtgtgtcacggttgtcccagtaaggatatcttaattcatgatggtgacttaattaaggtcgatacggtcatcgattatcatggatatttaagcgatgcctgccatgcatttgttgctggcacggcaagtcctgccgtgcagaaactgatggatgtgacccttaaagccttgtatctg…	MIALKSQREIDGMQAAGNILAGLFHELATYIKPGMTTWDIDHFSYQYIIDHDATPGELNFEGYKYSTCVSVNDMVCHGCPSKDILIHDGDLIKVDTVIDYHGYLSDACHAFVAGTASPAVQKLMDVTLKALYLGIDQAVVGNRIGDIGFAIQDYAENQMGYGVVREYIGHGIGPTMHEEPDVPHYGKAGHGTRLKAGMTITIEPMINIGDWRCGDPADDGWTIRTLDGSLSCQYEHTLVVTDDGPKILTSVDPVMDAPYLLK
CP144904	fig|1580.712.peg.65	peg	CP144904_31193_31999	31193	31999	+	HMP-PP hydrolase (pyridoxal phosphatase) Cof, detected in genetic screen for thiamin metabolic genes (PMID:15292217)	locus|V5E33_00370,protein_id|PRJNA1075351:V5E33_00370	FIG00002113	ff	gtgtacaaaataattaccagtgatctcgatgaaacactgttacgacaggatgggagtatttcatcggcaaacgtcgccgccattgcggcagcttctaaacgtggggtcaagttcgtgccaaacaccgggcggagttttctatccattcaaccattgttaaagacgttaaacctctaccaacgaccaaacgagtatgtcgtctcgtataatggtggtgtcgttgtagaaaatcaggacaatcgtgtcattgtcagcaatgaaatgccctatgaagaagcggccaaggcttttgccatcatgagcgagtttgatgtggatattcatatctatacgctggatcatctgttcatttatcggccacgagcagatgatcgcgcctacctgcaaacccgtggggtg…	MYKIITSDLDETLLRQDGSISSANVAAIAAASKRGVKFVPNTGRSFLSIQPLLKTLNLYQRPNEYVVSYNGGVVVENQDNRVIVSNEMPYEEAAKAFAIMSEFDVDIHIYTLDHLFIYRPRADDRAYLQTRGVTFTEMTGAFDQFRNAQIMKVIVMNPDVMVRQQVYAAIKAAFTEINCTYSSGIYMEVNHAGVDKGRAILDLGDKLGIKADEIMAIGDNANDLGMLTKVGLPVSVANGIDDVKQVAKFVTPHDYERGVADAIETFIL
CP144904	fig|1580.712.peg.66	peg	CP144904_32217_33392	32217	33392	+	drug resistance transporter, Bcr/CflA family	locus|V5E33_00375,protein_id|PRJNA1075351:V5E33_00375	FIG01325773	ff	atgaaaaacgtccaaaagtcaggcccttctttgggactggtcattgttttagtggggtttccccaaattagtgagtcaatctttacaccggtactgccacagttacaacatgtgttggccgtgagtgccaatcaaatccaactgaccatgagcacgtactttgttgcgtttgctatcggtgtcttggtttggggtcagttggccgattattggggccgacgcccagccatgttggctgggattggcgtctatttagttggcaatgtcggcctactggttagtacgcagttcacgacattattgatttggcgactagttcaggcctttggcgctagtacagggtcggtcgtcacccagacaatcatgcgcgaaagttttacgggtgtgaggggggccaag…	MKNVQKSGPSLGLVIVLVGFPQISESIFTPVLPQLQHVLAVSANQIQLTMSTYFVAFAIGVLVWGQLADYWGRRPAMLAGIGVYLVGNVGLLVSTQFTTLLIWRLVQAFGASTGSVVTQTIMRESFTGVRGAKVFAKTSAAMALAPALGPLIGGIMQTISGYRGVFATLVTMAIVVGLLAQAGLPETRQLTTHAPIVKQRLVVQRLLTDSVVWGYGLLIGGINGALFSYYAEAPFIFMTHFGYSAVAYGWLGLVLAAASLLGALIVGRLLNRWTPEQVTGGGLIVSMVMSAGLVGAAALHQATLMIIGIFLTFFGFNITLPNALNRALVGYEQVMGSASGWFSLGYYLLVSAVTYGMSWWHNGAINRLPLYLLVLSLGMGLAFWWLIRRQH
CP144904	fig|1580.712.peg.67	peg	CP144904_33466_34218	33466	34218	+	Hypothetical hydrolase	locus|V5E33_00380,protein_id|PRJNA1075351:V5E33_00380	FIG01307753	ff	atggaagcagtcgtctttgacgtggatggtacgttgagttttaatgggcaggtaattggagcaccaatcgtggcagcgattcagcgattacaagcccgggggaaacgcgttatttttgcttcggcccggctaattcgggatctgttacctattattccggcatttaccgatcagctattaattggtgcgaatggtgctttagtcgctaatcaggggcaagttcaaattatggcgccattatcatccagccatttgcaacaactaacggctatgattgatcgttaccaattagattatgtcgttgatagtgagtgggattatgcggcacgggtgactactgacaacctaattttacgtcagttagatcctgctcatttagctcaaaaacaggaattgtcg…	MEAVVFDVDGTLSFNGQVIGAPIVAAIQRLQARGKRVIFASARLIRDLLPIIPAFTDQLLIGANGALVANQGQVQIMAPLSSSHLQQLTAMIDRYQLDYVVDSEWDYAARVTTDNLILRQLDPAHLAQKQELSMITSAIKIILLNIPLTHLADLTTSLQDQSGLTVIAHTGEANLDITAAGINKATTLARLGIRKYAAFGNDQNDLAMLAQAQLSIWVTSKPALADLGRTMMIQCAPTAAAVVEQIDAIR
CP144904	fig|1580.712.peg.68	peg	CP144904_34307_34780	34307	34780	+	Glutathione peroxidase family protein	locus|V5E33_00385,protein_id|PRJNA1075351:V5E33_00385	FIG00021745	ff	atgacgatgatttacgatttccaagaaactgaaatgagtggtcaaccgctcaatttggcagactatcggggaaaagtcgtactgattgtgaatacggctagtaaatgtggactggcaccacaactggtggggctagaagacttgtatcagcgatatcatagtcagggtcttgaagttttgggcttgccgtccaaccaatttcatcaggaactagaatcggatgaggcaaccagtgatttttgtcaggttcattatggggtaacctttcccatgacgaaaaaaattcaagtcaatggggcagatgaagatccgttattcacgtacctcaagaaaacagcgggtcacggtcgaatcaaatggaactttacgaagtttcttattggtcgtgacggacagctc…	MTMIYDFQETEMSGQPLNLADYRGKVVLIVNTASKCGLAPQLVGLEDLYQRYHSQGLEVLGLPSNQFHQELESDEATSDFCQVHYGVTFPMTKKIQVNGADEDPLFTYLKKTAGHGRIKWNFTKFLIGRDGQLIARYAPTTKPEKIEPAIVTALQPD
CP144904	fig|1580.712.peg.69	peg	CP144904_35757_34846	35757	34846	-	Beta-lactamase class A	locus|V5E33_00390,protein_id|PRJNA1075351:V5E33_00390	FIG00005710	isu;Beta-lactamase	atggcagccgctattgttgttctcgggctaactggtatgttcagtgtctacgcccatcaacaacgaccgacgcaagctgatacggttgctgccaatcaagcagctacgccacaccaaattaagcagcaacaacgccatctcaaagcccgcctaaaaaaatacttaacccacctcaccgccgatggtacgaccagcgtgagtttctacaacttagggccaattgcgggtagttcagccgccaaatctccgcttgcccgtcaattttaccgccgcggtcaattggcagtttcagccaacgcccatacccccgttgtttcggctagtacatataaactattcattgcggcctatctgtttcatctcaatcatcagggccaatacacgtgggacacgaccagc…	MAAAIVVLGLTGMFSVYAHQQRPTQADTVAANQAATPHQIKQQQRHLKARLKKYLTHLTADGTTSVSFYNLGPIAGSSAAKSPLARQFYRRGQLAVSANAHTPVVSASTYKLFIAAYLFHLNHQGQYTWDTTSQDGFHRMIVNSENDFAEGILDTYGLAGIDNYIGSQDYYTPMFIANQEAMTTAASLTKLLVRLDRAQAPFNHAHDRSWLLSLMKQQVYRTGIPAGASAAKAGTTVADKVGFLGDTNNDAAIVTLPSGQRYVLVIMTHGHGQTGFSGFPRMAKITTHIQKLMYGATATQKLH
CP144904	fig|1580.712.peg.70	peg	CP144904_36020_36394	36020	36394	+	Transcriptional regulator, GntR family	locus|V5E33_00395,protein_id|PRJNA1075351:V5E33_00395	FIG00621925	ff	atggagtttgatgataaagttccaatttactatcagattaaaacatatctttatcatgaaatgataatcgggcagctggcaccaggggataaattgccggctgttcgccaactggcagtagacttgacggttaacgtcaatacagtccagcgggcactcggggaaatgatcacggaggggattattgaatctaaacggggaaaggggaacttcgtcacaatggatgagcaacgaattacccatttaaaggagcagttagtcatggaacagttggagcgcgtttatgaacaattacacgcattgaatttaaccgatgaggaaatcatcgcgagtttgaagcgctacattgcacagagggggcaacaacatgactaa	MEFDDKVPIYYQIKTYLYHEMIIGQLAPGDKLPAVRQLAVDLTVNVNTVQRALGEMITEGIIESKRGKGNFVTMDEQRITHLKEQLVMEQLERVYEQLHALNLTDEEIIASLKRYIAQRGQQHD
CP144904	fig|1580.712.peg.71	peg	CP144904_36387_37097	36387	37097	+	ABC-type multidrug transport system, ATPase component	locus|V5E33_00400,protein_id|PRJNA1075351:V5E33_00400	FIG00001005	ff	atgactaatgtattggctatggaacaagtatcttataagcgaaatttaaaaacgattttacaaggggtcgatctgacattagcgacgggaaaaattgtcggattattgggtgaaaacggtgctggtaaaacgaccttgatgcgcttgatcactggaagtgccaaggggcaagggtcaattgcggtttgtggtgatacggctatggtccagcacaaacgtcacgtgagttttacggaacagttgcggggattttcagctaacaccaaggtagaacgggttgttaatttctatcgaaccgtctatccagattttgatgggcagcggtttgaagaactggtcactttcttacaaatcgatacgacattgaagttgtcggcgctgtctaaagggatgaaggaa…	MTNVLAMEQVSYKRNLKTILQGVDLTLATGKIVGLLGENGAGKTTLMRLITGSAKGQGSIAVCGDTAMVQHKRHVSFTEQLRGFSANTKVERVVNFYRTVYPDFDGQRFEELVTFLQIDTTLKLSALSKGMKEKVIIALTLARQTQLYLLDEPFSGIDSISRKKIISSILKWKPTDATMVISDHYVSEIAPILDEVVIVKDQTIYAHKLSDEIREDYGIGIEAYYESLYEGGVSHD
CP144904	fig|1580.712.peg.72	peg	CP144904_37090_37845	37090	37845	+	hypothetical protein	locus|V5E33_00405,protein_id|PRJNA1075351:V5E33_00405			atgactagttttggatcattatttaaagtattgggaatgcaacgtttccggaagatgaacgatgtggctggtctcagtctggctgctatcttcgtgtccttactgtggtcgtggtttactactggaattagcagtggccaagtttttagcgtcacggaaagctggttaggctcggcatccatggtagtctggatcttgctagctattgataatgaacatgtctatacgcgagatacattccgattaatcccagtcagtgatatgaagctctatctgaccaacttactggcttcattaagtgcctttgtgtatttcgggctaattcatctagttctaatgggaatttcagcgcgaatcgatcataaatttttgatggatttgacacacggtgtggcagat…	MTSFGSLFKVLGMQRFRKMNDVAGLSLAAIFVSLLWSWFTTGISSGQVFSVTESWLGSASMVVWILLAIDNEHVYTRDTFRLIPVSDMKLYLTNLLASLSAFVYFGLIHLVLMGISARIDHKFLMDLTHGVADTPVQKALITMGLLIILVLVLMILIWTTISFAHLVVRTTGSFLPNIGRRIVNAILYLLIIYLVVRVLVYLFELVSHFGVSFQGDYSPFIFMISIFLGLAIVEAIINIFLLKKWGETIAN
CP144904	fig|1580.712.peg.73	peg	CP144904_38011_38793	38011	38793	+	Protein tyrosine phosphatase (EC 3.1.3.48)	locus|V5E33_00410,protein_id|PRJNA1075351:V5E33_00410	FIG00819984	ff	atgcgatttcagacagtactgacaacactggggtgtgctacgattatggccactgcggtgacaccagcctacgccgcaaccgcaaaagattcgcaacttcagccggcaatttcacaaaaggttaatcggcccattcacttagagggcggggaaaacatgcgtgatcttggtgggtaccgaaccaagtccggccaacgggtgaaaatggggaaggttttacggagtgcctcattggagaacctgacggcaaccgatgtgctcaacttacaggtcaaccatcagctcaccgagatcgttgatctgcgaacaacagagcaaatcatgaaaaagcctgatccggttatggaaggtgtcaaatacctccaggcctcggttctagggactcgctcgaactacgat…	MRFQTVLTTLGCATIMATAVTPAYAATAKDSQLQPAISQKVNRPIHLEGGENMRDLGGYRTKSGQRVKMGKVLRSASLENLTATDVLNLQVNHQLTEIVDLRTTEQIMKKPDPVMEGVKYLQASVLGTRSNYDDDDQGMYDDMAHKAAAKRSYRSLLIQIAENKRGALLFHCSHGMDRTGTAAAILYSILGVSKRDIQRDYLLSNTQLGVTWAKPALLNSFYKQINQQYGSMDKYVKHGLKLSPAQIKAIKTNLLTKAPH
CP144904	fig|1580.712.peg.74	peg	CP144904_39572_38859	39572	38859	-	Predicted permease	locus|V5E33_00415,protein_id|PRJNA1075351:V5E33_00415	FIG01343837	ff	atgacgtggttaattgttgcccttgccggcctattgggcggcactgtccaaggactaactggctttggtgcggtcattatgatgatgattcttttgcccaatatcttacccattgaccagagcgcgggggtagcgggggtcatgatgttgggcagtgtctcaacactggtttaccgttaccatcatgccattaagttcaggcaaattattttaccatttctaatttatgccagtgtggcgacagggtccgttcatctgggacatgttctcgatgtccacttattacgactgctactgggcggcttactcgtcggcttatcactttatttcacccttaatcaccgcgggaatacgcaaccctttccttggtatgtcgccggttgcttcatgatagtctcc…	MTWLIVALAGLLGGTVQGLTGFGAVIMMMILLPNILPIDQSAGVAGVMMLGSVSTLVYRYHHAIKFRQIILPFLIYASVATGSVHLGHVLDVHLLRLLLGGLLVGLSLYFTLNHRGNTQPFPWYVAGCFMIVSGFFNGLFGIGGPLMALYFLSLAHSMPEYLANLQTFFLIDTFYITSIRVANGILTMQHIPLILIGMVGAVTGTVIASHVVTRLNIATIKRIIYVFIGLSGLYYLL
CP144904	fig|1580.712.peg.75	peg	CP144904_39880_40413	39880	40413	+	Predicted transcriptional regulators	locus|V5E33_00420,protein_id|PRJNA1075351:V5E33_00420	FIG00555656	ff	atgacagagtcaagtcgagatttacttaaaagctttggcaaattattgcagaatcgggcatttttaatggccgtcagtcatcaacctggaatgggtgaacatggcgggccgggtggtggccgaggacaaatgcggttattacagctattatcgcaatcgactacggggttgaccaatgctgaaattgccgagattttggatatccggccgagctcggtgagtgccacaattagtcgtttggttgacatggggctagctgaacgcttgcctaatccaactgacaagcgagcagtgattgtgaaattaagtgatcgtggaaaagagatgtttgatcagtacgacgaacgggtcgatgactggtcggataaattatttggtgacttgtcggctgaggaacag…	MTESSRDLLKSFGKLLQNRAFLMAVSHQPGMGEHGGPGGGRGQMRLLQLLSQSTTGLTNAEIAEILDIRPSSVSATISRLVDMGLAERLPNPTDKRAVIVKLSDRGKEMFDQYDERVDDWSDKLFGDLSAEEQAQLEHLLTKLNHHVDDVNWHDMMPDNRQWPHHGMGGRGMGWPRF
CP144904	fig|1580.712.peg.76	peg	CP144904_40441_42210	40441	42210	+	Lipid A export ATP-binding/permease protein MsbA	locus|V5E33_00425,protein_id|PRJNA1075351:V5E33_00425	FIG00017059	ff	atggcacgaagaatggcagcaccagcgaccgcacaacaacggccgactggcaagtttgattttaaagcatttttacgattaattcggcagactaaacctaagtattggcaattagcagtgggcttactgttggggatgttggcaactggcgcccaactggcggtgcctaagttggcccaatcgttaatcaacggggttggtcatgccatgaaccagtcgttgttgattacgttcattgttctatttgtggcaagtgcagtgattagcgctatttctggtgcactgctggggttcttcggggaaaatgttgtggcacgtttgcgtgaaaccttgtggcataaattgattcggttgcgggttagctattttgataatgtgaagaccggcgaaatgacttca…	MARRMAAPATAQQRPTGKFDFKAFLRLIRQTKPKYWQLAVGLLLGMLATGAQLAVPKLAQSLINGVGHAMNQSLLITFIVLFVASAVISAISGALLGFFGENVVARLRETLWHKLIRLRVSYFDNVKTGEMTSRLVNDTMQIKDLLANSFPQMVTSLLQLLGALVIMLLMDWRMTLIMFIAVPLVMIVMFPIMRQSSKIGRQRQDAMATFSGATDETLSEIRLVKSSNAETYESQNGSQQIETLYHIGLKEAIYDAIAGPVMTASMLAVFVGVLAYAAVRVSNGTMSIGTMFSFLMYLFQIIGPVGTLGRFFTDLSKANGSTERVRDLLQEPEEALTAGPNQSVNDQTLALEHVDFAYEDDGQPVLHDVNFEAKPNTVVAFAGPSGGGKSTIFGMIERY…
CP144904	fig|1580.712.peg.77	peg	CP144904_42304_42918	42304	42918	+	Pyrrolidone-carboxylate peptidase (EC 3.4.19.3)	gene_name|pcp,locus|V5E33_00430,protein_id|PRJNA1075351:V5E33_00430	FIG00008873	isu;Omega_peptidases_(EC_3.4.19.-)	atgaaactattgataacaggctttgatccatttggtggcgaaaagacgaatccggctatcgaagcggttaaacgattaccggcggcgattgctggagcgacggtggtaccgttggaaatcccaacggtgtttggtacttgtgcggaagtcgttcggcaagctatcataactgaacggccagatgttgtcttaagtgtgggccaagccggtggccgatcggcattaacgccggaacggattgcgataaatttagatgacgggcggataccagataatgctggtttccagccggtagatcagccaattcaaccgaatggaccagcggcctattttacccagttgccggtgaaagcaatggcccaggcaattcgccaggcaggtctgcctagccatgtttca…	MKLLITGFDPFGGEKTNPAIEAVKRLPAAIAGATVVPLEIPTVFGTCAEVVRQAIITERPDVVLSVGQAGGRSALTPERIAINLDDGRIPDNAGFQPVDQPIQPNGPAAYFTQLPVKAMAQAIRQAGLPSHVSTTAGTYVCNHIMYQVQHLRATEFPQLQAGFIHIPFLPEQVVQRSGVPSLSLTDDVRGLTAAIRAIVIAHAD
CP144904	fig|1580.712.peg.78	peg	CP144904_43149_43799	43149	43799	+	Aquaporin Z	locus|V5E33_00435,protein_id|PRJNA1075351:V5E33_00435	FIG00008396	isu;Osmoregulation	atgcaaaaatacttagccgaatttttcggcacgtttatgctggtctttttagggactggtgcggtgaccgttgccgcgggtaatacgttaacgattggattagcctttgggttagcgattaccgtgtctgcgtacgcgtttggtggaatttccggtggccattttaatccggcagttactacagcaatgctgatgaatcggcggattaatggtcgtgatgcattagggtacgtgattgctcaggtattgggagcaacagttgcttcggcttttatgaaattatttgtaagtggattaggattagcgactaaccaattggggcaaaccgatttccctaagatttcgacgggattagcctttttagtagaagtactggtgactttcctattcttgctggtt…	MQKYLAEFFGTFMLVFLGTGAVTVAAGNTLTIGLAFGLAITVSAYAFGGISGGHFNPAVTTAMLMNRRINGRDALGYVIAQVLGATVASAFMKLFVSGLGLATNQLGQTDFPKISTGLAFLVEVLVTFLFLLVILNVTSDRHGNGDFAGLTIGVTLAFLIIVALNLTGGSLNPARSFGPAIFAGGSALSHLWLYILAPEVGAILAALVARVMGSEE
CP144904	fig|1580.712.peg.79	peg	CP144904_44295_43951	44295	43951	-	hypothetical protein	locus|V5E33_00440,protein_id|PRJNA1075351:V5E33_00440			atgacaattaatgactatttaatcgatattgattcaaatcatcaagccgacttcaccgctctatatcaattacttcaagatttattactaaatgccagtcaaaaaattaactatggcatgtcagctttttattctggtaagcatcccatcatttatcttgcggccgctaaaaatcatctgggactataccccactcccggacctattaaacattttgccgccgcactcagttcatatcgaacatccaaaggtgccattcaaatcccatataaccaggcactgccggtacaactgattacagatattgtacaattccgattgcaagagttgaagacggctgattaa	MTINDYLIDIDSNHQADFTALYQLLQDLLLNASQKINYGMSAFYSGKHPIIYLAAAKNHLGLYPTPGPIKHFAAALSSYRTSKGAIQIPYNQALPVQLITDIVQFRLQELKTAD
CP144904	fig|1580.712.peg.80	peg	CP144904_46160_44436	46160	44436	-	serine protease	locus|V5E33_00445,protein_id|PRJNA1075351:V5E33_00445			atgaaaacgaatcagcattcttggtttcaaaaggctctggttaccgtttctatcgcggtagtaaccttgccgtttgctattcaaagtgcccaagcaaagaccactgatgagttagcacctcacgcagccgcttacggctattttgttgatcattatcgccaaaatatcgccggccacacaaccgtgcaaaacaatccggtcgttggggaaatgagtccattttctacatactggtctagtggccaggcccatgatcccgatattcttaatcaaaatatcgttcaatcagccataattacccaacatcgtacggacgccgaagcaacccgatcctatttgaccgatcgtcgtgatctacgctacaacctaatctccggtttagggccgtacgctaccacc…	MKTNQHSWFQKALVTVSIAVVTLPFAIQSAQAKTTDELAPHAAAYGYFVDHYRQNIAGHTTVQNNPVVGEMSPFSTYWSSGQAHDPDILNQNIVQSAIITQHRTDAEATRSYLTDRRDLRYNLISGLGPYATTFIKNANAQTDFTTMPTTPLPANAPYSKVEWADPTSTLGPLVKLVNTTVHSPFSGTGVVKHVVKYIRPYRQSPQVKVLPALSNVMAAAKSDDYDFPSGHTTAAFETGLTLAYAVPERFQELITRASEVGYDRVLAGRHSPLAVIGGRLVGTAMTAAVLNDPENQDLKQQAYQVAHTSALLDSKVATAVDDFSNYQTNRTTYRSRLTYGFKPSGDTHQAMRVPKGAEVLLASRLPYLSTNQRRDVLYTTGLPSGYPVLDDTEGWGRLD…
CP144904	fig|1580.712.peg.81	peg	CP144904_46841_46431	46841	46431	-	Peptide deformylase (EC 3.5.1.88)	locus|V5E33_00450,protein_id|PRJNA1075351:V5E33_00450	FIG00000017	idu(1);Bacterial_RNA-metabolizing_Zn-dependent_hydrolases idu(1);CBSS-89187.3.peg.2957 idu(1);Conserved_gene_cluster_associated_with_Met-tRNA_formyltransferase idu(1);Translation_termination_factors_bacterial	atgattaaatccgttgttcacgatgaagcacgtctagtacaacgctcgcaaccagcaaccccagcagacggccaaacgatcactgatctaatagataccttacgagcgaatcaggaaaattgtgtgggaatggcggctaatatgattggggttaaccgtcgaattatcgtcgttgatatgggtatcttaccagtagcaatgattaacccagagattaccaaaatggctgggccctacgatacacaagagggctgtctttctttgtcaggtgagcgaccaacccaccgatttaaaacgattgacgttacttttttgaatcaaaacttccagaaacaacgtcagactttcaccggatttgtcgcccagattattcaacacgaagtcgaacattgtaatggc…	MIKSVVHDEARLVQRSQPATPADGQTITDLIDTLRANQENCVGMAANMIGVNRRIIVVDMGILPVAMINPEITKMAGPYDTQEGCLSLSGERPTHRFKTIDVTFLNQNFQKQRQTFTGFVAQIIQHEVEHCNGILI
CP144904	fig|1580.712.peg.82	peg	CP144904_47814_46933	47814	46933	-	Predicted transcriptional regulators	locus|V5E33_00455,protein_id|PRJNA1075351:V5E33_00455	FIG00555656	ff	atgactatcgacgatttctacagtttcatcacactttataaaacgcgcaatatctctgatgctgctattgccttaaatatcacacaatctgcgctatcaaaacgattacggaacatgcaacaagaactagataccgccttaatttcgacacgtaacaaacgccaattaaccattacggaaagtggtgaagtcttttttcgttacgcgcaaacgctgactgcacagtatcaattactccagcaagaactactagattaccgtgaacttcggcgtggtacgattcagattggcagtgtgcccgtcatggctcagtacggtctagccagtaagatgagtcaattcatgcaagactatcctcaaattaacttttctttggcagaattagagggggctgatctc…	MTIDDFYSFITLYKTRNISDAAIALNITQSALSKRLRNMQQELDTALISTRNKRQLTITESGEVFFRYAQTLTAQYQLLQQELLDYRELRRGTIQIGSVPVMAQYGLASKMSQFMQDYPQINFSLAELEGADLLTQLQHQSFDLGILRDVQSQQLNHSQFDAVTLTDDELKVVLPSDHPLAHQTSIQLPDLRPFDVVTLSPGSGVYERISERYQQAGFTPNIRFSTPHIETLLAMIAHTDRVTFLFAKSVAPFMTADFVMRPFTDPIISHLQLVYPHGTLSPAAQRFIHYLTD
CP144904	fig|1580.712.peg.83	peg	CP144904_47932_49398	47932	49398	+	3-polyprenyl-4-hydroxybenzoate carboxy-lyase (EC 4.1.1.-)	locus|V5E33_00460,protein_id|PRJNA1075351:V5E33_00460	FIG00000548	isu;Ubiquinone_Biosynthesis_-_gjo isu;Ubiquinone_Biosynthesis_in_Eucarya	atggtaaatgatccttatgatttacgaaaagtattggccgagctaaaaacccatgccaaccagtaccatgagacgaacgtagctgtgaatccaaatgctgaattggctggtgtttaccgctatattggtgctggagggacggtaaaacggccgacgcaagaaggtccagcaatgatgtttaataacgttgaaggcttctccgatacgaaagtcctaatgggattaatggcaaatcggcgacgagtggggctcatgttccatcatgattaccaaaccctgggaaaatttctaaatacagcggttgaaaaaccaatccccccagtgatggttactgacgcacctacccacgaggtggttcacaaggccactgatccggactttgatattcgtaaactcgtt…	MVNDPYDLRKVLAELKTHANQYHETNVAVNPNAELAGVYRYIGAGGTVKRPTQEGPAMMFNNVEGFSDTKVLMGLMANRRRVGLMFHHDYQTLGKFLNTAVEKPIPPVMVTDAPTHEVVHKATDPDFDIRKLVAAPTNTPEDAGPYITVGVVLGSNMAKTMSDVTIHRMVLEDKDKLGIYIMPGGRHIGAFAKEYEAANKPMPITINIGLDPAITIGCTFEPPTTPLGYNELGVAGAIRQEAVGLTKALTVDENAIARSEFTLEGYIMPNERMQEDINTQTGKAMPEFPGYDGDANPAVQVIKVTAVTHRKHPIMQSVIGPSEEHVSMAGIPTEASILELTDRAIPGKVLNVYNPPAGGGKLMTIMQIHKDDAADEGIQRQAALLAFSAFKELKTVILV…
CP144904	fig|1580.712.peg.84	peg	CP144904_49413_49976	49413	49976	+	3-polyprenyl-4-hydroxybenzoate carboxy-lyase UbiX (EC 4.1.1.-)	locus|V5E33_00465,protein_id|PRJNA1075351:V5E33_00465	FIG00000573	icw(1);Ubiquinone_Biosynthesis_-_gjo icw(1);Ubiquinone_Biosynthesis_in_Eucarya	atgaaacggattgtgattggggtgactggtgcgtccggtacgatttacgcgattgatttgttaaaaaagttacgggataagccaggcgttgaaacacatttggtaatgagtccgtgggccaccaaaaacttggcactagaaacaagttatacattagcccaagttaaagcgatggccgactacacgtacagtgatcgggaccaaggggctaagattgctagcggttcattcctacacgatgggatggttattgttcccgctagcatgaaaacggtggcgggtgttgcctatgggtttggcgataatctaattgcgcgggctgccgatgtaactattaaggaacatcgacaattgatcattgtcccacgggaaacgccactgagtgtgattcatctagag…	MKRIVIGVTGASGTIYAIDLLKKLRDKPGVETHLVMSPWATKNLALETSYTLAQVKAMADYTYSDRDQGAKIASGSFLHDGMVIVPASMKTVAGVAYGFGDNLIARAADVTIKEHRQLIIVPRETPLSVIHLENLTKLAKLGAQIIPPIPAFYNQPQTIQDLVDHQTMKVLGAFGIQQVTAKRWEGD
CP144904	fig|1580.712.peg.85	peg	CP144904_49979_50389	49979	50389	+	FIG00750458: hypothetical protein	locus|V5E33_00470,protein_id|PRJNA1075351:V5E33_00470	FIG00750454	ff	atgccagttttcagtgtgacacaagcgggctatacgattgaagtagcactaacggttattggcaaagacctattaatcgtggtcacgggtggcagtaacccacatattggcgatgtaacaacgttgacaagggacacccccattcaaacaattaagtatcctagccatgacggacgattccataaggataactttgtaggcgaacgggtcgcgcgagtagtacagcccagtttagttgggagctgtacagtgacggcggggattcacgttaatcagatcaccaaggcccagattgctgcttcggcgccgatgggtgaagcgctaggccgccaaattgtgacgtggctggtagctcacccaattaaagcgccagcaccgcagtattacggtgacgatgaa…	MPVFSVTQAGYTIEVALTVIGKDLLIVVTGGSNPHIGDVTTLTRDTPIQTIKYPSHDGRFHKDNFVGERVARVVQPSLVGSCTVTAGIHVNQITKAQIAASAPMGEALGRQIVTWLVAHPIKAPAPQYYGDDEQPL
CP144904	fig|1580.712.peg.86	peg	CP144904_50802_51695	50802	51695	+	Transmembrane component CbrV of energizing module of predicted cobalamin ECF transporter	locus|V5E33_00475,protein_id|PRJNA1075351:V5E33_00475	FIG00015381	isu;Coenzyme_B12_biosynthesis isu;ECF_class_transporters	atgcgcgtgggaattcagaccgaatcaaagctcatgagtcaactgcatcctctggccgctttaatctacttcgtggcattatttacgttgctgttaatcattaaccacttgttgctgacggttttgatgtttgcaagtttagtcggactgtgtcgttggtatttgggacggcaccgggttgtccagctacttaagggagtcagttcgttgatgatactcatctggggacttaatgtcttgttaaatcaaacgggcccggtctggtggcagtggtcagttggtcccttgacctttcgactaactaaaacggcggtgctgtatggtgggacaatggcgttgtcgctgggcggaatgatcctggcatttgtctggtttaatcagattatgaccaccccaaaa…	MRVGIQTESKLMSQLHPLAALIYFVALFTLLLIINHLLLTVLMFASLVGLCRWYLGRHRVVQLLKGVSSLMILIWGLNVLLNQTGPVWWQWSVGPLTFRLTKTAVLYGGTMALSLGGMILAFVWFNQIMTTPKLSYLLFPVVPRLAMLLTISLRMVHLFTVKFRRLVMLQRTRNVVVSEGSWRQRLQKTGRFLRILLIDSVSAAMETAVLMEARGFGAHKRSHYRTFRWTTVDTVFTVGSVGLFVISLYLRFLGWGWTTDVRQFLWWQKTDGWFVLPLAIFLGVPVIGEVGYRLCQN
CP144904	fig|1580.712.peg.87	peg	CP144904_51683_53335	51683	53335	+	Duplicated ATPase component CbrU of energizing module of predicted cobalamin ECF transporter	locus|V5E33_00480,protein_id|PRJNA1075351:V5E33_00480	FIG00088067	icw(2);Coenzyme_B12_biosynthesis icw(2);ECF_class_transporters	atgtcagaattaatagaagtgactcatctgacctttacctatactgggcaagcagctcccgccttgaaggacgtgtcactgacaattcatgcaggtgaatttataacgttagtgggggcgaccggcagtggaaaaacaaccctgcttaaacagctcaaacatgagctgtggccggccggtgagcggactggtagtttaacttttcaggacacggctattcaggcattatcgccagtcgagagtgcccaacagattgggtatgttgcccaagatccgcaagtacagccgataatggcgaccgtcatggaagaattagccttcccattagaaaacttaggttatccgacggcaacaattaatgatcgcattgccgaaattgcgaactatttagatttgaat…	MSELIEVTHLTFTYTGQAAPALKDVSLTIHAGEFITLVGATGSGKTTLLKQLKHELWPAGERTGSLTFQDTAIQALSPVESAQQIGYVAQDPQVQPIMATVMEELAFPLENLGYPTATINDRIAEIANYLDLNHLLQRAIETLSGGQLQLVNLASVLALKPQVILLDEPTAQLDPTTAQKFLNILQQVHDELDLTIVLTEHRLSRVMALTDRVALLANGQVLTVAEPTPALQQMAATPALQAFVPPVPHFFLDHNLVVTPLPLSVTMGRRALRQSSWRFQAVTTRQPAQSGPRESVLVATGVSFHYPTTGDILHQVELQVATGDWLAIIGKNGSGKSTLLTVLAGLQKPQHGKVRLNQQVIWRMKNQDRVLQVGYLSQNPTEQFNGDSVREELTAQAQL…
CP144904	fig|1580.712.peg.88	peg	CP144904_53395_54033	53395	54033	+	Substrate-specific component CbrT of predicted cobalamin ECF transporter	locus|V5E33_00485,protein_id|PRJNA1075351:V5E33_00485	FIG00015108	icw(1);Coenzyme_B12_biosynthesis icw(1);ECF_class_transporters	atgctcggcttattggcggggatgttgctattaaaaggacatcacttcttatggtttagttttggatgtttggtttgcagtctacttcccgcctattggcattttgaaaagcgccaacttggcacacgattattggtttttttagcggtaattgtggccttgggcgtaattgggcgcgtcccattggtggcaattcccaacgtccagttaaccagtttcgttgtcattgtgagtgccgttagtttgggccctgagttagggtttgtatcaggatcgatgatggctttagtgtctaacctgtttttgggtcaagggccatggacaccttggcagatgctagcctgggggctaatgggattgaccacggggttacttggtcggacgtcactcaaaaatcaa…	MLGLLAGMLLLKGHHFLWFSFGCLVCSLLPAYWHFEKRQLGTRLLVFLAVIVALGVIGRVPLVAIPNVQLTSFVVIVSAVSLGPELGFVSGSMMALVSNLFLGQGPWTPWQMLAWGLMGLTTGLLGRTSLKNQLWVMVIWGALWGFWFGWIMDLWYALAYVRPLRPASFILSFAASLVFDAMHAATNAISLLFLYVPWRKVMDRLITKYTIL
CP144904	fig|1580.712.peg.89	peg	CP144904_54048_55097	54048	55097	+	FIG00754460: hypothetical protein	locus|V5E33_00490,protein_id|PRJNA1075351:V5E33_00490	FIG00754455	ff	atgtttaagaataaagtaattgcagtttcattaaccacggtcatggccttaggggcagttgttccaatggtcgacgctaacgctgcgagtgttaaagtggcatctaagagctcacaaaagagtaagcaaaaggccctctatacatacgcaaagaaaatgttgaagcaaaacaaagatggactttccagtaaagctaagattttcagtaagtctgctttcccaacgactggggcggcatccggttattctgacttcttgttgggcttgaagaagcaaggctataagtttacgagtgccaacaagaagttggttaagaaaaacttagtcgtttctagcaagagcgatccagcaaccttggcgaacgcaatcatcggattacaagccatcggggtcaaccca…	MFKNKVIAVSLTTVMALGAVVPMVDANAASVKVASKSSQKSKQKALYTYAKKMLKQNKDGLSSKAKIFSKSAFPTTGAASGYSDFLLGLKKQGYKFTSANKKLVKKNLVVSSKSDPATLANAIIGLQAIGVNPTKYTSAGAKKSLNLVSTLYKTSMSKQTVNVQSAALVAVSSNKTFKQPSKAKFSKSSLSLKIAKNKQSNNGWAYNNTAASVDSDTTSTVVNALTMSKSKNKTVTAATKAGRSYLKKHIYKSGAFGYTYAGKENPNANSTAEGILALATNKTAFSFINKKAIKSGQTATPLKAMFSYVKSDGSIKGAYSMVLAYGQVSVATNAYHNGSYTSKLAYTFK
CP144904	fig|1580.712.peg.90	peg	CP144904_55123_55830	55123	55830	+	Phosphonate ABC transporter phosphate-binding periplasmic component (TC 3.A.1.9.1)	locus|V5E33_00495,protein_id|PRJNA1075351:V5E33_00495	FIG00014764	isu;ABC_transporter_alkylphosphonate_(TC_3.A.1.9.1)	atgaggaaaacgaaagggattattgcggcagttattgtcaccattttgctgattggtggagcgttggcatttcaacaaaatcacgccaatcaggccagtgaggacgtgacggcgaccagccagtcggtgacatcttcatcacaagcggctagtgcaactagtcaaagtcgagttaaccacaagcaccagtcttcgtcagcaacgaagaaggcccacaaatcagcgacgaagcccaagaatagtaccagttcgactaatgatcgtcctcactcgtctaaggcccaagtgaagacccagtcgtctgcagcgacggccacgtcgactaagaaacgccgagcaacgaagcaatcagcagtgacggcttctaagacggcacgtaaagctaagtcgacaaaagca…	MRKTKGIIAAVIVTILLIGGALAFQQNHANQASEDVTATSQSVTSSSQAASATSQSRVNHKHQSSSATKKAHKSATKPKNSTSSTNDRPHSSKAQVKTQSSAATATSTKKRRATKQSAVTASKTARKAKSTKAAVAEKKVYLVVSGYKKTFFKGNVVIHGSATAFSVLQDSKLKVVYQNGASVYVSSINGLAQNDVKVGSGWKYKVNNKFIDKAANLKRVSAGDRVHWYFTTAGY
CP144904	fig|1580.712.peg.91	peg	CP144904_56348_55911	56348	55911	-	FIG00743239: hypothetical protein	locus|V5E33_00500,protein_id|PRJNA1075351:V5E33_00500	FIG00743238	ff	atgaatcaggcacttcatttcattcatgaccacattcaccaatcgttgtctctcgatgaggtggctaaagtcgcctacttatctccctcataccttagtcgattgtttaaaagatatttacaaacaaatttcgtttcctacgtgaataccccaaaaattacattggctcaaaaacagttagccacgacgctgatcccaattcaccaaattgccacgcaactaggcttttcccaaactagctacttcaccaaagtctttaaacaaaccttgggaataaccccgtcacaatttagacaacaaaatcgaattagccagattaatcagttggtctcccaaaatacctgggctgccaaatcatcacatatggcaatcaaccacccgactgaccactgggtctac…	MNQALHFIHDHIHQSLSLDEVAKVAYLSPSYLSRLFKRYLQTNFVSYVNTPKITLAQKQLATTLIPIHQIATQLGFSQTSYFTKVFKQTLGITPSQFRQQNRISQINQLVSQNTWAAKSSHMAINHPTDHWVYTVSGRFTSTPTD
CP144904	fig|1580.712.peg.92	peg	CP144904_56834_56466	56834	56466	-	FIG00743239: hypothetical protein	locus|V5E33_00505,protein_id|PRJNA1075351:V5E33_00505			atgccctttttttcggcaacagctaaaaataatcacgacttggcccacggcctggcacagttcaccggtctgacacagatcaagacgcttttttacagctttactggtgtccttatacaagatgatacggtgactaccgacgtaactgccagtcaacaccaactaacagtattatcgctaacaacgaccgcactcttcccggtgggcattgatcatcgcttgtggggcgtcattttgtgtgacactacaaacgtttcagctcagcagcttcgctttgcgcgcacctacctaattgatacgctacggcaggtcttcgtagaacacgctaatgacacgatccaagtttgggcggcactagattctacctaa	MPFFSATAKNNHDLAHGLAQFTGLTQIKTLFYSFTGVLIQDDTVTTDVTASQHQLTVLSLTTTALFPVGIDHRLWGVILCDTTNVSAQQLRFARTYLIDTLRQVFVEHANDTIQVWAALDST
CP144904	fig|1580.712.peg.93	peg	CP144904_57112_57378	57112	57378	+	Propanediol utilization polyhedral body protein PduN	locus|V5E33_00510,protein_id|PRJNA1075351:V5E33_00510	FIG00004273	ff	atgtatatggcaaaggtagttggtagtgttgtttcgacggttaaagacccgtcattaattggtcgcaaactaatgattgttcaaccgatcaattctgacggccagactgttcgtcaccaagaagttgcagcggacgccattggggctggtgttggcgagtatgttttgttagtgcgtggtgcaggggcacgacaggttcatcaaggcgaagcgcgagatgttaatgattgtgcaattgtagggattattgatcggtttgaccgttag	MYMAKVVGSVVSTVKDPSLIGRKLMIVQPINSDGQTVRHQEVAADAIGAGVGEYVLLVRGAGARQVHQGEARDVNDCAIVGIIDRFDR
CP144904	fig|1580.712.peg.94	peg	CP144904_57403_58371	57403	58371	+	NADH:flavin oxidoreductase, Old Yellow Enzyme family	locus|V5E33_00515,protein_id|PRJNA1075351:V5E33_00515	FIG01481567	ff	gtggctagacaaccgtattattttgctaatggcctaatgattcgtaattctatttgtgcagccccaatagataggcaatggggactggtcaatggtgcagtgagtcggtgggattgcgattttcaccgtcaacacgcccgctacgttggtctagacattgtgggttcagcttatgtgtctacacggggatgtaccgctagaggctcgttaagcgtggcaggtgacgatatgatttctggcttacagcggctgacgacaacgattcatcaacaaggtgcaagggcaattttacagctcgttcatgctgggcagcgagcgatcgctgtaatgcctgatgatcagtgggttgcgagggggcccagttcgagcaacacgccatcaattcacgctttgtcggtc…	MARQPYYFANGLMIRNSICAAPIDRQWGLVNGAVSRWDCDFHRQHARYVGLDIVGSAYVSTRGCTARGSLSVAGDDMISGLQRLTTTIHQQGARAILQLVHAGQRAIAVMPDDQWVARGPSSSNTPSIHALSVAQLAMIIEQFGQATRRAMAAGFDGVEIHGANHFLLQQFMSPLTNRRTDSYGGSLVNRLRLPIQIVRRVLQEAQSSQRPFVVGYRLSPEERLTGGLELSDQLFLMRCLATLPVDYLSLSLHHYWQLPLTLKSPRPTAVLAKRFIPQVPLMVAGKVVSSRDLNQLADWQIELVGVGRALLRDPQWPRRVQS
CP144904	fig|1580.712.peg.95	peg	CP144904_58557_59750	58557	59750	+	putative transport protein	locus|V5E33_00520,protein_id|PRJNA1075351:V5E33_00520			gtgacgaaatatcgctggcaagccagtgccttggtcctagtggcatttatgctaggatgtaatgaatttatggtggtgggcgtcttatcagatattgcgcgttcactgcgggtaacggtcgcaacagccgggtatttggtgactatttttgcggttgtgtatgcggtaagtaccccgctcattacaattttaacgaatcggtttggccgttatccgctgctgatgacattgatggttatttttttgattgggaatacttggagcggcttcactagtagctacgggtggtttttattaacccgaatgataaccgccgcagtagccggcaccattgaatccctgattatcgtctttgctaacgatattgcgccacgggagaaacgggcgatgctgatttct…	MTKYRWQASALVLVAFMLGCNEFMVVGVLSDIARSLRVTVATAGYLVTIFAVVYAVSTPLITILTNRFGRYPLLMTLMVIFLIGNTWSGFTSSYGWFLLTRMITAAVAGTIESLIIVFANDIAPREKRAMLISWLAAGFSIASVVGVPVGTAISTAYSWHVAFHLISVVSLVTCLVMVGILPRHIKHVSGTIKDQLVLLTDRRIYLGAALILFTAAAMYTYYTYIRPLLTTGLGFGTTALNWLLFVLGIMSILGNRLSGKIAERHGLTTMPRFYVMDIGLLLCLPVAMQSQVAGFGVFLVLTLIIMAVNSPIQVHFLDVAEASYPQSVALASSLNAIFFNIGISVGSATASVMLTRVGLGYLGWGAAVFAVISLVIVIGLNRAIAAKKAAVVVNESK
CP144904	fig|1580.712.peg.96	peg	CP144904_59776_60960	59776	60960	+	FIG00745603: hypothetical protein	locus|V5E33_00525,protein_id|PRJNA1075351:V5E33_00525	FIG00745602	ff	gtgaagaaatatcgttggcaggcaattgtctttgtactggttgcctttatgttgggatgtaatgaatttattgttgtcggggtactttcggatattgcgcgcgagttcaaaattcccgtggcaacagtcgggtacttagtgacaatctttgccacgatttatgcgattagtacgccatttatcacgattttaacaaatcggtttagccgatataaaacgctaatgaccttgatggttattttcctgattgggaacacgttgagtggctttgcgatgaactacggcgttttattgttatcgcgagtggtaacggcgatggtcgcaggggccattatttcgttaatcatgacctttgcaagtacgattgcaccacgggagaagcgggctgggttggtttca…	MKKYRWQAIVFVLVAFMLGCNEFIVVGVLSDIAREFKIPVATVGYLVTIFATIYAISTPFITILTNRFSRYKTLMTLMVIFLIGNTLSGFAMNYGVLLLSRVVTAMVAGAIISLIMTFASTIAPREKRAGLVSWIFAGFSIASVFGVPIGTAISTSYSWHDAFYLISIISAITCVLLGWLLPRKVEQVQGSIKNQLVLLKDRRIYVGIALVLFTAATMYAYYTYIRPLLTTALGFSTTSLNWLLFLIGIMSIISNRLSGVLAERNGLRVMTRFYVADVCLLALLPVALNSKIIGLGVLLALSLIVTILNSPIQIHFLNIAEQDYPQSAVLASSLNSIFFNFGISLGSATASGMLGTVGLTHISWGAAGYAAISLVLAVMLNRVIKHHQAAAKAD
CP144904	fig|1580.712.peg.97	peg	CP144904_61020_61862	61020	61862	+	oxidoreductase of aldo/keto reductase family, subgroup 1	locus|V5E33_00530,protein_id|PRJNA1075351:V5E33_00530	FIG01239241	ff	atgacacaagttcctgtagtgacgttaaatgatggttatcaaatgccggccattggtttaggcacgttccagattcgtggtggtgccggtgttaatcaaatcttggctgcaattacagatggttatcggagtctagatacggccactaattatgataacgaaggtgcagtcggtgaagcgattcgtcgttccggtatcccgcgtgctgagttctttgtcacctctaagttgccaggtaagtatcaccgttacgccgatgcgacaatggcgattcaggagtcgttgtatcgattaggattagattattttgatttatatgtgattcattggccattgcctaagcgagatcattacgttgaagcatggcaggcgatgattgatgcgcaagagcggggcctt…	MTQVPVVTLNDGYQMPAIGLGTFQIRGGAGVNQILAAITDGYRSLDTATNYDNEGAVGEAIRRSGIPRAEFFVTSKLPGKYHRYADATMAIQESLYRLGLDYFDLYVIHWPLPKRDHYVEAWQAMIDAQERGLIRSIGVSNFEPAHLDRLINETGVTPAVNQIEVHPYWVQERMLKEDTQRGIVTEAWSPLGRGSSALTEPIIQQLAQKYQKNVGQIILRWHIQRGIVPIPKSRNLAHQRANLAVFDFSLTAEEIQAINELNKTDGRIDNQDPNEYEEFE
CP144904	fig|1580.712.peg.98	peg	CP144904_62223_63464	62223	63464	+	Flagellar hook-length control protein FliK	locus|V5E33_00535,protein_id|PRJNA1075351:V5E33_00535		idu(3);Flagellum	atgcgtagttcattaaagcggacgttaactatttctgcggccacactatcgttcatgtcagcttcaggccttgctatgagtgcatctgcctcgaagatcaagcaagttgggtcaaccaatctcgaaccaacgacagcttatattcggaattacaaggcaacaggttcaaacgcaatttacaacaagcccggcaaactgagtggttcaaaagttgttgcttctgcttcaacggctaaggctcaatcagtgcttcatggttacaaagttgctaagttgagcaacaagtcttactacatgaaagtggtctcatttgacggccgctaccgtggatacatttacgttggtaaaaagaatccagtcaacaactttaagaaagttggcggcggcttaacctactta…	MRSSLKRTLTISAATLSFMSASGLAMSASASKIKQVGSTNLEPTTAYIRNYKATGSNAIYNKPGKLSGSKVVASASTAKAQSVLHGYKVAKLSNKSYYMKVVSFDGRYRGYIYVGKKNPVNNFKKVGGGLTYLSTTTSTSLTNNDKKDLSFAKPGTDTQIYKAPKGSQYKVGAAVKDTTDYKGHKLVASKAAMNDMDGQKWLYVSDVTEPTNASGWVLASQLTDYVAPKAPVSVGNDQTTVTKNWQREFYNPATGTKAYSFDNLNLPLLGTSGGSNVNWTTAVKKFNSDATVKGDKKDVVPADTLATAFKNSGLSTVYMKVTPTLLARIPGGLLDKIDSYSGLYMKFDLDMDNIPTTTHYGDQLKLAYKLDNTNLYYKPVISLGGLTNTNADGYAALPV…
CP144904	fig|1580.712.peg.99	peg	CP144904_63828_64229	63828	64229	+	Transcriptional regulator	locus|V5E33_00540,protein_id|PRJNA1075351:V5E33_00540	FIG01312420	ff	atgggtgaaaatataaaccaattattgaaatggacaacgcaattaagaaacatcgatcggaatctaaacgttgtggagatgacctcacagaaggtgacattactacagttccagctcctgcatgaaattgatcagcacacgtttgatccggggcattttgttgaacgggccggggtgtctcgttcatcaatctcagtgcggattacgaatttgatgaaacgtggatgggtaaccactgcaatcagtgaagaagaccatcgtcggcacgtactgaagctaaccgaagctggcaaggaaattcacgacgatgccatggaaagtgtggtcaacagcatcgaaatggcttacgatgggcttcaagatattatgagttcccaacacgttaaagactctgcaaaa…	MGENINQLLKWTTQLRNIDRNLNVVEMTSQKVTLLQFQLLHEIDQHTFDPGHFVERAGVSRSSISVRITNLMKRGWVTTAISEEDHRRHVLKLTEAGKEIHDDAMESVVNSIEMAYDGLQDIMSSQHVKDSAK
CP144904	fig|1580.712.peg.100	peg	CP144904_64663_65232	64663	65232	+	transcription regulator (putative)	locus|V5E33_00545,protein_id|PRJNA1075351:V5E33_00545	FIG00753391	ff	atggtaaagcgacgaacgctaacacgtgaaaaagtgttagatcaagccaatgaattgattgccgatcacggtcttaaccagttaacgatccgagcgttagcaacgaagttatcggtgcgaccacagtcaatttacaattatgtgaatagtcttaatgatttgctggatcaggttggccttcgttttgtcaatgagttgaacgatgcccttatgcggcgcctggttggtgtttcaggtaaagaagcgttatttgttttcgcgcgcgagtttcgacgcggctgtaaacaacaagattatttggcacccttattaatgaatccggatgatttgcgtcatctagaacgcacgcacatcgcactgattgatttgtacaagcagatgtttacgagcttgcattta…	MVKRRTLTREKVLDQANELIADHGLNQLTIRALATKLSVRPQSIYNYVNSLNDLLDQVGLRFVNELNDALMRRLVGVSGKEALFVFAREFRRGCKQQDYLAPLLMNPDDLRHLERTHIALIDLYKQMFTSLHLDEKGATGLVESTLYRSALFGFIVQEIGGFIRLPEAQIDERFERTMELAIDQFTTID
CP144904	fig|1580.712.peg.101	peg	CP144904_65409_65837	65409	65837	+	Transcriptional regulator, MerR family	locus|V5E33_00550,protein_id|PRJNA1075351:V5E33_00550	FIG00003460	idu(7);Cobalt-zinc-cadmium_resistance	atggcagagaaacgataccgcattggtgattttgctaagttggtaggactgtcgacctatacactacgttattacgaggaacaaggcctaatcgttgcgcagcgtgatgaaaatggcgtacggttttatacagaagaagatattcggtgggttggtttcattttgcatttgaagggcaccggtatgcgattgaatgagttaaaacgttacgttaagttgcgtgctatgggtgataccacgattactgaacggcgagaaatgttgcagaaagttagggacaatgcggaggcggatattgccgagttacaaatgcatctgcaggttctcgggcacaagattgattggtatgacggtaaagtggaccatacaattgccgactcagagagtttccacgattat…	MAEKRYRIGDFAKLVGLSTYTLRYYEEQGLIVAQRDENGVRFYTEEDIRWVGFILHLKGTGMRLNELKRYVKLRAMGDTTITERREMLQKVRDNAEADIAELQMHLQVLGHKIDWYDGKVDHTIADSESFHDYLQRFNDEKG
CP144904	fig|1580.712.peg.102	peg	CP144904_65843_66265	65843	66265	+	4-carboxymuconolactone decarboxylase (EC 4.1.1.44)	locus|V5E33_00555,protein_id|PRJNA1075351:V5E33_00555	FIG01304850	icw(1);Pyrene_degradation icw(1);Protocatechuate_branch_of_beta-ketoadipate_pathway	atggttaaaaacgaacaagttaaaaatggtgtgatttttccagtaggggataaaaatgttgcttatcaagatttctttgttggacagagttacttacaggggttagttagtgatccggatgttagcgtcagtgttagtaatgtaacttttgagcctggttgtcggaataactggcacattcatcatgacggttttcaattactattggtcactggtggtgaagggtggtaccaagaggctggtcaaccagctcgtcggctacatcctggtgaggttgttgtcactaaggatggggttaagcattggcacggtgccaccaaggatagctggtttagtcatattgcaatcactgcggggacacctgaatggttggaacccgttagtgatgctgaatatgct…	MVKNEQVKNGVIFPVGDKNVAYQDFFVGQSYLQGLVSDPDVSVSVSNVTFEPGCRNNWHIHHDGFQLLLVTGGEGWYQEAGQPARRLHPGEVVVTKDGVKHWHGATKDSWFSHIAITAGTPEWLEPVSDAEYAALDEEEK
CP144904	fig|1580.712.peg.103	peg	CP144904_66265_66585	66265	66585	+	4-carboxymuconolactone decarboxylase (EC 4.1.1.44)	locus|V5E33_00560,protein_id|PRJNA1075351:V5E33_00560	FIG01304850	icw(1);Pyrene_degradation icw(1);Protocatechuate_branch_of_beta-ketoadipate_pathway	atggttaaaaaacaaacggccggtcgcgataaactcggcgactttgccccaaaatttgcggaacttaatgatgatgtgttattcggtcaagtttggtcgcgtgaaagtgagttgccggcccaccaacggagtctgattacgatttctgcgttgatctcggcgggaaatttcgaacaattaccggcgcatttaaaaattggaaaggaaaatgggatcaccaaggacgaaattgctgaagtgattacccacttgtccttttatgttggttggccgaaagcttggtcagcattcaatctagctaaggatatttttaatgattag	MVKKQTAGRDKLGDFAPKFAELNDDVLFGQVWSRESELPAHQRSLITISALISAGNFEQLPAHLKIGKENGITKDEIAEVITHLSFYVGWPKAWSAFNLAKDIFND
CP144904	fig|1580.712.peg.104	peg	CP144904_66721_67845	66721	67845	+	Beta-glucanase precursor (EC 3.2.1.73)	locus|V5E33_00565,protein_id|PRJNA1075351:V5E33_00565	FIG00080099	ff	atgcaaagaaaaggcatctgggggagtttaaccctcattgtattggtgagtgggttggcatggggcctaacgaacttacatactagccaagcgcaggctagccgggccgtcaccacatataagcaatggcaaaaggcctatgttgcggggaaatcacaaaaatatgtgaaggctaataatgggcaaggggcgaccaccgcattttccgaaggtcaaggttatgggatgctggcggctgtattggcagctaaaaagggtgccaatacacggacaacatttaatcagttgtacaagtactatcgtgctcaccggatttcaagcagtctgccgttaatgcaatggaagcaaacgaagcgggccggcaagatgacaagtgtgggttctgaaaagaatagtgct…	MQRKGIWGSLTLIVLVSGLAWGLTNLHTSQAQASRAVTTYKQWQKAYVAGKSQKYVKANNGQGATTAFSEGQGYGMLAAVLAAKKGANTRTTFNQLYKYYRAHRISSSLPLMQWKQTKRAGKMTSVGSEKNSATDGDLDIAYALILADKKWGSKQVNYKQAAKKLLTAIKAKEINPTTALPTMGNWATSSYDRSKLRTSDLLTGYFKTFAKYTKDKRWTTVAKRSQIAVKKLSARHKTGLFPDFIYATGSGIKLKAVKPYAIESGTDNQYGYNACRVPWRLAQTYKMSKDAVTKRALTKQLTFFNKKKKVTAVYTLGGKAVNQYVNTAFTAPVNFGARTLKKTTLKTKTAKQLPKSIEKKNYYSATIQVLTALQ
CP144904	fig|1580.712.peg.105	peg	CP144904_68851_67907	68851	67907	-	Phage lysin, glycosyl hydrolase, family 25	locus|V5E33_00570,protein_id|PRJNA1075351:V5E33_00570	FIG01312830	ff	attacgttacataaagtcgttgccggtttagctgctatggccggtgttgtggcagttggtgtggcattgaatacaaccacagcgagtgcggctggtactaaaatcgccgatatctcacaatatcaaggcaatattaattggtctaaggcatctaaagatttgaaatacgccattattcgcgtccaacacgggagtaaaggtgatgccggatatatggttgattccaaacgaaatgtcaatgccaatggcgcctataaatatggcgtgccgttcggtcagtacatgtttgccgagttcactagcgtcaaggatgcccaacaagaagctaaagacttctacaagcggagcaacgcccacacgaagttcttcgtgcttgatgaagaaaagcgtatgagctca…	MTLHKVVAGLAAMAGVVAVGVALNTTTASAAGTKIADISQYQGNINWSKASKDLKYAIIRVQHGSKGDAGYMVDSKRNVNANGAYKYGVPFGQYMFAEFTSVKDAQQEAKDFYKRSNAHTKFFVLDEEKRMSSAKSSEQTYVNAWLKTMRSLTDKPLIMYAGEYYANAHNLDFSKFDGSWIAKYSSTKPSVSGTSIDLWQYTSSGSVSGISGSVDLNKTLNSSAVKSWFNGTATSSTTSTSYYKSVSGVTGVKVKKAIYEYNSTLFTKNKRSTKLAAGKKLAVTAIAKNSKNAYRFQLSNGKYITANKGYVSTY
CP144904	fig|1580.712.peg.106	peg	CP144904_69927_69001	69927	69001	-	uncharacterized membrane protein	locus|V5E33_00575,protein_id|PRJNA1075351:V5E33_00575	FIG01194210	ff	atgcggaagctacaccatttaaaagcgcaatcactgattgctgctgcaacggttaccttattggcaacaccagtggtgaccagcatcacaactgcacaagctgctagtgtcacaccatcttcggcactactgaagaaatctaacagttactaccggtctcacgcccgcgctttggggaaaaagtataagctcgcctttgacgcgcaaagtgctttgaaaaagaatggtaaggctgtcatttacgttaacacgaaagataagactttgaatcagagcgttaagttagctatggcttactggaataaaaaactcggtaagactgaattcacgcaaggctctaagaaaaatcatacgttgacgtttggcgtgtccacggctgccgcttctaagagtgatcaa…	MRKLHHLKAQSLIAAATVTLLATPVVTSITTAQAASVTPSSALLKKSNSYYRSHARALGKKYKLAFDAQSALKKNGKAVIYVNTKDKTLNQSVKLAMAYWNKKLGKTEFTQGSKKNHTLTFGVSTAAASKSDQSDAWWTPMTKKLDVRWSYYTAEKQNIGISMTNQLNKAFYKQYADTIETKAKANLAAKGITTSDKDYLSPFNREASNVETSLPAYTTLKKDVCLVKSTLANEGRKYEYASTIAHEMGHVMGLNHSPNKQDLMYFESGNNNVYSFKKVKAGLSKYNPITTTDKNRAKLALKIYVAAH
CP144904	fig|1580.712.peg.107	peg	CP144904_70151_70711	70151	70711	+	DNA-3-methyladenine glycosylase (EC 3.2.2.20)	locus|V5E33_00580,protein_id|PRJNA1075351:V5E33_00580	FIG00000673	idu(1);CBSS-326442.4.peg.1852 idu(1);DNA_Repair_Base_Excision	atggtaaaacggtgtgattgggcaacgaagacgccggcaatgcaactgtatcatgatacagagtggtgtcgaccagagcatgatgagcaaaaattatttgaattattgtgtttggaaacctatcaggcgggactgagttggcagacagttttgaataaacgggccgcgtttcagcgggatttctaccattttgatttgacgcaagtggcagccatgtcagcggccgacctaacccgtttgttagctgacccagagattatccgtaatcggctaaaactggcggcgacgattaataacgcgcaggtaattgtcaattggccggcaccagggcaatttagtacgtggctttgggactttgtagagaatcaacccattcgccatgcagtaaccagtgcggat…	MVKRCDWATKTPAMQLYHDTEWCRPEHDEQKLFELLCLETYQAGLSWQTVLNKRAAFQRDFYHFDLTQVAAMSAADLTRLLADPEIIRNRLKLAATINNAQVIVNWPAPGQFSTWLWDFVENQPIRHAVTSADQVPATMDLARYISREMKKRGFKFVGPTTVYSFLQAAGLVNDHLLTCDWAPENQ
CP144904	fig|1580.712.peg.108	peg	CP144904_70723_71856	70723	71856	+	Exonuclease SbcD	locus|V5E33_00585,protein_id|PRJNA1075351:V5E33_00585	FIG00000782	icw(1);DNA_repair,_bacterial isu;Rad50-Mre11_DNA_repair_cluster	atgcgatttttacatacagcggattggcatattggaaagaagctgcacggatattcgttattagacgaacaacgtgatgcctatgagcagattaaaaaaattgccgaaaaagaacaagtcgatgcggtagtgattgccggagacctttatgatcgggcattgccgagtgaagcggcagttggtacgctgaatgcgatgctggttgatttgaatcgtcagcagcactttccagtgctggcgatcagtggcaatcatgattcagcgacacgattggggtatggacaagaatggtttgccagtacgaatttcttcatgcgtacacggttggcagcagctttgaaaccagtgactttggcggatacgcaatttttcctattgccttattttgagccgattcag…	MRFLHTADWHIGKKLHGYSLLDEQRDAYEQIKKIAEKEQVDAVVIAGDLYDRALPSEAAVGTLNAMLVDLNRQQHFPVLAISGNHDSATRLGYGQEWFASTNFFMRTRLAAALKPVTLADTQFFLLPYFEPIQARQLFEDDQIRTVNQAMERLVKAMQANFAPDKKHVLVAHFFAAGGRHSDSETLVQVGGLNAVPTELLAPFDYVALGHLHRKEALQQVPTMKYSGSPLKFSTSEAEDTKGVWLIDTDTTPVTVTFKPLKPLHDLIVLTDSFAHLMDPERHYSVTRDDFIAIALTDTTPITNVMQRLKTRFPKIIELNRTKQLTVTPVDLNIQQVQRDPLALMTTFFEQMTQHPLTIAQEKWARETLQAAQKEDAQ
CP144904	fig|1580.712.peg.109	peg	CP144904_71853_75002	71853	75002	+	Exonuclease SbcC	locus|V5E33_00590,protein_id|PRJNA1075351:V5E33_00590	FIG01304601	isu;DNA_repair,_bacterial icw(1);Rad50-Mre11_DNA_repair_cluster	atgacaccagtaaccttacacttggaatattttggcccgtatcgggatgcgacaatcgacttcacccgatttatgacgacgccactgttcttaatcagcggaaaaacggggagcggaaaaaccacaattttcgatggcatgtgttatgccttgtttgaccagacttcaggtaccgatcgcaaggctccggctatgcgatcggattttgctaccgccgcggatcgaacccgtgtcacctttacgtttacccatcgtgatcggcgatatgagattattcgtgagcccgcccagacgttgaacaaaaaacgtggtcaggggttaacagatgtggcggcggcagtgacgctgacagtctatgctgatgatcgggaagtcacgcaactgacaaaaaccaaccaa…	MTPVTLHLEYFGPYRDATIDFTRFMTTPLFLISGKTGSGKTTIFDGMCYALFDQTSGTDRKAPAMRSDFATAADRTRVTFTFTHRDRRYEIIREPAQTLNKKRGQGLTDVAAAVTLTVYADDREVTQLTKTNQVRDYLQELLQMDGKQFSQIVLLPQGQFRQFLIAPSEEKAAVLEQLFNTEIFARWTEQLKQQLKKDQATSQTTAAEVTRLLASLQWTSENEEAAQTLIAAQRPEPVVTLMAAQQATTREQQAQLERRLATAQATVDRLVRQDEQEQSLLKDRQQLTQYRQQATELAQQAPAMDDLQTTVTALEWVQTRQPAWQEREQAQQAQQQRQADQQQAQQDLMAAQTALKQAQAAVEQHQTLSAKITATTETLAQWRALEPIYQRVATLEQDL…
CP144904	fig|1580.712.peg.110	peg	CP144904_75497_76480	75497	76480	+	Choloylglycine hydrolase (EC 3.5.1.24)	locus|V5E33_00595,protein_id|PRJNA1075351:V5E33_00595	FIG00009563	idu(2);Bile_hydrolysis	atgtgtacgagtttgacttatgaaaacagtcgtggcgatcattttttggcgcggacaatggattttgcttttgaactgggtggtcaaccgatctttatgccccggcaacaagagattagcggggatgctggtacgttcacaacgaagtatggatttattggtgccggtcgaaatttaagtcattatattttcgtagatggtgtcaatgaatttggcttaggtgctgcggctttgtatttccgcggttatgctaagtatcaacagtcggcaccagctgacaagctggcaatcgcccctcacgatgttgttgcttgggccttaggtaacgcccagagtgtggctgatttacgggaattggtcaagcacattcaaatcttagacgttccggtatcgcttttg…	MCTSLTYENSRGDHFLARTMDFAFELGGQPIFMPRQQEISGDAGTFTTKYGFIGAGRNLSHYIFVDGVNEFGLGAAALYFRGYAKYQQSAPADKLAIAPHDVVAWALGNAQSVADLRELVKHIQILDVPVSLLGLTTPLHFIFSDPTGDTAVLETTNADLHLIDDPVGVMANSPELNWHLQNLSTYGTLQAAERPLQDRLGYQLPTQGPGTGALGLPGDYTSPSRFVRTVFNKHYSEAAADTPSTLTTLQHLLDGVTIPKGVKLMADGTSDYTQYRGYACLDDRVYYMEPYDNQELQGIRLTDEMLNDWDTPVEYPLDHTPHVKHLN
CP144904	fig|1580.712.peg.111	peg	CP144904_78782_76527	78782	76527	-	Beta-glucosidase (EC 3.2.1.21)	locus|V5E33_00600,protein_id|PRJNA1075351:V5E33_00600	FIG00001469	isu;Fructooligosaccharides(FOS)_and_Raffinose_Utilization	atggacatcgaacgaacgcttgctgaactcacattacctgagaaggctgctctggtttccggtaaaaataactggtacaccgcagcagttgatcgcctagatttaccagcgctaatgatgacggatggtccttctggattacggaaacaaattaattctggaaccaccaatatcaatgacgccattcaggccattacctatccggctgctgcgttaagcgccagcacgtggaatgaatcccttatgcaccagcttggggaacacttgggaattgaagcgcgcgccgaacaggtcagtctcttactcggacccggtgttaacatgaagcgctcacccttgggtggtcgtaactttgagtacttggctgaagatccgctcgttgctgggaagcttggcagc…	MDIERTLAELTLPEKAALVSGKNNWYTAAVDRLDLPALMMTDGPSGLRKQINSGTTNINDAIQAITYPAAALSASTWNESLMHQLGEHLGIEARAEQVSLLLGPGVNMKRSPLGGRNFEYLAEDPLVAGKLGSAYVQGVQSQHVGVAVKHFAANNRENQRFTASSDMSERTLRELYLRTFEIIVKSAYPATIMTSYNKINGVLNSQNERLLRRILRDEWGFHGAVMSDWGAVANTVQALKAGLDLEMPGKGQASINDIIRAVHTGELDEGTLNKAVRHLLHVVDDWLPADHAQPYDHAAHHQFARKLADDGIILLKNHEDELPLDPQTTGKVVVIGELAENPRFQGSGSSHVNPTKLVSPLDELAGSGLKADYYPGYRLDQSETNGDLAEAALTAAKTA…
CP144904	fig|1580.712.peg.112	peg	CP144904_79280_80920	79280	80920	+	Oligopeptide ABC transporter, periplasmic oligopeptide-binding protein OppA (TC 3.A.1.5.1)	locus|V5E33_00605,protein_id|PRJNA1075351:V5E33_00605	FIG00432360	idu(10);ABC_transporter_oligopeptide_(TC_3.A.1.5.1) idu(10);Sex_pheromones_in_Enterococcus_faecalis_and_other_Firmicutes	atgaaaaaatggactggaatgggactagttgcggcagttattgcattagggatgggcttggctgcttgtggacaatcaacatcggctagcaagccgcagcaggtcttgcggctgccagcaacggcggcattagacacgatcgacttggctaaggcaaccggctatgggcagacaggaaacgtgtttgaaagcttttatcgcttgggaaatgatggtaaggttgcgccgggattagctgactcagcgaaggtgtccaaagataaaacgacctggacatttcacatccgcgacaatgccaaatggagtaacggtgataagattaccgcccaggactttgtctactcgtggcgccggacgttaacgccggcaaccaagtctacctacacgtatcttttctcc…	MKKWTGMGLVAAVIALGMGLAACGQSTSASKPQQVLRLPATAALDTIDLAKATGYGQTGNVFESFYRLGNDGKVAPGLADSAKVSKDKTTWTFHIRDNAKWSNGDKITAQDFVYSWRRTLTPATKSTYTYLFSGIKNADKIIAGKMNPNKVGIRAKNQQTVVIQLDKPMAYFKILMAYPLFAPQNKKVVDQYGKKYATKSQYMVYSGPFKITGWNGTSNTWSFVKNNQYWDKNVVKLHQIKYQVVTNPQTGLSLYQNNKLDFAQLSNEQVKNYKNNKAFKQYPYSIVIHLKYNFKDNDTQKRKILANQNIRQAISLSLNRSQLTEKVLGDGSVTPTGFVASGLAKNPKTGVDFAKEQAVKNTTTYNPTLAKKKWAAGLKQLGIKQVKLNILAGNDDTSS…
CP144904	fig|1580.712.peg.113	peg	CP144904_81008_81556	81008	81556	+	DNA-3-methyladenine glycosylase (EC 3.2.2.20)	locus|V5E33_00610,protein_id|PRJNA1075351:V5E33_00610	FIG00000673	idu(1);CBSS-326442.4.peg.1852 idu(1);DNA_Repair_Base_Excision	atggcaattggaccgcaagatggccgtgactggacgagtaatgggacggccgactacgatgcctattttgggacaccgacacatgatgaccatgtgttgtttgaactactgacagtcggtgttttccaagtggggttgagctggcaagcggccgcgagtaagttgccggtttatcggcgtctctttgcagaaatggtcccccaagtggtggccgggtttgatgaagaggtggacgttgagcggattgccaacgatccggatatgattcggaatggtcgcaagattcgtgcggtgattcgcaatgctcggggcattgtcaaaattcaacgcgagtttgggagttttgcagattatttatggcagtttgttaatggaacgccgtttctgttaccggcagtg…	MAIGPQDGRDWTSNGTADYDAYFGTPTHDDHVLFELLTVGVFQVGLSWQAAASKLPVYRRLFAEMVPQVVAGFDEEVDVERIANDPDMIRNGRKIRAVIRNARGIVKIQREFGSFADYLWQFVNGTPFLLPAVTRDELTNQSAIGTAVAKDLKRRGFSFVGPVVTHMFLLAAGILHEQVIDA
CP144904	fig|1580.712.peg.114	peg	CP144904_81868_81698	81868	81698	-	hypothetical protein	locus|V5E33_00615,protein_id|PRJNA1075351:V5E33_00615			gtgccaaacattatcacctcatcaatcagactcagtgataccaattcatttcaggccatcttcaccccgccgtgggttattcgcttgcagcaaatcacgaactctctacgaaccattgacggtggttactctcctgatcacattgttttcaatcgcttaatttatcagtaa	MPNIITSSIRLSDTNSFQAIFTPPWVIRLQQITNSLRTIDGGYSPDHIVFNRLIYQ
CP144904	fig|1580.712.peg.115	peg	CP144904_82064_82867	82064	82867	+	Methionine ABC transporter substrate-binding protein	locus|V5E33_00620,protein_id|PRJNA1075351:V5E33_00620	FIG00047509	isu;Methionine_Biosynthesis isu;Staphylococcal_pathogenicity_islands_SaPI isu;Methionine_Degradation	atgaagaaatcatttaagcattttagttggctattattgttattgattccactgttgattgtgtcaggctgtggtaagtccagcagcaagacggttaaggtcgggatcatggggtccgacgaaaagatttggaaaccaatccaaacgaagttgaaaaaggaaggcatcaacattaagttagtgaccttcactgactacaatcaaccgaacgcagcgttgaccaatcatgaaattgatctgaactcgttccaacacacgtacttcatgaatacctggaacaaggctcacaagacgaacatcgtttctattgggaagacggtccgcgcaccgctacggttatattccaagaaagttaagactgtttcagccatcaagaagggtgatcagattacgatccct…	MKKSFKHFSWLLLLLIPLLIVSGCGKSSSKTVKVGIMGSDEKIWKPIQTKLKKEGINIKLVTFTDYNQPNAALTNHEIDLNSFQHTYFMNTWNKAHKTNIVSIGKTVRAPLRLYSKKVKTVSAIKKGDQITIPNDSTNEGRALHLLQSAGLIKVDNKVSLPTPKNITENKLKLKITPVDAAQTPRSLTDATAAIVNNEFASEAKLPDSECIYKEKLNKASIPYINIIATNKADKNNKTYKKIVKAYQTAETKKLLKKYYHGLSIPAW
CP144904	fig|1580.712.peg.116	peg	CP144904_82932_83996	82932	83996	+	Methionine ABC transporter ATP-binding protein	locus|V5E33_00625,protein_id|PRJNA1075351:V5E33_00625	FIG00006151	icw(2);Methionine_Biosynthesis icw(2);Methionine_Degradation	gtgactaatgaagcgattattcagttaaaagatatcgacgtgaccttccacaataaaggtcagacggttacggccgtgaaaaacgtctcactaacggtcaaccgtggtgacatctatggggtcgtcggttactcgggggctgggaagagtaccctcgtacgcgtgattaaccggcttcagcagccaactgctggtaccgttgaagttaacggccaagatattttgggcttgccatcgaaggaattacgggtggctcgcaccaagattggaatgatttttcaacactttaatttgatggcgtcacgaacgattgccgacaacgtgggctatccgctcaaaggtggcactttaacccgagaagaacggcaaaagaaagtcgcacatttactggaactggtg…	MTNEAIIQLKDIDVTFHNKGQTVTAVKNVSLTVNRGDIYGVVGYSGAGKSTLVRVINRLQQPTAGTVEVNGQDILGLPSKELRVARTKIGMIFQHFNLMASRTIADNVGYPLKGGTLTREERQKKVAHLLELVGLTEKATDYPAQLSGGQKQRVAIARALANDPEILISDEATSALDPKTTSSILELLKRLNQELGLTVVLITHEMEAVKEICNKVAVMDAGEIIERGDLVTIFSQPHEKLTQDFINTATQINQALTKIYKQAQTLGLDDHQQLVQLQYVGASTDAPLITELYKRFEVVSNILYGNVEILQDTPLGNLIVVMTGAPDKLAAAWQYCQSAGITVTHLQPTDPEVA
CP144904	fig|1580.712.peg.117	peg	CP144904_84036_84677	84036	84677	+	Methionine ABC transporter permease protein	locus|V5E33_00630,protein_id|PRJNA1075351:V5E33_00630	FIG00045144	icw(1);Methionine_Biosynthesis icw(1);Methionine_Degradation	atgaagagtgattttgttcaggcaacgggtgagaccctttatatgacgttctttacggcggttgtcgccggtattgttggaatggccattgggattgggttaattgtgacgcaacctggcgggatcctagagaatcgtgtcgtttacaacatcttagataagctggttaacctctgtcggtcaattccctttgtgatcttactggccgtgattgcgccattaacgcggatcattgtgggaaccgcaattgggacgacggcagctatcgtgccattagtcattggttcagcgccattttatgcgcggcagattcaaaatgcgttggctgaggttgaccgcggcgtgattgaagctgctgaatcggtgggttctggtccgattgcgattatctttcgcgtc…	MKSDFVQATGETLYMTFFTAVVAGIVGMAIGIGLIVTQPGGILENRVVYNILDKLVNLCRSIPFVILLAVIAPLTRIIVGTAIGTTAAIVPLVIGSAPFYARQIQNALAEVDRGVIEAAESVGSGPIAIIFRVYLREGLPDIIRSSVLTLISLIDLTAMAGAIGGGGLGNLAINVGYSRFESDVTFLAMLIILVIVFAIQLIGDLWARKVDHN
CP144904	fig|1580.712.peg.118	peg	CP144904_85211_86197	85211	86197	+	Permease of the drug/metabolite transporter (DMT) superfamily	locus|V5E33_00635,protein_id|PRJNA1075351:V5E33_00635	FIG00846773	idu(3);Queuosine-Archaeosine_Biosynthesis	atgcataccgcagtggtgtgggagagaaaggattatcagggtttggaaaattcaaaagcaacgactgaaaatgtcatgaagggaatcttttgggccacaatggcctcagccatgtgggggatttctgggacagtcctacagtttatttcacagagtcaagatattccagccagttggttcttgtcaacgcggaccatgggcactggaatcgtgctactagtggttagtttagtgatgtacggcaaaaaaacgttcgctgtttttcgtagtggtcgcgaaattatgtggttattaacgtatgccatttttggtttgggggccaacttactgaccttctatatcgctgtgcaaactgggaatgctgccgcagcaaccattctccaatacctgagtccacta…	MHTAVVWERKDYQGLENSKATTENVMKGIFWATMASAMWGISGTVLQFISQSQDIPASWFLSTRTMGTGIVLLVVSLVMYGKKTFAVFRSGREIMWLLTYAIFGLGANLLTFYIAVQTGNAAAATILQYLSPLFIVVGSLVFKHDRPLRSDLIAFVVAMVGVFLAITRGHISQLAIPLNSLLWGIGSGITAACYVVLPRPLVKDEGHAPIVVLGWGMFLSGIVFNLYHPFFLNTPPITGGLVASMSTVILVGTILPFSLVLYSTHFAPSDVISIVDATQPVMTFILSIIFLSLKITVAEVIGSVLVVVAIYLLQRGRRKIETPFDEVS
CP144904	fig|1580.712.peg.119	peg	CP144904_86470_86255	86470	86255	-	FIG00743269: hypothetical protein	locus|V5E33_00640,protein_id|PRJNA1075351:V5E33_00640	FIG00743267	ff	atggctgttgtagaaaagactgctttattggatgaaaaaatgaacgaagtatttgattggtctgattcaaaggaacccgttcgggatgccctttggaatcacttcatggaatccaatggtcacaacaccgatgaaactgaagcttcgatgaaggaaatcgacgctaagagcgatgctgatgttcgttcttatgttgaagacaaccttaagaagtaa	MAVVEKTALLDEKMNEVFDWSDSKEPVRDALWNHFMESNGHNTDETEASMKEIDAKSDADVRSYVEDNLKK
CP144904	fig|1580.712.peg.120	peg	CP144904_86675_87658	86675	87658	+	Aldo/keto reductase	locus|V5E33_00645,protein_id|PRJNA1075351:V5E33_00645	FIG01322374	ff	gtgaaatatcgtcaattaggtaaaaccaattttaaggttagtgaagtttctttgggtacttggcaattggggtccaagtggggcgacccctttgatgccaccgatgcgcagaatacgttggcggcggcttacgatgccggcgttaatttttatgataccgctgatatttatcaagacggtgccagtgagcaggcgttagccaagtttattaaagataagaaggacaaggtcttcgtgtccacgaaggtggggcggaagctagatccacacgttgctagtggttatacagcagccaatattaccaagtttgttgaagccagcttacagaacttagaggtggatgccttggataatgtgctcttacactgtccaccaaccgctgtttattacgatcccgaa…	MKYRQLGKTNFKVSEVSLGTWQLGSKWGDPFDATDAQNTLAAAYDAGVNFYDTADIYQDGASEQALAKFIKDKKDKVFVSTKVGRKLDPHVASGYTAANITKFVEASLQNLEVDALDNVLLHCPPTAVYYDPEVFFTLDQLKQAGKIKNYGVSVERVEEAMKALDYDISAVEIIYNMFRLRPAENFFKMAQAKNVGIIARVPLASGLLSGKYTLDTTFGKDDHRSFNRHGEAFDQGETFSGVDYATGVQAANELHERLGLATPLAPLALRYILMADAVSTVIPGASKPEQIARNVAAADLPAFTPDQMAIVRDVYEKYLKNPVQYKW
CP144904	fig|1580.712.peg.121	peg	CP144904_88135_87761	88135	87761	-	Glycine cleavage system H protein	locus|V5E33_00650,protein_id|PRJNA1075351:V5E33_00650	FIG00000296	idu(1);CBSS-315749.4.peg.3658	atgacgcaagcaaccatttggcaacgtctcaacaactggattcacggtcgccacaccccggcccccacactaacagttaaagatggggtctggctagaacaacgagaccaaggccattaccggctaggcctagctagtgacgccttagaacaaattggcgatattagctttgctgacttacctattatggtcaacgatgtcttggcggctggtgatgacatcttggaagtcgaaagtgacaaggccgtcgagaactttaaaacaccttacgcaggaaccgttgtgaaagttaatgatgatctgattaacgatcccgctaaactcaatcaaaatgcccaaccggataactgggtattagatttacaggttgcctag	MTQATIWQRLNNWIHGRHTPAPTLTVKDGVWLEQRDQGHYRLGLASDALEQIGDISFADLPIMVNDVLAAGDDILEVESDKAVENFKTPYAGTVVKVNDDLINDPAKLNQNAQPDNWVLDLQVA
CP144904	fig|1580.712.peg.122	peg	CP144904_88281_89324	88281	89324	+	Lipoate-protein ligase A	locus|V5E33_00655,protein_id|PRJNA1075351:V5E33_00655	FIG00000465	idu(2);Lipoic_acid_metabolism	atgtttttaatcgatacaagtcggcaaggacaggtcgttacggatgctgtggttaatcagtcaattgataactatctagtcaacgatttaaaactacccgggcacggtctgatgatgtatgtcaatcaaccagccgtcattgtcggcattaaccaaacggtggctgcggaggtggattttcactatttagcagcgcatcacgtgcagctagttcggcgaacatctggcggtggggccgtgtatcatgatgagcggaacttaatttttgaacacattgttaatggcgatccccaagatgggtcaaagtttggggattacacagtatttgcccagccaattctgcgtgcattgacggcgatgggcgtggccgacctgggaattagtaacaaaagtgccttg…	MFLIDTSRQGQVVTDAVVNQSIDNYLVNDLKLPGHGLMMYVNQPAVIVGINQTVAAEVDFHYLAAHHVQLVRRTSGGGAVYHDERNLIFEHIVNGDPQDGSKFGDYTVFAQPILRALTAMGVADLGISNKSALTVDGKKFSGMTMFKSGNGYAAGGTIMYDLNVAAAQQALIPASDRPHRGVASNRVPITNLRQYLAPAYQDLDIQSFREALLCHIFEVERLDQIETYHLSTQDWAIIDQRLDEKYRTDAWNYGANPGFRDYRALSLPTGQLHVNFTRQAGQLKAVALFGTVGTPTDLHEISEQLVGTATTAAAVRTVLMMPAITAILGPAAVEPLVQVLTEDAHEG
CP144904	fig|1580.712.peg.123	peg	CP144904_89314_89625	89314	89625	+	hypothetical protein	locus|V5E33_00660,protein_id|PRJNA1075351:V5E33_00660			atgaaggctaagtacgaggtgaatcaatacatcggtgtgccagttcaggcaaacgcctctggaacctatgagattaaacgcgaaccggatggggactttaagctccattcttggcgaacgggacgtcacagcaaggggaagttcaccggggttggccaaatttttctaacggaaaatcatttgaaagtcgccgttgtggcggtatcccccgtcgcttataaggaacgtcataactttacgccgatgcaacgcttgaccagtgaacgggtcagtgacgagttgctccaaatagcccaaacgcatctgaattaa	MKAKYEVNQYIGVPVQANASGTYEIKREPDGDFKLHSWRTGRHSKGKFTGVGQIFLTENHLKVAVVAVSPVAYKERHNFTPMQRLTSERVSDELLQIAQTHLN
CP144904	fig|1580.712.peg.124	peg	CP144904_90110_93445	90110	93445	+	internalin, putative (LPXTG motif)	locus|V5E33_00665,protein_id|PRJNA1075351:V5E33_00665	FIG00023711	ff	atgcggaatcgtttaaataagatgggactagaaggtaagacgcactataaactttataaatcggggcgaaactggatagctgctggtatcactgtattttcagttggaatggggttggcctttagccaaactgatcaggtacaagcagcaactaatacaagtgctgatggggttgaaaatagtgctactgtcagttctagttcaccaacagaaactaaaaatacagtcgtgttgaacgccagtagtgcggccgcaacatccactgcagctagtaaagatgatgccgctgccgcaacatccgttgcaactgctggtgacagtcaatcgacagtaacttcggcagcttcagccagtcgtgcagtgtcaggggctgcgatggaggccactgccagtgactcg…	MRNRLNKMGLEGKTHYKLYKSGRNWIAAGITVFSVGMGLAFSQTDQVQAATNTSADGVENSATVSSSSPTETKNTVVLNASSAAATSTAASKDDAAAATSVATAGDSQSTVTSAASASRAVSGAAMEATASDSAATQPTASSADSQSAQSVYESAASGTTSQTAASQESQQVADNAASDAASSATTATNTSPLPKIKMSRAMNATALASEAEAKPTVSLVTTGTVSMNYGDASLADLESYISSPDETPVNDIAYYIQDAAGNYLEDVNGNKVNLLYALFLDSTEVNDYVDIVYTDEHGQVTKYSGDVDLSTLTQIGSYTVTINDAGKAAMNRVMQDYNAYDTLTSDLNGFIPTFSTGAADYSFTVNIVPIKITATTGMNGLNMLRLSQSYTGSLTMLPV…
CP144904	fig|1580.712.peg.125	peg	CP144904_95095_93449	95095	93449	-	Mobile element protein	locus|V5E33_00670,protein_id|PRJNA1075351:V5E33_00670	FIG01306568	ff	atgcaagactattataacatgaatcaaaccactttgagtatcactttagactatcttcctgaagaaaaccatccggcaagatacatcaatcaattcgtggaaagcttaaaactgaccgatacataccagtttggccggccccgggaatacgatctaggggctctactaaaattggttcttttggcatacagttatggtatttttagcagtcgtcagattgaaagattcgcgcgtgaaaataaaccagccggatggctggtcagcaaccaagttccttcgtatcgaaccatttgtcgttttagaatttccgatgaacttgcgaaattgaccgaagcagggttaacgcaactgaccacttttcttcgtcaaaataagctgattgatgacgtctcattcatt…	MQDYYNMNQTTLSITLDYLPEENHPARYINQFVESLKLTDTYQFGRPREYDLGALLKLVLLAYSYGIFSSRQIERFARENKPAGWLVSNQVPSYRTICRFRISDELAKLTEAGLTQLTTFLRQNKLIDDVSFIDGTKILADANKYSFVWKKNTIRFDEMNREKLVELLGELHEAKIIGEVPAGSNLTPELLEMMISKVEDHLVVLEQKVAETEKVSPNPAKQKRRTFRAKKRKLVERRDKMRGHQDQQSIYGQRNSYSKTDHDATFMRVKEDPMQNGQLKPAYNLQIATSGQFITGYQLFQNPTDTRTLQPFIKHLQQHGTLGATIVADAGYGSESNYRFLEDSLPEHTALIPYGTMIKENSRKWKSDDRKVMNWDYYEADDYYVDSKGVRFNFKAYRK…
CP144904	fig|1580.712.peg.126	peg	CP144904_96845_95253	96845	95253	-	Oligopeptide ABC transporter, periplasmic oligopeptide-binding protein OppA (TC 3.A.1.5.1)	locus|V5E33_00675,protein_id|PRJNA1075351:V5E33_00675	FIG00432360	idu(10);ABC_transporter_oligopeptide_(TC_3.A.1.5.1) idu(10);Sex_pheromones_in_Enterococcus_faecalis_and_other_Firmicutes	atggcgcaagaaaccacctcaaaaagtgatagtaaaggcgttatgacgaaacgacaagtgctgaatttgtcgacatttcggccattagctaccttagatacggataaaatggctgaattcggtcggttaaacaatacaattgagggactctattcaactactggtgagggccaagctgaattagcactcgccaaaaaggtaaaaataaacgcccgcaagacaacctataccttcacgttatggaaggactcttattggagtaacggtgacgtcattaccgctaaagattttgtcttttcctggcgtcgggccctgtcaccgcggactaaagctcccaacgcggatctatttgtcggtattcacaatgctcggcaaattctcgatggtcaacttcccgcc…	MAQETTSKSDSKGVMTKRQVLNLSTFRPLATLDTDKMAEFGRLNNTIEGLYSTTGEGQAELALAKKVKINARKTTYTFTLWKDSYWSNGDVITAKDFVFSWRRALSPRTKAPNADLFVGIHNARQILDGQLPARKLGVSAPNKFTLVVHLDHPMAELPQRLTYPLFGPQNERVAHKFGKKYATKPQYQVYAGPFMVSAKGNTAKHWHMVPNPHYWDREHVYLQRINVTVYRNWQKTWDDYRNGRLDEVRLQSAANIKLYEKQAAYTARPYSRMVLISYRKQGSRSQVNQLIAQRNARLAISHAINRKRLSQKSYGATSLTAQGVVPAGLSRGQRGTADFAAAQPEQETLAYNPALAKREWQAALKRAHLKRITLTLGYLDAEYSGKIARALRQQLMRQL…
CP144904	fig|1580.712.peg.127	peg	CP144904_97043_98182	97043	98182	+	A/G-specific adenine glycosylase (EC 3.2.2.-)	gene_name|mutY,locus|V5E33_00680,protein_id|PRJNA1075351:V5E33_00680	FIG00000395	isu;CBSS-261594.1.peg.788 isu;DNA_repair,_bacterial	atggaaaagtggtcgacagcgaccattcgcgagttccgacaaacgctactggcttggtatgatcgtgaaggtcgggatctgccgtggcgacacgatcaggacccgtatcacgtctgggtaagcgaaattatgcttcagcagacacaggttcaaacggtgattccgtattatctaaactttatggcgatgtttccgacggtagctgatctggcccaagcaccagaggaacaactgctaaaggcctggcaagggttggggtactattcacgggcccgtaaccttcaacgggcggcgcggcagttagtcgatgattaccggggaaaatggccccaaacggcggctgaattgctagatttaaccggtatcggtccgtatacagcaggcgctattgccagcatt…	MEKWSTATIREFRQTLLAWYDREGRDLPWRHDQDPYHVWVSEIMLQQTQVQTVIPYYLNFMAMFPTVADLAQAPEEQLLKAWQGLGYYSRARNLQRAARQLVDDYRGKWPQTAAELLDLTGIGPYTAGAIASIAFGEVVPAVDGNAFRVFSRLLLIDADIAKPQTRKLFEQVIQPIVDPQRPGAFNQAIMDLGSSYMTAKNSDPAHSPVRAFDASYRENCVADFPVKTKAPRPRPVPYYGLIVTSPAGYLMVQRDATQMLTGYWTFPLIQQADLQDATDQQPATLQTDIAHLEQRFMTDYQLPITLTPLSGQPVSHTYTHQRWQVKLLVAELSSAADLTFYPGKWVAASTIKTLPLPKVQEKLMTRYQNQGHPAAFKQN
CP144904	fig|1580.712.peg.128	peg	CP144904_98244_98564	98244	98564	+	Putative uncharacterized protein	locus|V5E33_00685,protein_id|PRJNA1075351:V5E33_00685			gtgcaaacgatttttgatgtgttaaagcacgtatccattaatcatcaagaagtagagagcccacaggtagttgtgacggatgaagctggcaagcctaatggcctattgacggatctattgcatgacttgatcaacaatgccttattatttgtgacgctggctgacctggcctcagccgatgagctgattgcccgtttagagacgcacacaccacttccagccgatgtgctggctgagtaccaaaaaatcttatcagagccgtgttatgggcttaattttgcgccacagaagggcaaaattgaattaatcgtccatcgttag	MQTIFDVLKHVSINHQEVESPQVVVTDEAGKPNGLLTDLLHDLINNALLFVTLADLASADELIARLETHTPLPADVLAEYQKILSEPCYGLNFAPQKGKIELIVHR
CP144904	fig|1580.712.peg.129	peg	CP144904_98577_99185	98577	99185	+	Carboxylesterase (EC 3.1.1.1)	locus|V5E33_00690,protein_id|PRJNA1075351:V5E33_00690	FIG01225679	ff	atggctgagctgattgaaacgatgcctggtgcgaatacagaacccccggtgttgttactacagggaacgggggggactaatcaagaaatgctggcttttggccggcgattagccccacaaagtccgttaatcacaattgccgggcgacagggtgaaggccaacagcgacaatacttttcgcaaacggctgtgggccccgtggacgaccaacaagtccaaatggaatcattatggttgggacagacggtgcagcaagtgtgccagtcacgacattgggatgccacgcgattaattacaatcggttactctaatggtgcagcaatggcggcttatggtctccaatcgggacacctcccgggaaaaacggctgtgttatttcgacctctgtggctgtcggtt…	MAELIETMPGANTEPPVLLLQGTGGTNQEMLAFGRRLAPQSPLITIAGRQGEGQQRQYFSQTAVGPVDDQQVQMESLWLGQTVQQVCQSRHWDATRLITIGYSNGAAMAAYGLQSGHLPGKTAVLFRPLWLSVPQPQHRTDYQAWLSAGEHDPLVTVATVQRVAAACQKIGATTTLEMTGGTHQLTPQEVLAARTWLMVNAL
CP144904	fig|1580.712.peg.130	peg	CP144904_99375_99578	99375	99578	+	Cold shock protein CspA	locus|V5E33_00695,protein_id|PRJNA1075351:V5E33_00695	FIG00004100	isu;Cold_shock,_CspA_family_of_proteins	atggaacaaggtactgttaaatggttcaacgctgataaaggttacggcttcatcactttggaaaacggctcagacgttttcgttcacttctctgctatcaacagtgaaggcttcaagactcttgaagaaggccaacacgtatcccttgatgtagaacaaggcgaccgtggcccacaagctgctaacgtatcagttgttgactaa	MEQGTVKWFNADKGYGFITLENGSDVFVHFSAINSEGFKTLEEGQHVSLDVEQGDRGPQAANVSVVD
CP144904	fig|1580.712.peg.131	peg	CP144904_99960_100199	99960	100199	+	hypothetical protein	locus|V5E33_00700,protein_id|PRJNA1075351:V5E33_00700			gtgagtgaacaagtatttaatcaagcaacgttagcaaagtatgatgggcaacaggggcaacccgcttatgtagcagtggacggtgttgtctacgatgttacgggcgtggaagcttgggctggtggcaagcatcatggtaatttagctggtcaagaattaacggcagttattgatgggaagtcaccccatggacgtaaagtgctggctaagttgccggttgtcgggaaatatgaagcgtaa	MSEQVFNQATLAKYDGQQGQPAYVAVDGVVYDVTGVEAWAGGKHHGNLAGQELTAVIDGKSPHGRKVLAKLPVVGKYEA
CP144904	fig|1580.712.peg.132	peg	CP144904_100345_101331	100345	101331	+	Mobile element protein	locus|V5E33_00705,protein_id|PRJNA1075351:V5E33_00705	FIG01306568	ff	atgagctataaacatcttactataaaagaacgtgaaatacttatgtttttacgagctaaggggttatctatccgggctgttgcgttacggctggggcgaaatccaagcactatttcacgggagttaaaacgttgtgcaggtaattattccccaagcaaagcagataatgactatcatcaaaagcggcagaattgtcacaagaagcggctattagacagccatccacaattacgccgtcaaattgttcattacatcttagatctgcactggtcaccagagcagattaccgctcgctttaataaggaacatcaatggtgtgttagctacaacacaatttaccgtcatatctatcaacacaatttaggtgagaagtactcctcacgtggtgataccggtatt…	MSYKHLTIKEREILMFLRAKGLSIRAVALRLGRNPSTISRELKRCAGNYSPSKADNDYHQKRQNCHKKRLLDSHPQLRRQIVHYILDLHWSPEQITARFNKEHQWCVSYNTIYRHIYQHNLGEKYSSRGDTGIQRHLRHKHRTRHSKNTRRHREVQTDYISIHERPGFINQRQRIGDWEIDTVIGRTGHSILLTVVDRLSRLTLIKKVVQKDSQEINKGLVELLGVIPKEFVHSITPDHGTEFLHLDEISERLGVTVYWPDPYSPEQRGTNENTNGLIREYFPKRTDIDNYTEQDVEHCQKQLNQRPRKVLNYETPYEVFFDKPLHLV
CP144904	fig|1580.712.peg.133	peg	CP144904_101533_101384	101533	101384	-	hypothetical protein	locus|V5E33_00710,protein_id|PRJNA1075351:V5E33_00710			atgtatgcagttattgccattttaatgattattttaattgcgggtgtgagccaactttacttagataatcgcgatgcctttcgtaaaaagagcaagcatctggcaaccggtgataaattccatgatgaatctaatcgccgattaagttaa	MYAVIAILMIILIAGVSQLYLDNRDAFRKKSKHLATGDKFHDESNRRLS
CP144904	fig|1580.712.peg.134	peg	CP144904_101959_101642	101959	101642	-	hypothetical protein	locus|V5E33_00715,protein_id|PRJNA1075351:V5E33_00715			ttgggaatcgttcatattgccgcagaaattgtcgtcttttttgctgccattagtttaatctattattttttccaaattactcaggcattgggtgaacgtaagcaaaatattaagtatctaattattgccgctgtggttctgctcatcgcctaccccgtctccaacttatcgggtaaaaaaacggttagtccaactaaccaagtctccaatcaagtccgcaaggcacagaaaaagcaccagcaacgaaaggaatctgccaaaaaagcgtccgagtctaaggcatctcagtctgccactcatcaaagtagctctaaataa	MGIVHIAAEIVVFFAAISLIYYFFQITQALGERKQNIKYLIIAAVVLLIAYPVSNLSGKKTVSPTNQVSNQVRKAQKKHQQRKESAKKASESKASQSATHQSSSK
CP144904	fig|1580.712.rna.1	rna	CP144904_102095_102168	102095	102168	+	tRNA-Arg			idu(8);tRNAs	gtcgcaatagctcagctggatagagcaacggtcttctaaaccgtaggtcgagggttcgaatctctcttgcgaca
CP144904	fig|1580.712.peg.135	peg	CP144904_102305_102997	102305	102997	+	NAD(P)H oxidoreductase YRKL (EC 1.6.99.-) @ Putative NADPH-quinone reductase (modulator of drug activity B) @ Flavodoxin 2	locus|V5E33_00725,protein_id|PRJNA1075351:V5E33_00725	FIG00024510	isu;Flavodoxin isu;Flavodoxin	gtgaccacgttagtcttagtatcgcacccacacttagcagattcgactagtcaacaatttttaaaggctagtatcaacagtgatgaggtactgtgggaacacatcgagagtcaagcgaccatagatattgaaaaagaacaggcgcagttgcgtcaagcggaccgaatcattttacaattcccgttatactggtatgccgcaccggccggattgaagcagtgggaagatacggtactaacgcggacctttgtgtacggcgatcatcgttatcccttggctggtaaggaactcggaatagtcgtaaccactggaatgccggccaaggcgtttcaacgcggcggggctgagcagattacgttagatgcggccttggcaccgttagccgctgtagctaaccgg…	MTTLVLVSHPHLADSTSQQFLKASINSDEVLWEHIESQATIDIEKEQAQLRQADRIILQFPLYWYAAPAGLKQWEDTVLTRTFVYGDHRYPLAGKELGIVVTTGMPAKAFQRGGAEQITLDAALAPLAAVANRAKMKWLPTFAIHQFAYLDEPAKLQLVVDYQRYLTQTQPDNLQNKQAWFAQHLPAMIERLPLEQQQAGQLILTAFEQQQTDLEALTDTLGLIKEQEDD
CP144904	fig|1580.712.peg.136	peg	CP144904_102990_103169	102990	103169	+	hypothetical protein	locus|V5E33_00730,protein_id|PRJNA1075351:V5E33_00730			atgactgaacaatcgcaatggttacgcgaacagattgaagacttagcagtgcgccagtcgcaattcaccgatcgcgctttttggttggcactcagccggctcgttcaagagcaaggtcggcgtcaggaacaattagaaggggaaattgatggccgtacgtggcgccccgatcgctggtag	MTEQSQWLREQIEDLAVRQSQFTDRAFWLALSRLVQEQGRRQEQLEGEIDGRTWRPDRW
CP144904	fig|1580.712.peg.137	peg	CP144904_104084_103269	104084	103269	-	Phosphomethylpyrimidine kinase (EC 2.7.4.7)	gene_name|thiD,locus|V5E33_00735,protein_id|PRJNA1075351:V5E33_00735		idu(1);5-FCL-like_protein idu(1);Thiamin_biosynthesis	atgacaaacgaatatcctcaagcgctcaccatcgcgggttctgatagcgatggtagtgctggcatgcaagccgatttgcacaccttctttgcacggcaagtctacggtacatcagtcattaccgcctgtgtcgctggtaactcttacggcattcacgccagcgtcgccatgcccagcgacttcatcgaccaagaatttgctgacctagcgactgattatcacattcgggcggccaagactggcatgttggccgactcgacgctaattaaaaccgttgtcaaaaactatcgggcggccgactttggtcccctagtcgttgatcccgtgatcatgaccaagcatggcaaccaactgctagaagaaagtgcctttaccacacttcgccaagaactgctcccc…	MTNEYPQALTIAGSDSDGSAGMQADLHTFFARQVYGTSVITACVAGNSYGIHASVAMPSDFIDQEFADLATDYHIRAAKTGMLADSTLIKTVVKNYRAADFGPLVVDPVIMTKHGNQLLEESAFTTLRQELLPLATVLTPNFYEVQKIAEMSIHSDQDMMVAAKKMQKMGAKNIVAKGSHNQTNQTTVRDYILLETGEDFWLSEPYHPTDRVNGTGDSLSACITAELAKGTPMKRAIEIAKQFVNTAIGQPIEVGHKFGPINHWAAQKRNF
CP144904	fig|1580.712.peg.138	peg	CP144904_104293_104589	104293	104589	+	hypothetical protein	locus|V5E33_00740,protein_id|PRJNA1075351:V5E33_00740			gtgaaagcaggctgggcggtaattgggtggagtatcttcggtggtgtggcaagttgggtggcgttagtcgggtgtcttgaccaaatttatcgggtcattccgtctgaaccgttgactttagcgttcggattgggcttaactgtgataagcttagtagggatcgttcattcagcgcggcggggaccctggtggtgtctggtaccggcgacggtggcggcaatggccgtcattgctggcgtgatcaccgacagcactctgttgttactgggactaacgataccaggattttattcttag	MKAGWAVIGWSIFGGVASWVALVGCLDQIYRVIPSEPLTLAFGLGLTVISLVGIVHSARRGPWWCLVPATVAAMAVIAGVITDSTLLLLGLTIPGFYS
CP144904	fig|1580.712.peg.139	peg	CP144904_104619_105857	104619	105857	+	Cytosine deaminase (EC 3.5.4.1)	gene_name|codA,locus|V5E33_00745,protein_id|PRJNA1075351:V5E33_00745	FIG00134368	isu;pyrimidine_conversions isu;Creatine_and_Creatinine_Degradation isu;CBSS-326442.4.peg.1852	atgttaattcaacaagggctcattgaaaatgcaacgcagccacaggatattcggattgaagatggcaaatttacggcgattgccgatcatttaacgccgcaagatcatgaacaggtgatcgatgcaacgggtaaattgattttgccaccattcgttgatccgcacgtccatttagatagtaccatgacggcaggggacccagaatggaaccagtccgggacattatttgatggtattcggatttggtcagaacgtaagaagacgttgagtatcgaagacgttaagactcgcgcacgccaagcattggagctacaagcttctcatggggttcagtttgttcggtcacatgttgacgtgaccgatcccgacttgacggccttgaaggctttaatcgaggtt…	MLIQQGLIENATQPQDIRIEDGKFTAIADHLTPQDHEQVIDATGKLILPPFVDPHVHLDSTMTAGDPEWNQSGTLFDGIRIWSERKKTLSIEDVKTRARQALELQASHGVQFVRSHVDVTDPDLTALKALIEVRDEVKDFIELQLVAFPQEGILSFPHGKELMEQAAKLGVDVIGAIPHFEFTREYSVASLHFAVELAQKYGKLVDAHCDEIDDPASRGLETLATLALETGLGDQVTASHTTAMGSYNNAYAYKLMRLLQMSHINMISNPLINTHLGGRFDTYPKRRGLTRVKELNEAGVNVAFGEDDIKDPWYPMGDGNMLDALHMGIHVTQMMGYDDILNSYQFVTTHGAKAMHVTDHYGLTVGKPANLVVMNNDNFYNALNQRSEVLYSIHQGRVI…
CP144904	fig|1580.712.peg.140	peg	CP144904_106380_105901	106380	105901	-	FIG00754324: hypothetical protein	locus|V5E33_00750,protein_id|PRJNA1075351:V5E33_00750	FIG00754321	ff	atgaagaatccgattcaagcaaccatcataaccgtcgatcaagcccgggccatgctaaaggaccagcgcgaccaacgcgacgaacgttttccgcaactagccagttccggtcagtacatcttaccagactatcggctaacccgtaagcgtgaggcctttaagattcgtcgtcatacgttcttgaagaagcatttccgctcctatgttgcctttgattctgacaacggccagacgctgtggattcataactttcccagtctttctgaggcctgtttttggttgaacaccgggttaaaacccaacgatactgattcaaccagtacctatcaggaatggaaaaccgaacatatggccgagattgatgttttaaaagaacaactacgaacccagcatcatgaa…	MKNPIQATIITVDQARAMLKDQRDQRDERFPQLASSGQYILPDYRLTRKREAFKIRRHTFLKKHFRSYVAFDSDNGQTLWIHNFPSLSEACFWLNTGLKPNDTDSTSTYQEWKTEHMAEIDVLKEQLRTQHHEHKKPVAAAKPVSVTAVKKVKHAKKKS
CP144904	fig|1580.712.peg.141	peg	CP144904_106654_107448	106654	107448	+	Ribonuclease HI (EC 3.1.26.4)	locus|V5E33_00755,protein_id|PRJNA1075351:V5E33_00755	FIG00000542	isu;CBSS-342610.3.peg.1536 isu;Ribonuclease_H	gtggcacaaaaatactatgcagtcagaaaaggaaagaagccaggaatctatcggacttggccggaaactcaacgtcaagttagtggtttttctggcgcgcaatataagagctttaccactcaagccgaggcagaggccttcatgaacgggcagagcacgactcagcgttccaagccagcccggtcagttggtgcaacgactactgtgacaacggcaacgattacagtctataccgatggtggttcccggaatacgggaaacgtggctggcggtcacgtgaaaaccggagataaggccgcttgggcttaccgcattgaactacccgaccaagtagtgacgggatctgctggtgaatttggggctagcaataaccgaatggaaattatggccttccgcaat…	MAQKYYAVRKGKKPGIYRTWPETQRQVSGFSGAQYKSFTTQAEAEAFMNGQSTTQRSKPARSVGATTTVTTATITVYTDGGSRNTGNVAGGHVKTGDKAAWAYRIELPDQVVTGSAGEFGASNNRMEIMAFRNALQRLVALEKTQESIQFILDSRYVLNAVTQGWLAGWKRRGWRRSAGPLANAELWQDVDRLLPQFSQLSYQWTKGHATNQGNVFVDHLLNQTMDQMTVDEPTGKSAAGRHQSPDQSVADIARSLQDLPLDDN
CP144904	fig|1580.712.peg.142	peg	CP144904_107563_108042	107563	108042	+	PhnB protein; putative DNA binding 3-demethylubiquinone-9 3-methyltransferase domain protein	locus|V5E33_00760,protein_id|PRJNA1075351:V5E33_00760	FIG00017106	ff	atgcaagcaaagttaattccatatttggaatttgaaaatgccaaagaggcgatcgtgtattatcagtccgtctttggtgcaaccgatgtttaccgtgttagcccaaccgcggctgaagcggaacggtttggcctagaacccacggtagatttagaaaagatgacaatgcgcggcggttttcggatcatgggattggatattcaatgtgccgacgccttaatggggcaacccacatcttcgacactaatctcactgatgctggcggtggatgagaatgacggcgacagcgttaaggcattggccgcgctctatcaacggctagtcaaatcagatgtgaaggttattagcccctttactgggcaaacagttgggggcaaaatggggcaaatcgtggacgct…	MQAKLIPYLEFENAKEAIVYYQSVFGATDVYRVSPTAAEAERFGLEPTVDLEKMTMRGGFRIMGLDIQCADALMGQPTSSTLISLMLAVDENDGDSVKALAALYQRLVKSDVKVISPFTGQTVGGKMGQIVDAYGITWILREQPMTPPLETATITNQIN
CP144904	fig|1580.712.peg.143	peg	CP144904_108125_108733	108125	108733	+	Maltose O-acetyltransferase (EC 2.3.1.79)	locus|V5E33_00765,protein_id|PRJNA1075351:V5E33_00765	FIG00001636	icw(1);Maltose_and_Maltodextrin_Utilization	atgacaacagaacgggaaaaaatgacggctgggcaaccatataatcaatttgatccagaactgatcaaccggcgcgtcttggcccgaaaaacgttgcaaacggctaatcaactggcagataacgatgctcgtatggcggcttaccgtcaattattaccagatgttggtccagatttctttgtggaggccagttttacgtttgattacggctggaatattcacattggtgatcatttttatggtaattacgatatgacgttcttggatacctgtccgattacgattggtagtcactgttactttggccccaacattggcttatatacgccagttcaccctttgaacgcgatggcccgcaatgcggatgtcgaaatgggtgccccaatcacaattggggat…	MTTEREKMTAGQPYNQFDPELINRRVLARKTLQTANQLADNDARMAAYRQLLPDVGPDFFVEASFTFDYGWNIHIGDHFYGNYDMTFLDTCPITIGSHCYFGPNIGLYTPVHPLNAMARNADVEMGAPITIGDNAWLGGRVTILPGVTLGNNVVVGAGSVVTKSFGDNVVIAGNPARVIKEIDNSETGNAQARQQWPDQLGH
CP144904	fig|1580.712.peg.144	peg	CP144904_109135_110715	109135	110715	+	Choline-glycine betaine transporter	locus|V5E33_00770,protein_id|PRJNA1075351:V5E33_00770	FIG00731410	ff	gtgccaaccatcgtgttatttattctcgcgtcagctatctttatttttggtggtagtcaattacagaccactttgagttcattactgaactggatcgatacgaacatgtcgtgggcttatctgatggtgtacgtcgtcaactttttattttttatgtatttggcatttggtaagtttggtaaagtgaaattgggcgatcccgatgataagcctcactacagtaactttcagtggggaagcatggtgttcgccacggcgattgatgccagcatcttgatgctgtcgatcgttgatccgttgcgttatgtgcagcaccccgcttttggcgccaagccattttcgagtgcggcgtatagctctgctcacatgttgggccaatttaattgggggccgatggcg…	MPTIVLFILASAIFIFGGSQLQTTLSSLLNWIDTNMSWAYLMVYVVNFLFFMYLAFGKFGKVKLGDPDDKPHYSNFQWGSMVFATAIDASILMLSIVDPLRYVQHPAFGAKPFSSAAYSSAHMLGQFNWGPMAWMMFAPATIAIAYVLYVKHGKVQRVSAAITSLQGDSKGKVVARHVIDFLVVFGIMGGIGSSVGMEIPIISKVLSRLTGVQDNLMLKIELFVILFILFAVTVFHGLNGGINRLSSAHIWTALGLLAIILVLGPTIYILNSETNSLGLMAQKFVSMSTNTLPNGGGGSTAQQETIFYWGWWLSYMPVMGLFIARISKGRTIRQVLVGMLTYGALGCMSFYAIFGGYSLWLQRTGAVNLVHILNTQGQAAVVATVIATLPFKMIILALY…
CP144904	fig|1580.712.peg.145	peg	CP144904_110827_111285	110827	111285	+	Universal stress protein family	locus|V5E33_00775,protein_id|PRJNA1075351:V5E33_00775	FIG00017615	ff	atggcagatgaaagtgatagtccattagtctttcgccggattttgattacgattgatgaagacgaccgaccgtcaaccagccgggcattccggtttgctttgacgttggcgcatgattaccaggcccacttgggtattgcatcagttttagaaagtaacgatattagtatttatgaatcattgatgccggctaagttaaatgaaaagcgggagcatctcaaaacaattgtccaagaatatgcggcgaaggccgaggcatttggggttgagcatgttcaaccaatcattgctgagggcggcgatgtggatgatgtgatcttgcaaaagattgtcccagatttccaaccagatttgattgtgtgtggtgctgacgtggactttgcgagtcatggtcatcca…	MADESDSPLVFRRILITIDEDDRPSTSRAFRFALTLAHDYQAHLGIASVLESNDISIYESLMPAKLNEKREHLKTIVQEYAAKAEAFGVEHVQPIIAEGGDVDDVILQKIVPDFQPDLIVCGADVDFASHGHPGAIGLRLTKKADVSVIVIR
CP144904	fig|1580.712.peg.146	peg	CP144904_111421_112113	111421	112113	+	Beta-phosphoglucomutase (EC 5.4.2.6)	locus|V5E33_00780,protein_id|PRJNA1075351:V5E33_00780	FIG00796613	idu(1);Trehalose_Uptake_and_Utilization idu(1);Maltose_and_Maltodextrin_Utilization idu(1);N-Acetyl-Galactosamine_and_Galactosamine_Utilization	atgcaacagccagtcgttcagggttttctattcgatttacatggggttattgctgactcttggcaatatcatttagcctcatggcgagcaattgctgatgagttgcatatcccatggaccgaccatttgacagcggtcctacccggaatgagtcgggcggattcgctagagaccatcttggcagcgggaaagcaacaggcggcatttacggcggcacaacggcagtcactgaccgatcatgagaatgctttgtacaaacagtacgtggctgagctgacaccagctaaccgcttgccgggtgtgaccgcttttttggatgaaattgtggctgctgggtatccgatggcgttagcgtccgcctccacgaatgcgccagcagagattgcccacctcggttta…	MQQPVVQGFLFDLHGVIADSWQYHLASWRAIADELHIPWTDHLTAVLPGMSRADSLETILAAGKQQAAFTAAQRQSLTDHENALYKQYVAELTPANRLPGVTAFLDEIVAAGYPMALASASTNAPAEIAHLGLTGYFTHIVPAGSLKASKPAPDVYLAAAGLLGLPPERCVAFEDTVTGVQAARAAGCLTIGINSQPLPGVTAQLTSTQELSLAAVRRVLSQPIGSSKSL
CP144904	fig|1580.712.peg.147	peg	CP144904_112444_112052	112444	112052	-	probable uroporphyrin-III c-methyltransferase (EC 2.1.1.107)	locus|V5E33_00785,protein_id|PRJNA1075351:V5E33_00785	FIG00627560	ff	atggcaattaagtgtgaacgaatctatacgaaacccgctgacttaactggatttcgcgtgctagttgatcgattatggccacggggcatctcaaaagttaatgcccaacttgatacttgggagaaagcgattggtccgagcaccgacctacggaaatggtttaatcacgaccctgaaaagtttgccgcatttcagaccaagtatcgcgctgagttacaagctaacccagcacttccggatttcttgaaggtcatcgcaacccaagtcgccaaacaagacgtcatccttctctttggggccaaggacgagactcataaccaagcaattgtgcttaaagactttttgaagacccaattggctgggaaagtacccgccgaacggctgcaagactaa	MAIKCERIYTKPADLTGFRVLVDRLWPRGISKVNAQLDTWEKAIGPSTDLRKWFNHDPEKFAAFQTKYRAELQANPALPDFLKVIATQVAKQDVILLFGAKDETHNQAIVLKDFLKTQLAGKVPAERLQD
CP144904	fig|1580.712.peg.148	peg	CP144904_112506_113138	112506	113138	+	DNA-3-methyladenine glycosylase II (EC 3.2.2.21)	locus|V5E33_00790,protein_id|PRJNA1075351:V5E33_00790	FIG00001134	isu;DNA_Repair_Base_Excision	atgtctttattagccgatttttttaccgggcggcccactgaacaaattacacaagagttgttggggcatgaattaatttatcaaacgccagctggaatcatgagcggctggattgtagaagcagaagcttatttgggagaacaggataccgcggcgcatgcgtttaatggccggtatacggccgcgaatgcggcactgtacgatgatcctgggaccatctacatttatgtcttacggggctattacatgttagatgtggcaacccaagcgaatggtattccccaaggaatcttaattcgggggattgaaccgaaccgcgggattgagttgatgcagacccaccgagataaaccgttacctgatctgaccaatgggccgggaaaattaacggcggccttg…	MSLLADFFTGRPTEQITQELLGHELIYQTPAGIMSGWIVEAEAYLGEQDTAAHAFNGRYTAANAALYDDPGTIYIYVLRGYYMLDVATQANGIPQGILIRGIEPNRGIELMQTHRDKPLPDLTNGPGKLTAALGLQSKALNRTPLGARNLTITPTVTRHPRQVMATSRVGVSAGSWQDKPLRYTVAGNPFVSGSRKRDWDRENHGWQMPH
CP144904	fig|1580.712.peg.149	peg	CP144904_113192_114046	113192	114046	+	Transcriptional regulator, Cro/CI family	locus|V5E33_00795,protein_id|PRJNA1075351:V5E33_00795			atgaatattgatattttcattgaaacgcgtaaacggcttcacctatcacaaaaccaattagctgctggaatctgtacgcaggcaacgctaagtaagtttgagcgtaacggcaaggtgccatcactcaaaattttgctgcaactatgtgatcgtttggaattgacgctcaatgacctatttccgttgaatcatgatgaagattcggtgcggtcgcggacgctagaggaagccgagtttcagctactggttgaggagtacgatcaggtaagagccaacttggccaaattgggtgatcccacgaagggaacctcgacatttcaactccgtttttactttatccggggatatgtgaccgcattgagtggcggcgctattgcggatgcgctctacgacttttcc…	MNIDIFIETRKRLHLSQNQLAAGICTQATLSKFERNGKVPSLKILLQLCDRLELTLNDLFPLNHDEDSVRSRTLEEAEFQLLVEEYDQVRANLAKLGDPTKGTSTFQLRFYFIRGYVTALSGGAIADALYDFSQILNRLDEGHHSMYTLLAYTGMGLAYSQEGDLDAATFYFNKGASQIHQTTFKNRHNIWRTLNIIYYTGQFLGETGEVARSNDLLSYGVEICKDYHVTYYLARILYQRARNYRQTNGATAQITQDIQDAAAFARLNRNTKLLAQIAAFNAGA
CP144904	fig|1580.712.peg.150	peg	CP144904_115271_114555	115271	114555	-	2-heptaprenyl-1,4-naphthoquinone methyltransferase (EC 2.1.1.163)	locus|V5E33_00800,protein_id|PRJNA1075351:V5E33_00800		isu;Menaquinone_and_Phylloquinone_Biosynthesis isu;Menaquinone_Biosynthesis_via_Futalosine_--_gjo	atgccattgaccaaccacacgcccgaagatcgggtacaggatatttttgatcacatcgcaccacaatatgaccaaatgaatagtgtcattagtctcggtacccaccattggtggcgtcagcgggtaatgcaggctatgacgttacatgctggtgattttgccttagacgtgtgttgtggtaccggtgactggaccattgctttggcccaagccgttggcccggctggacacgttgtggggttcgactttagtggtgtgatgctacaacatgctaccactaaggttcgccaagcccagcttgacgatcggattaccttacgccagggagacgccatgcagttaccctaccctgataattatttcaatgtggtcacgattggcttcggcttgcgcaacgtt…	MPLTNHTPEDRVQDIFDHIAPQYDQMNSVISLGTHHWWRQRVMQAMTLHAGDFALDVCCGTGDWTIALAQAVGPAGHVVGFDFSGVMLQHATTKVRQAQLDDRITLRQGDAMQLPYPDNYFNVVTIGFGLRNVPDATQVLREMARVVKPGGQVVCLETSQPTNPLVHAGWQVYFGHVVPLMGRLAHHYQAYNYLQSSTHHFVSAKELSRLFTAAGLTQVHYDLFNLGAAAVHWGRKPY
CP144904	fig|1580.712.peg.151	peg	CP144904_116084_115287	116084	115287	-	Methionine aminopeptidase (EC 3.4.11.18)	gene_name|map,locus|V5E33_00805,protein_id|PRJNA1075351:V5E33_00805	FIG00000036	idu(1);CBSS-312309.3.peg.1965 idu(1);Translation_termination_factors_bacterial	ttgataaccattaaatcagcacgtgaaattgaaaaaatggcagcctcaggcgctgtcttagccggtgttcacaagggtttacgagacattattaaacccggtatctcaagttgggaaatcgaacgcttcgcgaacaaatacattgaagaacacggggcaaccccttcagaaaagggctttgaaggctacaaatatgccacctgcgtcagcgttaacgacgaagtcgcccacgccattcctcgtaaggaactaatcttaaagaatggcgatatcgttaaagtcgatatgacggtcaacttagacgggtttgaaagtgactcatgttggacctacgcggtcggcgatatcagccccgaagcaaagcatttaatggacgtcaccaaaaaagccctttatctg…	MITIKSAREIEKMAASGAVLAGVHKGLRDIIKPGISSWEIERFANKYIEEHGATPSEKGFEGYKYATCVSVNDEVAHAIPRKELILKNGDIVKVDMTVNLDGFESDSCWTYAVGDISPEAKHLMDVTKKALYLGIDQAVVGNRIGDIGHAIQAYTEGQEHMGDVRELIGHGIQPTMHEQPNVPNYGEAGHGLRLRAGMTITIEPMINLGTWEIITKEVADKSWNYYATADGSLSAQYEHTLVITDDGPKILTSQDPEFDKDYLLS
CP144904	fig|1580.712.peg.152	peg	CP144904_116386_116213	116386	116213	-	hypothetical protein	locus|V5E33_00810,protein_id|PRJNA1075351:V5E33_00810			atggacttagtcagctacttaaccgatgaaattagctttttaaccgaacaaatggatcgcgcggaaaatgagaaggataacgccatgcatttcttatgcgatgcgcgcatcaccgaagccaaacgcgtcttagagcaggttaatgcgggaaagatcaccagtttaaaagcttaa	MDLVSYLTDEISFLTEQMDRAENEKDNAMHFLCDARITEAKRVLEQVNAGKITSLKA
CP144904	fig|1580.712.peg.153	peg	CP144904_116566_117978	116566	117978	+	Multidrug transport protein	locus|V5E33_00815,protein_id|PRJNA1075351:V5E33_00815	FIG00754090	ff	atggaagaagcagttgatttacaagggcggccgtatagccacctagcctttatttggacgttactggcgggaacctttaccatgtcgattagtcaatcatcactgtcaacggcatacccaacgttgatgcagtattttaatattccagcatctacggtgcagtggctgacgactggctttatgttagtcatggtggtcatgatgcccgttagtccgtggctcttaaataacattcagtttcccattttatttgttagtgttttggccttattcgatgtggggacctttattatttacctagccaccagttttcccttgatgatggtcgggcgggtgatggaagccatggccgtgggaatcatgtttccgtcctatcaaacggtcatgttgcgcatcact…	MEEAVDLQGRPYSHLAFIWTLLAGTFTMSISQSSLSTAYPTLMQYFNIPASTVQWLTTGFMLVMVVMMPVSPWLLNNIQFPILFVSVLALFDVGTFIIYLATSFPLMMVGRVMEAMAVGIMFPSYQTVMLRITPETQRGSVMGMAGLVMGSALAVGPIISGIVLKYTSWQGLFVVFMLVVTVVFLVALKTIKNVMPQHKAHLDYWSVLSSVGFIGLLYVVNQIGKTAVNWGWMSGLLIVSLLAVAYFVWRQFHVATPLLDLRVLKTVNFDLAVLLTGTSYIALIVVTIIFPLYYQEVLGISPFASGMALVPGAVVLSLLNPLTGKLADRIGFKATMLTGMTMIVLGWLWLVLVGGRQSLVAMMVIAALIEGGNAFVMMPAVTLGANSLPDQLISHGTAV…
CP144904	fig|1580.712.peg.154	peg	CP144904_118488_118045	118488	118045	-	hypothetical protein	locus|V5E33_00820,protein_id|PRJNA1075351:V5E33_00820			atggacgtaaagacctattggcaacactttaaagcccatcacccagaaatcaccaccgatcattatgacgcctatgcttttggcagttcagacgcaaccgctgatttgctagcgcacctcgtcaagattggacaaaaaaccgcaaccacttcaggagtcgaattgtatgaagctgatgaaccttttccgttcgttggcgaatacaatatcatcttagatgcgcaaggaaacccggtctgtgtcacgcaaactaaggtcaccgaaacggtgcctttcgatcaggtcagtcaggaacacgcctaccatgaaggcgaagacgatcgcacgttaagcacttggcgcaaagagcatcgcgccttcttcacccgtgaataccaggtggctgaacaaacatttaac…	MDVKTYWQHFKAHHPEITTDHYDAYAFGSSDATADLLAHLVKIGQKTATTSGVELYEADEPFPFVGEYNIILDAQGNPVCVTQTKVTETVPFDQVSQEHAYHEGEDDRTLSTWRKEHRAFFTREYQVAEQTFNDQIPCFCEVFEVVR
CP144904	fig|1580.712.peg.155	peg	CP144904_118702_120420	118702	120420	+	Phosphoenolpyruvate carboxykinase [ATP] (EC 4.1.1.49)	locus|V5E33_00825,protein_id|PRJNA1075351:V5E33_00825	FIG00000834	isu;Pyruvate_metabolism_I:_anaplerotic_reactions,_PEP isu;Serine-glyoxylate_cycle	atgccaacaccagcaacagttgatttagccgcgttttatgctaatccagatcggagtgttgcggttctgaactacaatgcccggtttattaccagtatttttgatttggttaacagcgatgagctcgcgagtttcgttcaggtgttcttagccgatcaacggactaaggtgccagcagaagccgatgcaaccacaacctttaacctggcgacgcccgcggtttacttggcgatgattaaggctatcttgactgatcgcccagatgcttaccagcggtttcaaccagccgagattttggctagcattgaagacctctactcgtattaccgaactttcttgcgagtggcaacgatgacgagccaacagaatgacgtgatggcgagtgaatttatgaccatt…	MPTPATVDLAAFYANPDRSVAVLNYNARFITSIFDLVNSDELASFVQVFLADQRTKVPAEADATTTFNLATPAVYLAMIKAILTDRPDAYQRFQPAEILASIEDLYSYYRTFLRVATMTSQQNDVMASEFMTIDQRFNDLVIRLYRTIEEKLQGHANQVYRQVNAGSSACMLLQQIAWPAPTEYTSLQDIPFISRLMLRPPMMVHTKSNKRKGHFTASATNPIANFTGSATDWYCYPAMIGESLAYIYFHRDYLASGIALANLFQLADSQAIAGKKPDLILLFGSPSAAGDEQPENGHYFYDEANGVYVGQVPYNDQTTYFGYMKKMCLTLHNLHMIAEKRLPIHGSMVKITFTNGQTKTVVFFGDSGAGKSESIEALQAVADDQIANIETIFDDMGSF…
CP144904	fig|1580.712.peg.156	peg	CP144904_121156_120479	121156	120479	-	ThiJ/PfpI family protein	locus|V5E33_00830,protein_id|PRJNA1075351:V5E33_00830	FIG00015923	ff	atgaaaaaaatcttgattgtcttaaccaacgttacccgctatgcgcacaccactgatgccaccggcttgtggttaggcgaagccaccgaatttgtagaaaccgtccaagctgctggataccaggtcgactatgtcagccctcaaggtggcttcgttcccttagatccacgcagcatgcgctataccgatgaagccaatctcactctctatgaaagtactgattttcagcaacgagccttaacccattctctacggccacaagacgtgcaggccagtgattacgccgccatttactacaccggaggacacggcgtgatgtgggatttccctgaaaatactgacctccagacgctgtcactcgcaattcttcaacaaggtggctttgtcaccagcgtttgt…	MKKILIVLTNVTRYAHTTDATGLWLGEATEFVETVQAAGYQVDYVSPQGGFVPLDPRSMRYTDEANLTLYESTDFQQRALTHSLRPQDVQASDYAAIYYTGGHGVMWDFPENTDLQTLSLAILQQGGFVTSVCHGIAGLLNIQDRPGHYLIANRRITGFTTAEEILAGKKKVVPFLNQTVATNHGAHFVHKRAYKSFAIQDGQLITGQNPFSAKAVAQRLLTNLK
CP144904	fig|1580.712.peg.157	peg	CP144904_121491_121153	121491	121153	-	Transcriptional regulator, ArsR family	locus|V5E33_00835,protein_id|PRJNA1075351:V5E33_00835	FIG00003845	ff	atgtccgacttaactaaattaaagcatgaatttgaaaaatccagtgactttttggtggcactaggcgaccagaagcgtcaagccatcatcctcgccttgctcgacaagcaagtggttcaccggggattacgggtcagtgaattaaccgacgttacggggttatcccgtccagcagtgtcgcatcatcttaaactactgcgaaatgttgccctgatcgattaccggcgagacggcaccaaaaattactactacctcacacatcgcacgaagcgtatccaacaactacaaacgctactcacccacgtcaccaccgttatggaggaaaacgagcaattatga	MSDLTKLKHEFEKSSDFLVALGDQKRQAIILALLDKQVVHRGLRVSELTDVTGLSRPAVSHHLKLLRNVALIDYRRDGTKNYYYLTHRTKRIQQLQTLLTHVTTVMEENEQL
CP144904	fig|1580.712.peg.158	peg	CP144904_121652_122665	121652	122665	+	Bifunctional protein: zinc-containing alcohol dehydrogenase; quinone oxidoreductase ( NADPH:quinone reductase) (EC 1.1.1.-); Similar to arginate lyase	locus|V5E33_00840,protein_id|PRJNA1075351:V5E33_00840	FIG01393346	ff	atgacagataaaatgcgtgctgccgtcattgaccactaccaccaagttgacccggagattcggttggttccccaacccgtaatccacccccatgatgttctcgttaagattagggcggccagcgttaatccaattgataccaaaacgatggcaggagacctgcgattactactccgctaccggatgccacttgttttgggtagtgactttgctggcgatgtgattgctgtggggcgtcaggtgactgcgtttcaagtgggagatgcggtgtatggtcgtccgcaaaaggaccgaattggaacgttcgcagactatttagcggtggacactggtgacattgcactaatgccgactaatctaagttatgaacaagcagcagccctgccactagtgggtcta…	MTDKMRAAVIDHYHQVDPEIRLVPQPVIHPHDVLVKIRAASVNPIDTKTMAGDLRLLLRYRMPLVLGSDFAGDVIAVGRQVTAFQVGDAVYGRPQKDRIGTFADYLAVDTGDIALMPTNLSYEQAAALPLVGLTSYQALHDLMALRPGKKVLIQAGSGGVGTVAIQLAKQLGAYVATTTSAANTAFVQSLGADEVIDYHRTDFATVLKDYDAVFDMLGGNTLERAFRVVKPGGIIVSVSGRPNGRFAQTYGLPLWKRGVLRLATRRLTQLEKVSGVSYRFLFMQPSGQQLAELTTLVEQNKLVPVIDRIYPLTEIAAALTYSRLGKAHGKIIVTMTE
CP144904	fig|1580.712.peg.159	peg	CP144904_123703_122738	123703	122738	-	Electron transfer flavoprotein, alpha subunit	locus|V5E33_00845,protein_id|PRJNA1075351:V5E33_00845	FIG00136866	icw(2);Acetyl-CoA_fermentation_to_Butyrate icw(2);Lysine_fermentation	atgtcacaaccagaactatgggtcatttcagagcgtcgtttagcccacatcgaaccaactacacagcaactgattactaaggccaaatcaatcgccggcaccacttttaaagtggtcacgatcctgctagaagcaccgactgaccatttggaagacgagctgactccgtacgccccagatgaaattcggatcgcgcgcgatgaacgcttcccaactgctaccgatgcggagcaagccgatgcactggcccaactcgttactgcttatcaccccaacacgattttatttggggctacgattaccggccgttccattgccccacgacttcaagcaaaattgcaaacaggactgactgccgactgtttggacctacgctttgacgaagacaccctcgttgcc…	MSQPELWVISERRLAHIEPTTQQLITKAKSIAGTTFKVVTILLEAPTDHLEDELTPYAPDEIRIARDERFPTATDAEQADALAQLVTAYHPNTILFGATITGRSIAPRLQAKLQTGLTADCLDLRFDEDTLVATKPSYGDNIMCEIICPDRRPQMASVRPNTFVAHPATGTPTLTAVTVTFHPVERLQITATTPVVNTATTVSDASRVIALGRGAASETTITTATQLAEKLGGRIGVSRPLTDQKRFTHDDQIGQSGNTIHPELILNFGISGAVQYLVGMQTAQTIVAVNADEHAPIFDVADYGYVGDAPAFMTALLEQFN
CP144904	fig|1580.712.peg.160	peg	CP144904_124511_123717	124511	123717	-	Electron transfer flavoprotein, beta subunit	locus|V5E33_00850,protein_id|PRJNA1075351:V5E33_00850	FIG01304886	isu;Heme,_hemin_uptake_and_utilization_systems_in_GramNegatives isu;Acetyl-CoA_fermentation_to_Butyrate isu;Lysine_fermentation	atgaaaattatcgtttgtctaaaacaagttccggaaaccaataacgtgacgattgaccccatcacacataaccttgatcgtcgtgggctggccggtgtcatgaatccatttgataaacatgccattgagcttgccttgtcattaaaagataccgccgacactgacgtcactattacgttactcacgatggggcccgatgattacgcggattcactccacgaaggcctcgccatgggcgctgacgaaggggttttactttccgatcgcgcttttgcaggtgccgatacacttgctaccggttatgttttggctcaggccattaaaaaaattggtaacgccgacttgattctattcggtcgccaagccgttgacgctgatactggacaggtcggtccgatt…	MKIIVCLKQVPETNNVTIDPITHNLDRRGLAGVMNPFDKHAIELALSLKDTADTDVTITLLTMGPDDYADSLHEGLAMGADEGVLLSDRAFAGADTLATGYVLAQAIKKIGNADLILFGRQAVDADTGQVGPIVAEFLHQPQITYAANLRLSGPNEVTAERLLEDTKQTLVAQLPAVVSVRSELNTPRYPTPRQIQLSFAKPLTVWHHDDLELDDQRLGQVGSPTIVTKVYAPAPVKRELTPLTGTPREAASQLITALKDRQLI
CP144904	fig|1580.712.peg.161	peg	CP144904_125639_124521	125639	124521	-	Butyryl-CoA dehydrogenase (EC 1.3.8.1)	locus|V5E33_00855,protein_id|PRJNA1075351:V5E33_00855		isu;Isoleucine_degradation isu;5-FCL-like_protein isu;Valine_degradation icw(1);Acetyl-CoA_fermentation_to_Butyrate icw(1);Lysine_fermentation isu;Butanol_Biosynthesis isu;Anaerobic_respiratory_reductases	atgtcaacaacgactgctgctgaaaaattactattgcaaatggtggatgattatacgcaaaaagagattgcgccccaagatatgccgatggacgcggctggtgactttcccgccggtttcatggaaaagttgacagcgaccggcttcttaggactcatgttaccgcaagaatttggcggcgctggctttggtcctgaaattacggcaacggtgttgaaccacattgcccgcggaaacgccagcacagcagtgacccttgaaggtcatttcaaaactattgatcaactcttaaagtatggtacaccagctttacaacaacaattactaccaacggctaccgaccggatttttgccttttccatgaccgaagctagtggtggttctaatccaatgagtatt…	MSTTTAAEKLLLQMVDDYTQKEIAPQDMPMDAAGDFPAGFMEKLTATGFLGLMLPQEFGGAGFGPEITATVLNHIARGNASTAVTLEGHFKTIDQLLKYGTPALQQQLLPTATDRIFAFSMTEASGGSNPMSISSTATREGNHWVLNGDKIMITNGGLAEVYCVLVKTAPTELSVFVVDQDMPGFSFGKREDFIGLRGTPVGEIVMDHIVVDDDHLLGNLGDGGLIGDSAHDDARVLMGAVLTGIMEHELKIATDYAKERKAGDQPLTALQVTQRKVADMAIRKETTKLLYQQAAHLKALGQPYSELAAMAKAHGSRAAVSAGDDALQILAGYGYSREYPVEHLIRDARALEIAEGTVEKMRSAIALAEFNH
CP144904	fig|1580.712.peg.162	peg	CP144904_125972_126994	125972	126994	+	Aldose 1-epimerase (EC 5.1.3.3)	locus|V5E33_00860,protein_id|PRJNA1075351:V5E33_00860	FIG00135025	idu(1);Maltose_and_Maltodextrin_Utilization idu(1);Lactose_and_Galactose_Uptake_and_Utilization	atggaaattacgaagagtgcggctggtacgttgaaccagcaggatgtctcaaaatatgtgttaacgaatcaacaagggacgcaggttgcggttctaacctggggtgctacgctgcaagaatttagtgtggtggaggatggcaagcgtcattcactgattgtgaataagcctgatttagcaggctatgaccacaatccgtattacttatgccaagccttaggtcgtgttgcggggcgaattgccggcgctcaatttgagttagacggtcagacggtacatttggaagccaatgaagaaccaaatgcgagtcatggtggtcctcatggtttcacctttgtgaactgggatgcgacgaccaatcagactgccgataccgctagcgtggtgttaacgcacacg…	MEITKSAAGTLNQQDVSKYVLTNQQGTQVAVLTWGATLQEFSVVEDGKRHSLIVNKPDLAGYDHNPYYLCQALGRVAGRIAGAQFELDGQTVHLEANEEPNASHGGPHGFTFVNWDATTNQTADTASVVLTHTSTPADDRYPGNLETTITYTLTEENRLDITFDAQSDAATLFNPTIHTYFNVTDDQHDLDQQWVKLSGDKRLVLDQAKIPTGEMVPTAGTGYDFSQPRTVKDGLDQLHQTGQVEYDDAFVVEPSKDTPIATIGDTTGHREVSIYSDRNGLVVFTANPTDDARADVRDYNALAMEAQTLPDAIHHADFGDVVLPANQPVEHTISYQYTRK
CP144904	fig|1580.712.peg.163	peg	CP144904_127016_128746	127016	128746	+	Phosphoglucosamine mutase (EC 5.4.2.10) / Phosphomannomutase (EC 5.4.2.8)	locus|V5E33_00865,protein_id|PRJNA1075351:V5E33_00865	FIG00002568	idu(1);Bacterial_checkpoint-control-related_cluster idu(1);UDP-N-acetylmuramate_from_Fructose-6-phosphate_Biosynthesis isu;Mannose_Metabolism idu(1);Sialic_Acid_Metabolism	atgagttggcaagaaaattaccaggtgtgggcccaacaacctgacctgattccttacatcaagcaagaactagatgcgatcgctacagacgatgccgctaagcaggctgcatttactgcacccatgagctttggaaccgccggaatgcgtggtgtgatgggccccggcattgggcaaatgaatgtctacacggtgcgccaagcaactgaaggtgtggcccggtatctggacacgctcgatgatgcgacgaaacaacagggtgttgccattagctttgactctcgctaccactcccgcgaatttgcccacgaagccgcgcacgtcttgggtgcgcaccatattccaagctatgtgtttgacgatatgcgaccaacgccagagttgtcctttgcggttcgc…	MSWQENYQVWAQQPDLIPYIKQELDAIATDDAAKQAAFTAPMSFGTAGMRGVMGPGIGQMNVYTVRQATEGVARYLDTLDDATKQQGVAISFDSRYHSREFAHEAAHVLGAHHIPSYVFDDMRPTPELSFAVRHLQTAMGIMITASHNPKQYNGFKIYGPDGGQMPPKASDMITDFVRSAKDVFAIDVADETQLRSNKLLRIIGEDVDQPYLQNVESVTINSELIRSVGKTMKLIYTPLHGTGKVIGERALRGAGFENFTMVPEQAIADPEFPTVPFPNPEFSQAFDMAIALGKKEGADLLVATDPDADRLGAAVRQPNGDYQLLTGNQIASILLAYILKARKQAGQLPSDGRVVKSIVSTELATKIAAAYGVEMKNVLTGFKFIAEQIHQYETAHDHT…
CP144904	fig|1580.712.peg.164	peg	CP144904_129035_129280	129035	129280	+	hypothetical protein	locus|V5E33_00870,protein_id|PRJNA1075351:V5E33_00870			atggctaagaaaaatgacaaaatgatgttggatccggcagagtttgcggccgcggtgttgggtggtaacgcgcaacgtccagatgaggaaaataagctgtatatcaagcggcaattgaccttgtacttggaagcaaccttgttggcacaagatttcaataatcttgaagaaacgcaattcgatatggcccgttcacagcaacgagaagatgtgctctcgaagattattgaacggcgttatcactag	MAKKNDKMMLDPAEFAAAVLGGNAQRPDEENKLYIKRQLTLYLEATLLAQDFNNLEETQFDMARSQQREDVLSKIIERRYH
CP144904	fig|1580.712.peg.165	peg	CP144904_129313_130737	129313	130737	+	Lactose and galactose permease, GPH translocator family	locus|V5E33_00875,protein_id|PRJNA1075351:V5E33_00875	FIG00090765	isu;Lactose_utilization icw(1);Lactose_and_Galactose_Uptake_and_Utilization	atggttaagcaatatttatcatacgccgctggggcattgggacatgatgccttttatgcaacgttaagtacgtatttcgccatgtttgttaccagtgtcttatttgttggtaaaggagcgggaactgacgcaaaattagccagtatcgttaccacaatggttgttgttatccgtttagtcgaaatcgcgtttgatccgatgattggtgggattgttgataatacggacaccaagatggggaagtttaagccttggattttaggtggggctatcgtaagttctctgggattaatcgccatctttacgagtttatttggattagcagatagcaacacgacactttactttattctttttgctattatctttgttattttggatatcttctattcgtttaaa…	MVKQYLSYAAGALGHDAFYATLSTYFAMFVTSVLFVGKGAGTDAKLASIVTTMVVVIRLVEIAFDPMIGGIVDNTDTKMGKFKPWILGGAIVSSLGLIAIFTSLFGLADSNTTLYFILFAIIFVILDIFYSFKDIAFWSMLPALSVDSKVRNKFGTIGRFGSTIGAQGVAIIIMPMVLFFSQKFSGTHNGTETRAGWLGFAIFIALLSFLGAWATVAGTKENTSLIRENTEKTRLRDVFKVLGENDQLMWLALSYLLFALGYVVTNSLLLYNFQYVLGAATKYSMVGGITTVLGIISVPLFPVLVKAITRKGIYVGGIIMMLVGYLLFIFAGTSVVMTLVADAVFFFPYPMIFLAALMTITDSVEYGQWKNGVRNESVTLAVRPLIDKLAGAFSMGIVV…
CP144904	fig|1580.712.peg.166	peg	CP144904_130897_132060	130897	132060	+	Galactokinase (EC 2.7.1.6)	locus|V5E33_00880,protein_id|PRJNA1075351:V5E33_00880	FIG00024073	icw(4);Lactose_and_Galactose_Uptake_and_Utilization	atggatttcgccagcttagcaacagaataccaagaaaaatttgatgtcgccccacaacgggtgttcttctcacctggtcggattaacttaatcggtgaatataccgatttcaatggtgggcatgtattccccgctgccatcagtatgggaacttacgccgcttactcagcacgtgatgacaagcaattccgcgtgtactcggccaatgtaccagacgccggggtcttaaccttctcactggataacttggcctttgataaagccgataactgggcgaactacctgaaagggatgctattcgagctggcgaagcaagacttgaccatcgaccatgggtttgatttattcgtccacggtaacttaccagatgcttctggcttatcttcgtccgcttcaatg…	MDFASLATEYQEKFDVAPQRVFFSPGRINLIGEYTDFNGGHVFPAAISMGTYAAYSARDDKQFRVYSANVPDAGVLTFSLDNLAFDKADNWANYLKGMLFELAKQDLTIDHGFDLFVHGNLPDASGLSSSASMEMLMGEILHAAYGMKLDEVEMVKVGQQVENDYFGLNTGIMDQFAIGMGKKDQAILLDTNTMDYEYAPLALGDYVVVIMNTKKRRELTDSKYNERRAQCEEALRRLQTKLDIKTLGDLNEDEFDENAYLINDDVLIKRARHAVFENQRTLKAFDALQKNDLQRFGHLVNASHISLNYDFAVTGKELDTLVETAWQQPGVLGARMTGAGFGGCAIAIVKKDNVADFEAQVGKTYEDTIGHPAEFYVAEIADGPAEL
CP144904	fig|1580.712.peg.167	peg	CP144904_132143_133147	132143	133147	+	UDP-glucose 4-epimerase (EC 5.1.3.2)	gene_name|galE,locus|V5E33_00885,protein_id|PRJNA1075351:V5E33_00885	FIG00022300	isu;CBSS-296591.1.peg.2330 isu;N-linked_Glycosylation_in_Bacteria isu;Rhamnose_containing_glycans isu;Lacto-N-Biose_I_and_Galacto-N-Biose_Metabolic_Pathway icw(1);Lactose_and_Galactose_Uptake_and_Utilization	atgacagttttagtcttaggtggtgccggttatattggttctcacgccgtcgatcgtttagtagaaaagggttatgatgtggccgttgtcgataacttggtaacgggtcaccgggccgcagttaatgcgaaagctcggttctacgaaggtgatgtgcgggatcaagcctttctagacggtgtctttgataaggaagacattgaaggggttattcactttgccgcattctccgtggttcctgaatctatgaagaaaccgttgaagtactttgacaacaatacggccgggatggtttccttgctggaagttatgaacaagcacaacgttaaaaaaattgtcttctcttcaacggcggcaacgtatggtgaacccaagcagattcccattaaagaaacggat…	MTVLVLGGAGYIGSHAVDRLVEKGYDVAVVDNLVTGHRAAVNAKARFYEGDVRDQAFLDGVFDKEDIEGVIHFAAFSVVPESMKKPLKYFDNNTAGMVSLLEVMNKHNVKKIVFSSTAATYGEPKQIPIKETDPQVPTNPYGESKLMMEKIMRWSDEAYGIKFVALRYFNVAGAKEDGSIGEDHHPETHLVPIILEVAAGERDQLAIFGDDYPTKDGTNVRDYVHVVDLADAHILALEYLKAGHDSDAFNLGSSTGFSNKEMLEAARKVTGKEIPAKMAPRRAGDPSTLIAASDKARKTLNWQPRFDNVEDIIRTAWNWKQTHPAGYNDRNEEK
CP144904	fig|1580.712.peg.168	peg	CP144904_133151_134614	133151	134614	+	Galactose-1-phosphate uridylyltransferase (EC 2.7.7.10)	locus|V5E33_00890,protein_id|PRJNA1075351:V5E33_00890	FIG00623809	icw(4);Lactose_and_Galactose_Uptake_and_Utilization	atgacccaagataccattcaaacattcattgatcacattgtttcctcgccagcgccttatacggagctggatcggcagtacgtgacgaatcggattctagccttgattggcgagggttccgtaccaactgctacggcaaatgaaccgattgatttggttaatgcgttagtccaagcggccattgaccacggtcaaattgaagatgcacctagtcctaaggacatcttagaggcgcaattgatggatttgatgacgccactaccatccgcgttgaatcgtggattctgggatcggtatcaacaaagtcctggcgcggctaccgattggttctatcaactcagccaggtcaataactatattaagacccgtaatattgcaaagaacgtggtctttccggct…	MTQDTIQTFIDHIVSSPAPYTELDRQYVTNRILALIGEGSVPTATANEPIDLVNALVQAAIDHGQIEDAPSPKDILEAQLMDLMTPLPSALNRGFWDRYQQSPGAATDWFYQLSQVNNYIKTRNIAKNVVFPAKTPAGELEITINLSKPEKDPKAIAAALTQKKTSYPLDQLCMTNEGYLGRLGYPARSNHRIVRMMLGGETWGFQYSPYAYFSEHAIFLSQIHRPMVINQHTFTNLLEIVRQLPTYFVGSNADLPIVGGSMLTHDHYQGGKHTFPMMKAPIDRSIDLGIAGVTAGVVQWPMTDIRLTGSQPEPLITAATKVLNSWIDYSDEQVDVRAYTDGTRHHTITPIAYRQGDDYVLDLVLRDNQTSTTYPDGIFHPHQDVQHIKKENIGLIEVM…
CP144904	fig|1580.712.peg.169	peg	CP144904_134643_135647	134643	135647	+	Galactose operon repressor, GalR-LacI family of transcriptional regulators	locus|V5E33_00895,protein_id|PRJNA1075351:V5E33_00895	FIG00003129	icw(1);Lactose_and_Galactose_Uptake_and_Utilization	atcgcagcgacgttaaaggatattgcgagtgcagtgggtgtgtccctagcgacagtctcacgggtcttaaactatgatcgaaccttgtcagtgagcgagtcgacgcgaaaacagatttttgaggttgccgaggaactgaactataccaagctcaaacgccacgcactcgtgtctacgaagccgttaaagattgccatcgtccaatggtattctaagaccaaagagctggatgacttgtactacatgtcgattcggatgggcttggagaaacggtgtgaggcgcagcggtttcaggtgtcgcagacgtttcaaaatgacctcaaggcgattgaggacgatgtggatgccattattgccattggtaagttcagcaatcaacaggtgacgacgatggcgcaa…	MAATLKDIASAVGVSLATVSRVLNYDRTLSVSESTRKQIFEVAEELNYTKLKRHALVSTKPLKIAIVQWYSKTKELDDLYYMSIRMGLEKRCEAQRFQVSQTFQNDLKAIEDDVDAIIAIGKFSNQQVTTMAQLTPNLVFVDQDQLCHGFDSVVTDFRFAVNQVIEFFMQRGQKQIGLLYGTEWTTDGQLEVIDPRYKAFRQEMEARQAFDPKLVFAGDYTNHSGYQEMQTAIAQLGDDLPSAFFVSNDPMAAGALKALHENGLDVPGRVNLFSFNDTTIAKYVFPELSSVHVHTELLGATAVDLVENRIQSGRKTPQLVTVGTELMLRESTGK
CP144904	fig|1580.712.peg.170	peg	CP144904_136677_136862	136677	136862	+	hypothetical protein	locus|V5E33_00900,protein_id|PRJNA1075351:V5E33_00900			atgacagaaaagaagaccaatgaaacacaactgaaagccagtaggaagtgggccgagaatcatagagagcagcggcgctatattagctataaagctacggcaaagcgttctattaagatagcaagtgatgaggatctggcgacactggcacaactgattaaagatagacaagatgaaaaccggtag	MTEKKTNETQLKASRKWAENHREQRRYISYKATAKRSIKIASDEDLATLAQLIKDRQDENR
CP144904	fig|1580.712.peg.171	peg	CP144904_137346_139598	137346	139598	+	Ribonucleotide reductase of class II (coenzyme B12-dependent) (EC 1.17.4.1)	gene_name|nrdJ,locus|V5E33_00905,protein_id|PRJNA1075351:V5E33_00905	FIG00010285	isu;Ribonucleotide_reduction isu;Inteins	atgatgaacacagcaacccaagcgtccgtgagcttgacgccagaatttatcgcagcaactgaaaaggaaattacgccacattggggtgaattgggttgggtgacttacaaacgaacctatgcccggtggttaccggagcaacaacgtaatgaagaatggccggaaacagtgaagcgggtcgttgagggaaatattaatttggacccccggttacaggctgatacagtgactccagaggtcttgactgaattaaccactgaagcccagaacctattccggttgatttatggcttagctgccaccccttctggtcggaacttgtggatttcagggacagattatcaacaccgcaatggggatgccttaaataactgctggttcatcgccgttcggccgcaa…	MMNTATQASVSLTPEFIAATEKEITPHWGELGWVTYKRTYARWLPEQQRNEEWPETVKRVVEGNINLDPRLQADTVTPEVLTELTTEAQNLFRLIYGLAATPSGRNLWISGTDYQHRNGDALNNCWFIAVRPQAYGDSHILPSYLTQDQVAVSMPFSFMFDQLMKGGGVGFSVTPNNVHQMPVVDQTVDLTIVIDPESASYADSVALGAVNRSEWMHDNSLADVRFYRLPDTREGWVLANANMMDAHFNSTNPEKKTKVVLDISDIRPKNAPIHGFGGTASGPMPLVEMLFDINQILNNAVGRQLTAVDCTDMGNMIGKTVVAGNVRRSAELALGGAEDDAFITMKQDKDQLYHHRWASNNSVAVDSDFTDYAPIADSIQHNGEPGIVNLGLSRNYGRL…
CP144904	fig|1580.712.peg.172	peg	CP144904_139752_140285	139752	140285	+	ATP:Cob(I)alamin adenosyltransferase (EC 2.5.1.17)	locus|V5E33_00910,protein_id|PRJNA1075351:V5E33_00910	FIG00001045	ff	atgaagatttatacccgggtcggtgatcaagggatgaccaaacaaattagtggcaagatggtggcgaagacggacgctcaaatcgtgacgctcggcgatatcgatgaattgcagtcttatcttggtgtggttgtagcgagcttacaacccacgcaaacggcgattgcagaagaattgagtgatattcaacgcaagctctatgaattgcaggctgatattagtgtgaaacgacaccagactatggtgcccgctgacaccgaatggctagagggtaagattgatgaatacatggcggcaaccccagagctaaaagagttcatcttacctggtggctcggcagctggcgcacgattacagtacgcccggacagtggcacggcgggcagaacgttcggcagtg…	MKIYTRVGDQGMTKQISGKMVAKTDAQIVTLGDIDELQSYLGVVVASLQPTQTAIAEELSDIQRKLYELQADISVKRHQTMVPADTEWLEGKIDEYMAATPELKEFILPGGSAAGARLQYARTVARRAERSAVALNTEQTLEPAIMTYLNRLSDYLFALARYVNHQDHYQEVPSKRK
CP144904	fig|1580.712.peg.173	peg	CP144904_141714_140794	141714	140794	-	Mobile element protein	locus|V5E33_00920,protein_id|PRJNA1075351:V5E33_00920	FIG01306568	ff	ttgggtacatctactttatcacgttttcaacgtggcgcactagcacaactggtcaatgaggggaataaatcttaccaagtaatggctgacgccttaggcgtcgccaaagctacgattagctatgagttggaccgggttaaaccttatgatccagaattagctcagcaagatgcagatcgcaaaaggcggaattgcggtcgtcgttcgatgctgacggcagcattagcgactttaattaccaatcacttacgattaacctggtcaccagaaaccattgcggccgcttataacttgagcactgcgtcaatttataattggcttaatcgtggctggctccccttcaaattgactgatctacccaatcggaatgtccgccagcaccgagtgagcgaaaatcgt…	MGTSTLSRFQRGALAQLVNEGNKSYQVMADALGVAKATISYELDRVKPYDPELAQQDADRKRRNCGRRSMLTAALATLITNHLRLTWSPETIAAAYNLSTASIYNWLNRGWLPFKLTDLPNRNVRQHRVSENRGKFTSGTSIEQRPTTVNQRLAFGHWEVDTVLSSRSESRSCLVTFVERKTRLLWAIKAPNRTAKALNTAFGKFMGAFGPQVKSITVDHGKEFANYQALEQDYQIKVYFCHPYSPWERGSNEYFNRRLRWFFPKKTNFSQVTTDEILAALELINQRPLKIHHQQTAIERFRACSD
CP144904	fig|1580.712.peg.174	peg	CP144904_141946_144459	141946	144459	+	cell surface protein precursor (putative)	locus|V5E33_00925,protein_id|PRJNA1075351:V5E33_00925			atgaatgtaagatatgagcgtgcaaagtatcttggcttactgggaatatcgttgttttctttttcccttttacaaagtcaatcaacaacggcacatgctgctacaaatagtttggatcaaagttcggtcgttagtgatgcttcacaggaaaaaacgtatactggcattccaaagagtaatacactaaaaagtgctgactctaatggacaagtgagtactgaaagtacgggaacagggagctctactggcatcgtttcagatgctactaaggtcgaaaaatcagtaacagaaacaacctcggttaacgatgcaactggtactgattcttcggataatgccactagcggtactaattcaacgggagcgaataacgaccagacaggtattgctgatccaact…	MNVRYERAKYLGLLGISLFSFSLLQSQSTTAHAATNSLDQSSVVSDASQEKTYTGIPKSNTLKSADSNGQVSTESTGTGSSTGIVSDATKVEKSVTETTSVNDATGTDSSDNATSGTNSTGANNDQTGIADPTKPTVADPKNLVVIKKNDSTVHLDNQLKISTDSVANIKKVTASNPDNSAYNDTTKTVTITDPTATDMVTAEYGVVGTYQGKNVTAKVTVGNLVKHTEDHPAPSNLPANEVQIKFHPDFGGGIETYNVAQDEVTIAFFDEQGNPIIINKDGYITVGSLNGPSVNTMGNEYVDYDNPNTSVYITEDSVVQYQANPVTNTGDAYVGTSSDFTDKLGAPTSENGAVTFQLAGNSFTFLNGTTRYTLKNKNHHWSYALTTFNSATVAPAQTP…
CP144904	fig|1580.712.peg.175	peg	CP144904_144472_145365	144472	145365	+	hypothetical protein	locus|V5E33_00930,protein_id|PRJNA1075351:V5E33_00930			atgaataaaatattgattaaatgggcgatattagttgcaactgtttcgggcggtacctccacaggtaacatgattgggagagcagccgcgactcctgactatcaggactactatgtgtcaacatatcaagagggtgttaattcaaaagttattaataaacaaaaagtaacttttactatgtttcaaaaacaatgtaatgaagaattttcccaagtatatgtaaattacctgaaggatggtggggaggaaaatttttcgcaatatatgagggataattattatggtcaggatgatcctggagcaagttcaaaaccggctccagtcacaacagcaatttcggagcctacagcttcaaaatactatcattacagaacaaaagcagtgcggaagggataccac…	MNKILIKWAILVATVSGGTSTGNMIGRAAATPDYQDYYVSTYQEGVNSKVINKQKVTFTMFQKQCNEEFSQVYVNYLKDGGEENFSQYMRDNYYGQDDPGASSKPAPVTTAISEPTASKYYHYRTKAVRKGYHMKAGDILICHNTNSMKSIPGHAAIVNSSGYIMEMPGTKHVGKKKNARIVTKKHFFKQHSGGSAYVMVYRIMHHPHIAKKAARYAYYKMLKHHNPEYSIFKGEQLYKKSPSYCSKYVYLAYDWGGTRKAMKQWWGGVHIVSPYGLVGNFKGSYKPTAIHRVIAYK
CP144904	fig|1580.712.peg.176	peg	CP144904_145375_145737	145375	145737	+	hypothetical protein	locus|V5E33_00935,protein_id|PRJNA1075351:V5E33_00935			atgaataagaagcggactattgctacatggtttaacgtcatacttggccttttggtactattcattgcactagggaatggattggatatcttaggaagcaacgggggggcgggaacgggcccttggggaataaagtggactattgtcaatgttcaagcatggataaatatattatgggggattttaattcttattaaacgtattccaaattggattctgttaacattaggaatacttggaacggcactttttatatattttaatttttacatcaagtatttttcttggattcaaattctgtcccttgtggtcatctgtctctttttcgcatatgagacttacaaagattacgccgttaaataa	MNKKRTIATWFNVILGLLVLFIALGNGLDILGSNGGAGTGPWGIKWTIVNVQAWINILWGILILIKRIPNWILLTLGILGTALFIYFNFYIKYFSWIQILSLVVICLFFAYETYKDYAVK
CP144904	fig|1580.712.peg.177	peg	CP144904_148255_146300	148255	146300	-	Neutral endopeptidase O (EC 3.4.24.-)	locus|V5E33_00940,protein_id|PRJNA1075351:V5E33_00940	FIG01345755	ff	atgcgacttaatcattttacatctgatacaccagccggtggagcagccacctatccggttgacgaaaccaagctcacgcaagatttctacgatgccgtgaacggccaatgggctgaacacgctgagattcccggggaccattcctctaccgggggcttcatggatctggtcgataatatcgaacacacgctgatggctgactttgccgacctcttaactggcaaactcacaccagccaatcctgagatggctgaattcaaaaagctctacacgttagcgcgtaactttgctaagcgcgaacaagacggcaccgcgccactcaagccatttttggataaagtagccgggttaaaggatttcgacgatttgaacgcccatttagctgaatggtaccgatta…	MRLNHFTSDTPAGGAATYPVDETKLTQDFYDAVNGQWAEHAEIPGDHSSTGGFMDLVDNIEHTLMADFADLLTGKLTPANPEMAEFKKLYTLARNFAKREQDGTAPLKPFLDKVAGLKDFDDLNAHLAEWYRLGLSTPVELSVEPDMKDTSQYALYVDAPSLILPDKTYYEPGNEAAKQLLPIFTQTITKLLQLAGYDAATAAKIVDQAKQFDALIAPHVKSAEESADYVKMYNPYPLADVDNKIDHLDLTGTITELLHDTPKQVILPQPTYFDAVNDLLTPENFELLKSWMLVGVVYDATGALTEEYRQVGGTYGRALSGQKQARSREKAAYYLATGTFGQVVGDYYGRKYFGEAAKADVRQMVLKMAGVYQQRLKTNDWLSAATRDKAIVKLQKLTI…
CP144904	fig|1580.712.peg.178	peg	CP144904_148895_148392	148895	148392	-	transcriptional regulator, MarR family	locus|V5E33_00945,protein_id|PRJNA1075351:V5E33_00945	FIG00629940	ff	atgcaaaacgaggatagagtatttgaaacatttctgcggcagtaccgtggtatcttccgagtactgatcaatgcagctgaacagatcaccagtcagtatgccgtcagctttgaacagtatctgttgcttaaacagattcatgagcaacgtaatatcacactgagcgaactggcggattcaacacgaacgacccgttccgctgccgctcggaagttacgggccctactgctagatggctttgtcgaacaagaagccaagcttgatgaccgccgcgtaaaatacctgcgcttaaccgataaggggactgacgttgagcacgatattcggcaagcctttttgcaaagcgctcagacttgggagcaaatcccaaccagtctgacacccgctgacattaccagt…	MQNEDRVFETFLRQYRGIFRVLINAAEQITSQYAVSFEQYLLLKQIHEQRNITLSELADSTRTTRSAAARKLRALLLDGFVEQEAKLDDRRVKYLRLTDKGTDVEHDIRQAFLQSAQTWEQIPTSLTPADITSFFTQYQQSIAVWDRNRPKFQRPVLRAKKDELSGH
CP144904	fig|1580.712.peg.179	peg	CP144904_150030_149146	150030	149146	-	Lipoprotein	locus|V5E33_00950,protein_id|PRJNA1075351:V5E33_00950	FIG00638782	ff	atgaaaaagttactgttgagcgccctgggattattagccctaaccttagccggctgttcaaataatgctttaaccactaacaaaaccgattaccatccaacggccttaacggcagttattaagggtgacgccaagactaagacggtccactatcggatcaataatggggctactcagaccgtcaacgtgaaaagcggtacttatttcttccaggttcccgcttccactaagacccaaacggtcaaagttagcgctggaacgacccataagaccgtgacagttcatcgggtcaaagcacttggcaactaccgcaagttggccgctaagtataaccaaatgaccattgctagccatttgccagctaaggttcaaaaacaactgcaagccgcacagaaaaat…	MKKLLLSALGLLALTLAGCSNNALTTNKTDYHPTALTAVIKGDAKTKTVHYRINNGATQTVNVKSGTYFFQVPASTKTQTVKVSAGTTHKTVTVHRVKALGNYRKLAAKYNQMTIASHLPAKVQKQLQAAQKNQATTQKKLTALAKTNPTAAAAAAQKQQAAAKQLQAKMATAKKQAKDELLPTSTSAGVKNLVATKDVTIRGNVQNGQLMGLALITPTKQMKTTAGKKQFGTTFALLGTSLDAKPKYVIKKFEKVLKDAKKKSTSTTTKTIYSNGVRFNTGFSTDHLYIYMTK
CP144904	fig|1580.712.peg.180	peg	CP144904_150188_150673	150188	150673	+	Universal stress protein family	locus|V5E33_00955,protein_id|PRJNA1075351:V5E33_00955	FIG00017615	ff	atgataaaagtgttgaaagcagaccacatcgatggtttattatgggaaggacgggatattatgtatgaacggatcttagtaccaatggatggtagcaagaatgcccatgcggcattaatggaggccaccaaactcgctaaggaattgggatcgaaactgttcatcgtttccgtcgctagtgatcagacctatgcccactacggcgcggaatttggcagtgagattgtcacgcattttaaagatgcagcggctgagtttttacaaagcgcggtcaaggaagttgaggcgcagggggtacctgtagaaaccagcttcaaggttggcttgcctaaaccgacgattgccgaaaccctcccgaatgaattaaagacggatcttaccgtaatcggtcgttcaggg…	MIKVLKADHIDGLLWEGRDIMYERILVPMDGSKNAHAALMEATKLAKELGSKLFIVSVASDQTYAHYGAEFGSEIVTHFKDAAAEFLQSAVKEVEAQGVPVETSFKVGLPKPTIAETLPNELKTDLTVIGRSGVHGLGRAIMGSTTTYVVNNSKSSVLVVD
CP144904	fig|1580.712.peg.181	peg	CP144904_151087_152202	151087	152202	+	Transporter	locus|V5E33_00960,protein_id|PRJNA1075351:V5E33_00960	FIG00450284	ff	atgcattttttgacaacgaagcgcggacgtctgtgggcctggctagtcacgctactcattggtggcctattggtttggggaacgcagcacgatgctcgcatttatcatgatccgatcttacaagtgacccaggttaagacggggacaccaactaaggagaccgatgatttccataatgtcgatcgccagactaagcagaccttaaccggcaagcttttaaatggttctcaccggggacggcaactgacaattacgaatacctattcgcaatcgggggctatggaccagcgataccatgtggggagtcagctcttcgtggtcctacatacgcatgcggatggtcaccttagtgcgacggctaaggatataaagcgtgatacaccactcgtctttatgctg…	MHFLTTKRGRLWAWLVTLLIGGLLVWGTQHDARIYHDPILQVTQVKTGTPTKETDDFHNVDRQTKQTLTGKLLNGSHRGRQLTITNTYSQSGAMDQRYHVGSQLFVVLHTHADGHLSATAKDIKRDTPLVFMLWLVVGLLLLIMQFSGFMAFLSVAANGVLFLLAILLNGSTQGAQVLWIFGSLAVVFAALTLWLVLGANRQMVITLATTLGGTAFSIIVALLVFHFTHEKGMYYESMQYVTQLPRPLFLAETLLGSLGAVMDESTDIISSLFALKRERPELSAIQVFKSGRQIGSTIMGPLINVLFFIFVADTFPMAMLYLKNGNSWGYTFSMNMSMGVVQSLISGIGIVLAVPLASFLASRFMEKKVMA
CP144904	fig|1580.712.peg.182	peg	CP144904_152199_152981	152199	152981	+	YibE/F-like	locus|V5E33_00965,protein_id|PRJNA1075351:V5E33_00965	FIG00749946	ff	atgagtacaattacggcgttaggattagtcctgctagtgctgatgattctggtcgggggcaaagccggggcccagtcatttctagccctcattttgaactttgggctcttgtatctcgctattgtgctggtggcgtttcacttctcacccttgattgtgacgttagtcgtgggaatgttagtgttagcgctgaccatcttcatgagtagtggggatgatctgtcgagcacggtcgcctttattgcgtcggcggtggtgttagtggtcttaattgctttgattgtcccagttgagcattgggcactggtccaagggttcggtcccgaagatagtgaggacttagaagggctgtcggtcttggtggggattaacttcattcaggtaagcaccgccacagcc…	MSTITALGLVLLVLMILVGGKAGAQSFLALILNFGLLYLAIVLVAFHFSPLIVTLVVGMLVLALTIFMSSGDDLSSTVAFIASAVVLVVLIALIVPVEHWALVQGFGPEDSEDLEGLSVLVGINFIQVSTATAILSTLGAIAEAAMAIAAGLSEILEQHPQVPLNDLLKDGIDVGKQIIGTTFNTLFFGFFGGFLALFIWFTGVHYSFGEILNDKIFVAEILMILYAMVSVILTVPITTWVMTRAVAGKRKRAAKEETPK
CP144904	fig|1580.712.peg.183	peg	CP144904_153068_153760	153068	153760	+	hypothetical protein	locus|V5E33_00970,protein_id|PRJNA1075351:V5E33_00970			gtgaaatattctgaattggagctttcagattatgagatgctgggtgaatttccggcttatgatcgattggctgattttatgtggcgactttttaaagagaaaattataccagaaggttttgaaattgaagataatgatgacgagatagataaaacggtaactcgtattcaaggaagattttgggaagatggtgatttttatccgccaaccttggcattattaaatcatggaaatgccgctaaatacttattgtgttgtactagtaaatctttagctacgacttaccaaatctggtttactttagataaaaaaagagtaggtctttacgcctttgatatgaagaacctgcatgcagtaattactgataaggacaagacttatacgtttgatgatgaagga…	MKYSELELSDYEMLGEFPAYDRLADFMWRLFKEKIIPEGFEIEDNDDEIDKTVTRIQGRFWEDGDFYPPTLALLNHGNAAKYLLCCTSKSLATTYQIWFTLDKKRVGLYAFDMKNLHAVITDKDKTYTFDDEGNKAEGFEIFENITRPLWELAANTIMFAQDGTEDEGTLDFAKPRWVDASNILTSLSRDGNKCHLTGRLPDNSYHADMTFEFRELLGDEFDEFVDASGL
CP144904	fig|1580.712.peg.184	peg	CP144904_154950_153886	154950	153886	-	Bifunctional autolysin Atl / N-acetylmuramoyl-L-alanine amidase (EC 3.5.1.28)/ endo-beta-N-acetylglucosaminidase (EC 3.2.1.96)	locus|V5E33_00975,protein_id|PRJNA1075351:V5E33_00975	FIG01969981	ff	atgcacaaaatcgttttaaccacactggctacccttggtgccgccggaatttttggattatcaacgtccacaacgaccgcttccgcagcgacttccaaggttaatagctatatttcaagtaaaaacatcacgccagctaaaattaccaaatcaatttggaatggcttcccgaagtacaagtatcgccacggtaagggtaagccagaaggggttgttgttcatgaaacggctaacccctcatcaacgatctataatgaaattgcctacatgaaaaataattaccaaaacgctttcgtgcatagcttcgttgatggttcccggattattaatatcgctaatacggattacctggcttggggtgttggttcccctggtaactctcgtttcgttcaatttgaa…	MHKIVLTTLATLGAAGIFGLSTSTTTASAATSKVNSYISSKNITPAKITKSIWNGFPKYKYRHGKGKPEGVVVHETANPSSTIYNEIAYMKNNYQNAFVHSFVDGSRIINIANTDYLAWGVGSPGNSRFVQFEQVEVHSKSAFAHEVANAAWYTAYLLKEYNLKPNDAAYDGKGSVWSHGSVASHLGGSTHTDPVGYYSATGKKYFGQGYTMAMFYQMVKKYYNGFSTSHTKLVNATYTSVNKQAKLSSKYKSYYLYNHVKGSNKNATKQSWSKISPKVGKTYYIDMTAKKSTGSMWYRIRPSKNSTKRYWVYSGNLTSIKDVATTTATATSASVESSNASAASSSVASSSSSN
CP144904	fig|1580.712.peg.185	peg	CP144904_155769_155278	155769	155278	-	Peroxide stress regulator PerR, FUR family	locus|V5E33_00980,protein_id|PRJNA1075351:V5E33_00980	FIG00001491	isu;Oxidative_stress	ttggcaacgcaacaacaagaacttaatgcggccattcaattactgcgggaacatcaagtacgggtcaccccgcaacgccagattatcttaaagtacctggtcgcacatcacaatcacccttcagtagaaaccttatttcacgccttagaggatgaactgcccaatctcagcatggcgaccgtctacaacacattaaatctctttgttgacctgggcatcgtcattgccctccccaacgataagggcgggctgcgttatgatttttacggccgaccacactaccacattatttgtgaaaattgtggaaaaattaccgatgtttttgcccctaatatcgccgcagttgaggctaacttaaaccaccaaacgcgagaacaaacccactacttggtcactagc…	MATQQQELNAAIQLLREHQVRVTPQRQIILKYLVAHHNHPSVETLFHALEDELPNLSMATVYNTLNLFVDLGIVIALPNDKGGLRYDFYGRPHYHIICENCGKITDVFAPNIAAVEANLNHQTREQTHYLVTSNHVELHGICPECQRKLHIDPEQQGWTQPTK
CP144904	fig|1580.712.peg.186	peg	CP144904_156039_156728	156039	156728	+	nodulin 21-related protein	locus|V5E33_00985,protein_id|PRJNA1075351:V5E33_00985	FIG01335747	ff	atggaaacaaaagtgaagaagactgcaacgttggcacaacggatcaacatcttgcgggcgagtgtcatgggggccaatgacgggattttgtcggttgccggaattgttgttggggttgcgggtgcggcaaccagtagttttgcgatttttatttctggcattgccggtatgattgctgggactgtatctatggctatgggtgaatacgtgtcagttaatacacaaaaggatgcccagcgtaaggcgattgagacccaaaccacggcgttagatgaaaactatgaaacggagtttggctttgtgcgcgataaatatattgccagtgggattaaaccggaattggcagagcaggcaactaaagaaatgatgacccgcgacccattgaaaaccacggtacgt…	METKVKKTATLAQRINILRASVMGANDGILSVAGIVVGVAGAATSSFAIFISGIAGMIAGTVSMAMGEYVSVNTQKDAQRKAIETQTTALDENYETEFGFVRDKYIASGIKPELAEQATKEMMTRDPLKTTVRERFGFNVGEYTNPFSAAIASMISFPTGSILPLVSITLLPRDYRIVGTFIAVVVALAITGYIAAVLGKANRRNGTMRNVIAGILTMLVTYGIGHLFA
CP144904	fig|1580.712.peg.187	peg	CP144904_156741_157448	156741	157448	+	FIG00742944: hypothetical protein	locus|V5E33_00990,protein_id|PRJNA1075351:V5E33_00990	FIG00742943	ff	atggcagcaaatcaacaggtacaaaccaagaaagttaagcaacaccagacgatggatgagaagctcaacacgctgcgtgctggggtattagggtcaaatgatggtattttaacggtcgttggtgtgctattcagtgtggctgccgcaacgaccgatcagtttacaatttttattgcggggctggccgacctgttggcctgtgcgttttcaatggcttccggagagtatgcgtctgttagcacgcagaaggatacagaacaggccgctgttgctaaagagcaacggttgttgaagaccaattatgctgaccaacaagccgctgtgcagcagttctatgaagagcggggtgtgactgcggaaaccgctttagccattgccaatgatttaatggctaaggat…	MAANQQVQTKKVKQHQTMDEKLNTLRAGVLGSNDGILTVVGVLFSVAAATTDQFTIFIAGLADLLACAFSMASGEYASVSTQKDTEQAAVAKEQRLLKTNYADQQAAVQQFYEERGVTAETALAIANDLMAKDALATVVNVKEDIQLGHYMNPWNAAFSSLFAAALGGTFPLVAMSLFPAATQWPATIVAVLLSVTLTGYLSAKLGHGLVKTAIIRNVIVGIITMFIHYYVGQFF
CP144904	fig|1580.712.peg.188	peg	CP144904_157533_159122	157533	159122	+	Amino acid transporter	locus|V5E33_00995,protein_id|PRJNA1075351:V5E33_00995	FIG00745843	ff	ttgaagcgtaagatgagtttgttttcgttagtcatgctaacgctgagtgccatcatcgggtctggatggttatttggcgcggggatggcaacccagatcgccggaccggcggcgattatctcttggattttgggtgccgttattattggcttaattgctttaaattatattgaactgggaacgatgtttcccacgagtggcgggatgagtcaatacgccgcattttcacacggtccgctgttggggtttgttgcggggtggtctaattggctatcgctactgaccatcatccccattgaagccgtagctgctgtgcagtacatgagctcttggccgtgggcgtgggccaattggacccgcggctttttgcggcacggggacatcactaatgaagggtta…	MKRKMSLFSLVMLTLSAIIGSGWLFGAGMATQIAGPAAIISWILGAVIIGLIALNYIELGTMFPTSGGMSQYAAFSHGPLLGFVAGWSNWLSLLTIIPIEAVAAVQYMSSWPWAWANWTRGFLRHGDITNEGLVIVFLFILAFTLLNFWSVKLLTRFTSFISIFKLAIPTLTILVLIGTGFESQNFGHAAGFMPSGTAAIFSATTAAGIIFSYNAFQTTINMGNEIAHPERNILWGIVIAFGISAVIYTLLQVAFIGAVPASALQHGWQGVNFESPFADLAILLNLGWLSTLLYLDAFVSPFGTGVSFVATTSRALAAMTGSKHMPTKLGEVNRKYQTPRRAMVVNMLLGIVLVAGFRNWSALSNVISTSTLIAYLTGPVTVTALRRQAPQFSRPFRLA…
CP144904	fig|1580.712.peg.189	peg	CP144904_159629_159183	159629	159183	-	unknown	locus|V5E33_01000,protein_id|PRJNA1075351:V5E33_01000			atgtctagctttgaagggtatcacccgctactaacccccattttccgctttgattggctaacccagtttaagctgaaaaatgtcgccgaattgaccaaacaagatctggccgagacggctgactgggtaaacgcaaccatgcaacaaacgatgggccaaactgccctgacttgggggattgaacgccgccaaacccacaagctaattggctgggggggctttacacacttagatctcaacacacgcacaagccagctggccattcaaggacgccgactaacagctgcggaacaacaagaaatcattgaccgtctcgtacacttcggccaagacgagttacaactcaaaaccatgactctcaatcaaagtgcccacgttgagccagcggtgttagctgcg…	MSSFEGYHPLLTPIFRFDWLTQFKLKNVAELTKQDLAETADWVNATMQQTMGQTALTWGIERRQTHKLIGWGGFTHLDLNTRTSQLAIQGRRLTAAEQQEIIDRLVHFGQDELQLKTMTLNQSAHVEPAVLAAAGFTTQNNDWIWQQH
CP144904	fig|1580.712.peg.190	peg	CP144904_159773_160816	159773	160816	+	6-phosphogluconolactonase (EC 3.1.1.31)	locus|V5E33_01005,protein_id|PRJNA1075351:V5E33_01005		isu;Pentose_phosphate_pathway isu;Entner-Doudoroff_Pathway	atgacggaagagttttatattgggacttataccaaacggatcagtcgcgggatctatcgagtaagtgtggatacgaccacacctaagctgatggattgcgaatggttagcttctgcaggaagcccaacctacatcgcgaagtctaacgccaagcggttatacgttatcaataagaaagaaactgatggtcaaacacatggtggtctgattatctatgatatgtcggaagacaagccacgagcgattcaacaactcttagatttgggttcgtcaccagcttatgtggccgttgatgaagaccggcaattagtctatacggccaattaccacacagctgcggttgacgtctacgcaatcaatccggatggcaccctgaagcggacagatcaagtaatcgat…	MTEEFYIGTYTKRISRGIYRVSVDTTTPKLMDCEWLASAGSPTYIAKSNAKRLYVINKKETDGQTHGGLIIYDMSEDKPRAIQQLLDLGSSPAYVAVDEDRQLVYTANYHTAAVDVYAINPDGTLKRTDQVIDQDPVGPAPEQADGPHPHFADLTPDNRLVVCDLGSDRVYVYDVSATGKLSAVSHLDLPAGYGPRHIVFDAKKGVAYLVGELSSNVATLSYDTATGTFTVKTIVSTIPDDWTAHNGAAAIRLSADGKFVYVSNRGNNSLAVFASDEAGQLTLVQRISTEGDFPRDFNWTANQRLVLVVNQNSDNASLFERDAQSGKLTLVQKDFMVPEGVSVLPAK
CP144904	fig|1580.712.peg.191	peg	CP144904_161533_161348	161533	161348	-	hypothetical protein	locus|V5E33_01010,protein_id|PRJNA1075351:V5E33_01010			atgagtaacaacgaactgaccatggatcatgtatctgaacttaacgctgatggccctaagattgaattcgtaatctctttggaagatttagacaatactactactgataaagtaaatgaagaaattgaaccaatttcagattttggagagtgcttcaccggagttaccgtaattcagcccagctaa	MSNNELTMDHVSELNADGPKIEFVISLEDLDNTTTDKVNEEIEPISDFGECFTGVTVIQPS
CP144904	fig|1580.712.peg.192	peg	CP144904_161683_164295	161683	164295	+	Membrane translocator	locus|V5E33_01015,protein_id|PRJNA1075351:V5E33_01015	FIG01242078	ff	atgtcattggaattatatggttttactgtacgaaagttggctaagaaattttccgaattaggctaccgtattgactacgacaataactggattttctttattaaagaatctacttttaatttgagcaaccagggatggaaaattcacgtttcttcgacggcaactgaatttttggaatctttagatgccgttacatctgttgtccgaaaatacgacgcttcgtttaaaatccctcgtacatggcatgctatgctttctttgacaactggagcagttcccctagtaactactggaaaaatgattactatttatcctaagcaaaaatcggacatagaattggagacaattgtaaacgaactgtatagaacacagaataataaattatttccgccaatattt…	MSLELYGFTVRKLAKKFSELGYRIDYDNNWIFFIKESTFNLSNQGWKIHVSSTATEFLESLDAVTSVVRKYDASFKIPRTWHAMLSLTTGAVPLVTTGKMITIYPKQKSDIELETIVNELYRTQNNKLFPPIFTDYQYKDSNIFLRYGSFIEQYVLDDKQEPLLALFDESNVLIPDKRVFGAHTPSFVKVPRFITNYFPKRTTMQFPLTQPRLLQRSAKGNIYKVLTPKGPALLKQGYNGSLAVRGNDTSANRVLNEANILHNIPDYVHKPRVLGISTTSDSVFMLESFMPGVSLENIFTSSVLIKTMLDTMIIKIAKNLMNQILEVHRAGVVIRDLSPSNVLVNEYGQVFLVDFEIGSFITSPISFMGSTPGFFPSFLPLTTSRNSFCFDWYSFGAIL…
CP144904	fig|1580.712.peg.193	peg	CP144904_164292_165881	164292	165881	+	ABC transporter, ATP-binding/permease protein	locus|V5E33_01020,protein_id|PRJNA1075351:V5E33_01020			atgattacatggagatacggcaataaagcagcctttatgcttctagtaagtctagatttattagtttctatccagaatgtctttttagcctttgtcactagttcgttcattaagtcagcaactgataagaatatgactctcttttttagagtagcgtatctctctgttattggattcatcattatttccatcataaattggtttcacatttccttaaagaacaagataatccggcaaacgaatttaagaataaagcacatctttaccaaaaacatcattgatggaattaatagagttgattctgctaatgggatagcgactatgacgggtgatttaaaaatgctagaaacaaacggcatttccaatgaactactgatgatcgagcaggcatttacagtt…	MITWRYGNKAAFMLLVSLDLLVSIQNVFLAFVTSSFIKSATDKNMTLFFRVAYLSVIGFIIISIINWFHISLKNKIIRQTNLRIKHIFTKNIIDGINRVDSANGIATMTGDLKMLETNGISNELLMIEQAFTVVAAVIGGIYFNFLTTFIFVLGSLIPVLISRFSQSGIQRSSQNWSRNNTTYTQFLKDIFSGSDTIRLYLAKREALNRADKSAESLEYALNRMNNTTGHANVYTTLAALIFGVTIPFGFGIYQTITGVLTLAAFMGIVQISNSISNPLISMISEGNVIQTTRSIKNRLDELPITESGRVVLINDKRKAFKSLALKEVSIQINQKTILNDISLDLTSGEKILIKAPSGFGKTTLLRALIGDVSVHSGEYRLNDLSVSQISKVELKQYFG…
CP144904	fig|1580.712.peg.194	peg	CP144904_167037_166120	167037	166120	-	hypothetical protein	locus|V5E33_01025,protein_id|PRJNA1075351:V5E33_01025			atgatgtattttccttattttcgcggccgtcagtacgatttactcgccctcaaagacattgctgaacaacgctgcctaccgcctaatattattcccatcattgagcctgtccgagatattcgggcattgccgcaaaccgttgcggctttcatggcagctaaccatccgctcgttgtcatcgccaacccgaccgttagcgactatgccttaacccaacaaaagctccacgactggcatgagtgggccaatgatccccacttgattgtcggacatattctcacgcccacaacccttcctgacgatgtcacgcctagtcctgatcaaccaaccttgcttatcgcacaccactatgatgaactagtcgccgtgcaacatgctgggtggctggaatcccccacc…	MMYFPYFRGRQYDLLALKDIAEQRCLPPNIIPIIEPVRDIRALPQTVAAFMAANHPLVVIANPTVSDYALTQQKLHDWHEWANDPHLIVGHILTPTTLPDDVTPSPDQPTLLIAHHYDELVAVQHAGWLESPTYLLVPPEARVRQLVSRSSISLFDHAWLPDHDQTYANLVDGFFSDDWVLADLLAYQGVSDYTIGGHYYSEHGYPAKAVTLHLTYFAGEQLRIHRFVSDDRTDFSHPKEKFFQAVAKLAAWLPQQPTAVQTPAAKQLAAYHEQQHFPGLGVVKRLSLVHHLQTMAAYFSQHYPT
CP144904	fig|1580.712.peg.195	peg	CP144904_167726_167034	167726	167034	-	FIG00747444: hypothetical protein	locus|V5E33_01030,protein_id|PRJNA1075351:V5E33_01030	FIG00747443	ff	atgaaaaccaaactaacgctggctttagaacgtaccctttacgattactgtcgtgaggctggtacgatggccgtcgaagaggtcaccatgcctaacgatgctggtattgtcgacaccctcagttatcaagaactacctagcggcgatatcgagtggcgctgttacgaactgaaagtgaccaaaagcgactttcattctaaagccaaactctcctttgttggccactataattacttcgtcttgcccttaaagctgtatcaagctgttgccactgaaattcccgcggggatcggtgtgctgatctatcggccgtttaccaaagaattgctagcgactgcgactgaaacacccacggcaccgggctatctaaccgttatgcggccaccacgtcgtcgcgaa…	MKTKLTLALERTLYDYCREAGTMAVEEVTMPNDAGIVDTLSYQELPSGDIEWRCYELKVTKSDFHSKAKLSFVGHYNYFVLPLKLYQAVATEIPAGIGVLIYRPFTKELLATATETPTAPGYLTVMRPPRRRELAVPASQLTTRFIAAQAREVHKAKQMATGLKTFSTERLYQELKKRHQHYDVYDPEANFYDQFIADTQTTAVTALQDELDALNLEHHQLLEQLRSQRS
CP144904	fig|1580.712.peg.196	peg	CP144904_170089_167723	170089	167723	-	DinG family ATP-dependent helicase CPE1197	locus|V5E33_01035,protein_id|PRJNA1075351:V5E33_01035	FIG00002416	isu;DNA_repair,_bacterial_DinG_and_relatives	atgacaattaaacttggggtccgtgagttagtcgaatttactctacgtaccggcgatctcagtgccacatctggcagtcaaaatacggctcaactaggggcccggattcatcgacgactacaaaagcagcgagacagtaactatcaaaaagaatactatcttgagctgcccttgaccctcaaccatcaagactatctccttcatggtcgcgcagatggcgttactttaagcgacacgcacgccaccatcgaagaaattaaaacatccgaaacggtctttgaccaacttaaggacaatacgttgaccttgtactgggcccaagtaaagctctatgcccacctcttaatgcaaaagttcccagcgctaaaacaagtgaccttgacgttaacttattttcaa…	MTIKLGVRELVEFTLRTGDLSATSGSQNTAQLGARIHRRLQKQRDSNYQKEYYLELPLTLNHQDYLLHGRADGVTLSDTHATIEEIKTSETVFDQLKDNTLTLYWAQVKLYAHLLMQKFPALKQVTLTLTYFQTNTETTTQTEQVLTKEAAKTFFDEVIAEYVTWLKFRADLQERRDPTIRQLTFPFDHYRPGQRELAVAVYKTIVTSKRLFAEAPTGTGKTISTLFPTIKAIGEGLIQRIFYLTAKQSTRRVAEEAITLMASQGLKLKSITLTAKDKIKFPEEADLAPEDNPYMLGYYDRLKPALLDLLEHHDQLTRPVIEQVARKHTLDPFEFQLDASLFCDVIIGDYNYLFDPQVHLQRFFATRDPDNFFLIDEAHNLVSRSRDMYSAAMSSHPLD…
CP144904	fig|1580.712.peg.197	peg	CP144904_170242_170505	170242	170505	+	Phosphotransferase system, HPr-related protein	locus|V5E33_01040,protein_id|PRJNA1075351:V5E33_01040			atgaagacgattggtattcccttatatggtacaaccccgaagattgatgagacaaatgcactgcagcagatctgtcaacgctatacgggaacggctaagattgttgtgcgtgatactgaactgaatccgcagttggcggccgaggttgcccaattaggtgagcacgggggcgactttatccgaatcgtggctgacggcccagatgaggcgcaattggtagcagccattcaccaacaacttgtgaaagataagtattgttattag	MKTIGIPLYGTTPKIDETNALQQICQRYTGTAKIVVRDTELNPQLAAEVAQLGEHGGDFIRIVADGPDEAQLVAAIHQQLVKDKYCY
CP144904	fig|1580.712.peg.198	peg	CP144904_170576_170779	170576	170779	+	hypothetical protein	locus|V5E33_01045,protein_id|PRJNA1075351:V5E33_01045			atgaatgaagagcaggttgcccgattgtgcgctatcgcgccgaaatatgggttaacgttagcgcatgacggcctgattattactaagattaaccaacaatcgacaacctttgatacgagcaaatatatgccggatcagtttgttgatttgttggccaaaattattgcaactcaaatgaaagccgatttgtggcagtggcaataa	MNEEQVARLCAIAPKYGLTLAHDGLIITKINQQSTTFDTSKYMPDQFVDLLAKIIATQMKADLWQWQ
CP144904	fig|1580.712.peg.199	peg	CP144904_171186_170836	171186	170836	-	hypothetical protein	locus|V5E33_01050,protein_id|PRJNA1075351:V5E33_01050			atggcaaagaagaatgaacgcgcggctcgccacgcaattattgttgatatgaatgactttctgatggattatgcggcagctaaattgggggctcaacctgatctcgcccaacaagtagtcgcggctgcccaacccgatttaacgggattagacaccttattaaaagacgatggcgttggtcgtcgcaccaaatatctcgatgttgccgccggctttttacgtgatgaagcggatgctgatgaggcggataccccccatgacttcactgctgctagtgaagcattggctcacgaagcaataacgtacctcgcccaacatgccaaagacttcgatcggtgggaagaagcttaa	MAKKNERAARHAIIVDMNDFLMDYAAAKLGAQPDLAQQVVAAAQPDLTGLDTLLKDDGVGRRTKYLDVAAGFLRDEADADEADTPHDFTAASEALAHEAITYLAQHAKDFDRWEEA
CP144904	fig|1580.712.peg.200	peg	CP144904_171467_172357	171467	172357	+	Phosphate ABC transporter, periplasmic phosphate-binding protein PstS (TC 3.A.1.7.1)	locus|V5E33_01055,protein_id|PRJNA1075351:V5E33_01055	FIG00010508	idu(1);High_affinity_phosphate_transporter_and_control_of_PHO_regulon idu(1);PhoR-PhoB_two-component_regulatory_system icw(3);Phosphate_metabolism	atgaataagggatcaaagttagcaatggggattgcagcaattagtttgttattagtaggttgtgggaaagctacgagctccacgagtagtaagagtagcagtgcagcactctcggggaaagttaccgcagtggggtcgaccgctttacaaccactagcagctaaagcggggtcgaactttatgactaagaacggcaaagttaatctgacagtccaggggggcggctcaggtacgggattgagccaagtgcaatctggcgcggtatcaatcggtaactctgatatcttcgctgaggaaaaagacggtatcaaggccgacaagctaacggatcataaggtcgctgttgtggggatggcacctgtcgtgaacaaagatacgggtgttaagaacttgaagatg…	MNKGSKLAMGIAAISLLLVGCGKATSSTSSKSSSAALSGKVTAVGSTALQPLAAKAGSNFMTKNGKVNLTVQGGGSGTGLSQVQSGAVSIGNSDIFAEEKDGIKADKLTDHKVAVVGMAPVVNKDTGVKNLKMAQLKQIFMGKITNWKEVGGKNQKIVIINRAQGSGTRATFENAVLKGATAVKSQEQDSNGAVQKIVATTPGAISYLAFSYFTNKLQAVSIDNVTPTDNNVETNKWKVWSYEHMYTKGTPDKATAAFLSYMNSKTVQNGLVKDMGYISIHDMKVTKNAKGVVTQN
CP144904	fig|1580.712.peg.201	peg	CP144904_172427_173380	172427	173380	+	Phosphate transport system permease protein PstC (TC 3.A.1.7.1)	gene_name|pstC,locus|V5E33_01060,protein_id|PRJNA1075351:V5E33_01060	FIG00018561	icw(1);High_affinity_phosphate_transporter_and_control_of_PHO_regulon idu(1);Phosphate_metabolism	atggaacaaacacattcacaattacgtaaaccagatgcccagcctaacgaatgggctgtgcgcttacaccatgccacccgggcaactcgggaagattggttggggaaagccattagttacttatgtattggcgtgattattttggtggtggcgtcaatgctctggttcattacatctaaggggattgcaacgttcacgcaaaatcacgtcagcttaggcaagtttttaacgggaacgaactgggcgcctgaccaaggtcaaatcggcgcgctgcccatgattgtcggctcgtttgcggtgacctttgccgccgcactcgtggcgacaccgtttgcagtaggaaccgccatttttatgactgaaatttcaccaaatcgaggacgaaaattattgcaacca…	MEQTHSQLRKPDAQPNEWAVRLHHATRATREDWLGKAISYLCIGVIILVVASMLWFITSKGIATFTQNHVSLGKFLTGTNWAPDQGQIGALPMIVGSFAVTFAAALVATPFAVGTAIFMTEISPNRGRKLLQPVIELLVGIPSVVYGFIGLAVVVPFMRHLVGGSGFGIISATFVLFVMVLPTITSMTVDSLRSVPRYYKEASLALGATRWQTVSRVILRSATPGILTAVIFGMARAFGEALAVQMVIGNAAIMPKNLISPASTLTSQLTSGIGDTIDGTLPNNALWSLALILLLMSLVFNALVRIIAKRGQLKHER
CP144904	fig|1580.712.peg.202	peg	CP144904_173370_174260	173370	174260	+	Phosphate transport system permease protein PstA (TC 3.A.1.7.1)	gene_name|pstA,locus|V5E33_01065,protein_id|PRJNA1075351:V5E33_01065	FIG00083946	icw(3);High_affinity_phosphate_transporter_and_control_of_PHO_regulon icw(2);Phosphate_metabolism	atgaacgctaaacggaaagactttctggctacgattatgattaatttgattgtagcggttgtcgttgggattttggtcttcctattggcctatatcttgatttctggcttgccacacgttagttggtcattcttaactggaacgacagatgcgtttagtggtgctggcggaattggggtccaactgtttaattccttttatctattggtcttaaccatggttatttctatccccatttcattaggagccggaatctatctggccgagtatgcgaaagataattggcgaacgagtctgattcggtcagccattgaagtgttaagctcgttgccttcagttgtcgtcgggctgtttggctttctgctattcgttgtgcaattcaagattggtttctcagtg…	MNAKRKDFLATIMINLIVAVVVGILVFLLAYILISGLPHVSWSFLTGTTDAFSGAGGIGVQLFNSFYLLVLTMVISIPISLGAGIYLAEYAKDNWRTSLIRSAIEVLSSLPSVVVGLFGFLLFVVQFKIGFSVISGAIALTFFNLPLLTRNIEESLSAVSRSQREAGLSLGLSKWKTEIGIILPVALPGIVTGVVLSAGRVFGEAAALIYTAGQSAPVTNFADWNPMDAASPLNPLRPAETLAVHIWKVNTEGLASNAAQLSAAASAVLIIAVLIFNLGARVLGTYLYRRVTASNK
CP144904	fig|1580.712.peg.203	peg	CP144904_174273_175076	174273	175076	+	Phosphate transport ATP-binding protein PstB (TC 3.A.1.7.1)	gene_name|pstB,locus|V5E33_01070,protein_id|PRJNA1075351:V5E33_01070	FIG00011114	icw(2);High_affinity_phosphate_transporter_and_control_of_PHO_regulon icw(1);Phosphate_metabolism	atgttaaaacagtattcatttgaaaaaacggcggttcaatcctttgcggccaacacaccgttagcattacgaaccgaagatttacaggtgttctatggtgccaaccatgccatgcacgacgcggatctggcttttcctaaaaatcagattacggcattgattggggcttctggttcggggaagtcaacttatttacggtcactgaatcggatgaacgatggaattgcgacggtcactggaaagatttggtaccatggcgttgatatcaacgaaccagatgtgaacatttatgagatacggcgacacattgggatggtcttccagcggccgaacccgtttgctaagtcaattcgtgagaacattgtgtatgcactacgggccaacgggattaagcgtaag…	MLKQYSFEKTAVQSFAANTPLALRTEDLQVFYGANHAMHDADLAFPKNQITALIGASGSGKSTYLRSLNRMNDGIATVTGKIWYHGVDINEPDVNIYEIRRHIGMVFQRPNPFAKSIRENIVYALRANGIKRKAELNERVEQSLRGAALWDEVKDNLDKSALSLSGGQQQRLCIARSIAMAPDVLLLDEPCSALDPISTVKVEETLLELQKKYSIVIVTHNMQQASRISSQCAFFHLGHVMEYAPTTTMFSNPQIPVTQDYVAGSFG
CP144904	fig|1580.712.peg.204	peg	CP144904_176189_175119	176189	175119	-	ABC transporter, periplasmic spermidine putrescine-binding protein PotD (TC 3.A.1.11.1)	locus|V5E33_01075,protein_id|PRJNA1075351:V5E33_01075	FIG00005022	isu;Polyamine_Metabolism	atgaaacgactactcagtttagcaattgccctaatcgccatttgtggtctgctcgcctattcgagtcagtcgttggaacgctctagtgggagcactggaagtaaggtgcttaatctttataattggggcgactacattgatcccagcctactgacaaagttccaaaaggaaactggctaccacgtcaatgtcgaaacctttgatagtaacgaagcaatgtacactaagattcaacagggcggcacgcattatgatctggccgtccctagtgaatacatggttgctaagatgaaacgcgcccatcttcttcgaccattggataagtcgaagctcaccgggtggtcaaactacgatcaacgcttcttaaatcaatcatttgaccgcgataaccgttactcc…	MKRLLSLAIALIAICGLLAYSSQSLERSSGSTGSKVLNLYNWGDYIDPSLLTKFQKETGYHVNVETFDSNEAMYTKIQQGGTHYDLAVPSEYMVAKMKRAHLLRPLDKSKLTGWSNYDQRFLNQSFDRDNRYSIPYFWGTLGIVYNDKYVKASEVQHWQDLWSPRWKKQIMLIDSARDIMGMALITLGKSMNTTNPQTLLAAQKKLDQLSPNVKAIVADEIKMYMIQDEAPLAVDWSGEAAEMLAGNSHLHYVVPREGSNLWFDNLVIPKTAQHTKAIYAFLNFMSQPDNAAQNATYIGYATPNQRAKERLPRAIRNDRQFYPDEQTLRHLQVYRDLSPTKVELYNDRYLEFKMHH
CP144904	fig|1580.712.peg.205	peg	CP144904_176989_176186	176989	176186	-	Spermidine Putrescine ABC transporter permease component potC (TC_3.A.1.11.1)	locus|V5E33_01080,protein_id|PRJNA1075351:V5E33_01080	FIG00003894	icw(1);Polyamine_Metabolism	atgaaacaaaaattcacccgactttacctcatcgtggtttttatcattttgtacgcccccatcgtcttcttaatcgcctactcctttagccaaggcgatactatgaccaactatcacggctttacgtggcgacactatcaaacgttatttagcgactcccgaatgttagcgatcgttgccaataccttactagtcgctctgctctcctcgctaattgcgacgttaattggaacgctgggcgccctaggaatcaaccgcaccaccaaacgggttactcgtgaatctctactgaccctcaacaacgtactcatggtctctcccgatgttattattggggctagtttcttaatcttcttcacgatgcttaagattccattggggtttgggtcggtactgcta…	MKQKFTRLYLIVVFIILYAPIVFLIAYSFSQGDTMTNYHGFTWRHYQTLFSDSRMLAIVANTLLVALLSSLIATLIGTLGALGINRTTKRVTRESLLTLNNVLMVSPDVIIGASFLIFFTMLKIPLGFGSVLLSHIAFEIPIVVLMVLPRLREMSASMLDAAQDLGATTRQLLSQVIIPFISPGIFAGFFMALTYSLDDFAVTFFVTGNGFSTLSVEIYSRARQGINLEINALSGVMFLFSLLLVGGYYWIQQVSQKRKQRKRGAIS
CP144904	fig|1580.712.peg.206	peg	CP144904_177825_176986	177825	176986	-	Spermidine Putrescine ABC transporter permease component PotB (TC 3.A.1.11.1)	locus|V5E33_01085,protein_id|PRJNA1075351:V5E33_01085	FIG00004037	icw(3);Polyamine_Metabolism	atgaaggaacggaggatgatcgctttgacgaaacgtaaaacctggctgtatttcatcccctacgatctgtggctggcgctctttgtgattgcgccagtcgcgttaatcatttaccagtctttctttgatctgggtcatcacttcactctagccaattacagcacttattttgcttcagcgacttatcttaaaatgacggtgaattcagtctggtacgccctgctaattaccctatttactggtctcattagctatccaactgcctattttctccatcaattaaaacaccgccaattctggttattattggttatcttgcccacttggattaacatcttgctcaaggcctatgcgtttatcggtatttttagccaagctggattagccaatcaatttcta…	MKERRMIALTKRKTWLYFIPYDLWLALFVIAPVALIIYQSFFDLGHHFTLANYSTYFASATYLKMTVNSVWYALLITLFTGLISYPTAYFLHQLKHRQFWLLLVILPTWINILLKAYAFIGIFSQAGLANQFLTFIGIGPQQILFTNASFIFVATYIQIPFMILPIFNALDDLNPAFINASRDLGASNWQTFRRVIFPLTLPGVKAGVQAVFIPSLSLFMLTRLIGGNKVITLGTAIEEHFLTTMNWGMGSTIGVVLIIAMIIVMTLTGDQKPKGGAPR
CP144904	fig|1580.712.peg.207	peg	CP144904_178900_177788	178900	177788	-	Putrescine transport ATP-binding protein PotA (TC 3.A.1.11.1)	locus|V5E33_01090,protein_id|PRJNA1075351:V5E33_01090	FIG00007514	icw(2);Polyamine_Metabolism	atgactcaaccaatcattgaacttcatcaagttacaaaacgttatgctgacaacaccattttgagtaacattaatctaacgctcgaatctggtaaattttatacgttgcttgggccgtcgggctgtggtaaaaccaccattctacggaccattgccggcttcactgatgctaccaccggtgacattttatttgccgggaaacgaatcaatgatgtacctgcgaacaagcgcaatgtcaatacggtctttcaagactacgccctctttccgcacatgactgtcgccgaaaatgtggcctttggactcaccttacagaaacggcccaaatcggaaattgccgaacgggttaatcaggcgctacgtctcgtccaactggccgactatggggaccgcgctatt…	MTQPIIELHQVTKRYADNTILSNINLTLESGKFYTLLGPSGCGKTTILRTIAGFTDATTGDILFAGKRINDVPANKRNVNTVFQDYALFPHMTVAENVAFGLTLQKRPKSEIAERVNQALRLVQLADYGDRAISALSGGQQQRIAIARAIVMQPQVLLLDEPLSALDAKLRRQMQYELRDLQQRLGITFLFVTHDQEEALAMSDEIFVMNQGEILQSGSPVDIYDEPINHFVADFIGESNILPGKMIDDFQVAFGGHQFECADAGIPVNEPVEIVIRPEDLTLTDLAHAKLTVTINTQLFRGDYYEIAATDGLGNDWLIHSVNPAEDGDQIGLTFRPQDLHVMRFGEKEAEFDARLETYEGTEDDRFDET
CP144904	fig|1580.712.peg.208	peg	CP144904_179179_179406	179179	179406	+	hypothetical protein	locus|V5E33_01095,protein_id|PRJNA1075351:V5E33_01095			atgatggttgagtgtagcctgctacaattcgagaaggttaatcttggtaaagaattgtttgccaccattttggtagcgactgtggtattcaggaaaagcatcgtcaaccagcacaaaccgttcatcttttccgagaaaacggatgatgatatgccaattgaatactatagtcgatatacggttggtggccaagccttcagcacgttaattggtagcgttcatgactag	MMVECSLLQFEKVNLGKELFATILVATVVFRKSIVNQHKPFIFSEKTDDDMPIEYYSRYTVGGQAFSTLIGSVHD
CP144904	fig|1580.712.peg.209	peg	CP144904_179892_179473	179892	179473	-	Protein export cytoplasm protein SecA ATPase RNA helicase (TC 3.A.5.1.1)	locus|V5E33_01100,protein_id|PRJNA1075351:V5E33_01100	FIG00034293	ff	atgataaaatacacgcaatcacgtcccaccgaagtaacgaatgatgacctcctagcactttaccgaagtgtcggttggtcggcttatctacaacacccagccaataccttagcggcctttgaccattcgactgtcctctgggcgaccgaacaaggtcacttaatcgggctgattcgcggaatcactgataatcacaccattctttacattcaagatattctggtgatgccggctaaacagcgccaacaagttggtacgaccctagttcaccgtttcttaaaccaacatgcagcgattggtcaaaccgtactaatcactgattctgaaccacgaacacaggctttctatgcgtcattaggttttcgagaagtcctaccgcaagattacggacgcgcattt…	MIKYTQSRPTEVTNDDLLALYRSVGWSAYLQHPANTLAAFDHSTVLWATEQGHLIGLIRGITDNHTILYIQDILVMPAKQRQQVGTTLVHRFLNQHAAIGQTVLITDSEPRTQAFYASLGFREVLPQDYGRAFVLDRRY
CP144904	fig|1580.712.peg.210	peg	CP144904_181941_180958	181941	180958	-	HoxN/HupN/NixA family nickel/cobalt transporter	locus|V5E33_01110,protein_id|PRJNA1075351:V5E33_01110	FIG00016929	isu;Transport_of_Nickel_and_Cobalt	atgaaaaagctgatctttaccgcagcgcttccctactaccttctctcttttttgctacatgccatcgcgcttctttgtctgtggctcgccgctagccaacagccaaccttctggggactcggcttattggcttacacactgggcctccgtcacgcctttgacgccgatcacattgctgccattgacaataccgttcgcaaactggtgaatcagcgccaacccgcaacgggagtgggcttttacttctcgctgggccattccacggtagtgtgtctcttaatcttagtcgtcagcatctcgatgcctttagttaaacaacacctaccgattttagaaagtctgggcggtcgaatcggtggcttggtatctgggagctttttgttaatcttagcttttgca…	MKKLIFTAALPYYLLSFLLHAIALLCLWLAASQQPTFWGLGLLAYTLGLRHAFDADHIAAIDNTVRKLVNQRQPATGVGFYFSLGHSTVVCLLILVVSISMPLVKQHLPILESLGGRIGGLVSGSFLLILAFANLLIFINLYRTTRQSATTTDELLQQRGFLTRILAPLLRLINHSWQMYPIGFLFGLGFDTATEIALIALSAGHAQTAVGWGVAAFPLLFAAGMNLMDTTDSVMMTGAYQWAFATPERKRHYNLTVTAISVIAAFMIGNIELLQVGVSLMKKASGMWLWLGNLEFSQVGYYLVVLLLIVWAAAYLNWHRKTHKLAE
CP144904	fig|1580.712.peg.211	peg	CP144904_182750_182028	182750	182028	-	Glycerol uptake facilitator protein	locus|V5E33_01115,protein_id|PRJNA1075351:V5E33_01115		idu(1);Glycerol_fermentation_to_1,3-propanediol idu(1);Osmoregulation idu(1);Glycerol_and_Glycerol-3-phosphate_Uptake_and_Utilization	atgcattattctttattggttcgttgtatcgcagaatttattgggacggctatcatggttgccttgggtaacggttccgtcgctaacgttgagttaaagggtaccaaaggttatcacggtggttgggtcttaattggctttggctacggtattggggtcatgatccctgccttaatgtttgccaccgtatcgggtgcgcaaattaatcctgccatgacgctggctatggccgttacgggtaatttcccttggggcgaagtagcgccctacatcgtggcacaagtcttgggggccatcattggtcaactcactttggtattggcttacaagccttactacgacaaaacaaccgacgcagaagccatcctgggaaccttttccacgattgatgccgctgac…	MHYSLLVRCIAEFIGTAIMVALGNGSVANVELKGTKGYHGGWVLIGFGYGIGVMIPALMFATVSGAQINPAMTLAMAVTGNFPWGEVAPYIVAQVLGAIIGQLTLVLAYKPYYDKTTDAEAILGTFSTIDAADSKLNGFINEFIGTFLLVLGAISMTADKLDPRADFIGLGFLVMCLVISFGGPTGPALNPARDIGPRLLHAIWPFAHKGSSQFGYSWVPIVAPIAGAIAAAVLYQGVFQ
CP144904	fig|1580.712.peg.212	peg	CP144904_183594_182758	183594	182758	-	hypothetical protein	gene_name|larE,locus|V5E33_01120,protein_id|PRJNA1075351:V5E33_01120			atgatgactttagctgataaagaaacaactttacaaaataccttaaaaacttacaaccgggtcgtagtcggtttctctggcggaattgactcgaccgttgttttgaaagaggctttagatgttttaggccgcgataatgtcctcgcagtcgttgccaactccgaactcttcttagatgcagaatacgaaatggctggtcaactagccaagggcatgggcgcacaagttaccggtattcaattagactacttggctaatgatcagatcaagcacaacacccctgaatcttggtacgccatgaagcagatgttctaccaagccatgacacaagtagcgacccaattcaatgctgatgccgtattagatggcatgattatggatgataatgctgacttccgg…	MMTLADKETTLQNTLKTYNRVVVGFSGGIDSTVVLKEALDVLGRDNVLAVVANSELFLDAEYEMAGQLAKGMGAQVTGIQLDYLANDQIKHNTPESWYAMKQMFYQAMTQVATQFNADAVLDGMIMDDNADFRPGLRARDEAGAVSVLQTADLYKREVRELAQSLGLTNWNKVASCSVSSRFPYNTDLTSEKLQRVMAAETYLRSLGFATVRVRVHDQIARIEVPVNQLSQLVAQNEKVSENLRQLGYDYITVDLQGFSSGRMNQTLSAAQKEKVLVG
CP144904	fig|1580.712.peg.213	peg	CP144904_184833_183601	184833	183601	-	LarC1: implicated in lactate racemization / LarC2: implicated in lactate racemization	gene_name|larC,locus|V5E33_01125,protein_id|PRJNA1075351:V5E33_01125	FIG01307165	ff	atgaaaacattagtgttagatgctttttcgggcatcagtggtgacatgttcctaggggcgctatttgatctcggattatctcaaacagactttgaaaccgaattgaagaaactaccagtgaccggttaccatttgaccgtcacccctagtagtcgctcaagcattcaaggcactgacttcgatgtcatcttagacgaccaccaggttaaagacaatggcattacagaacatggtcaccatcacggccggagctttgcaacaatcaagcagctcattgcgcaaagtacattaacccccgccgttaaacggcgggccactgcgctgtttgagcaggtcgcaattgctgaaggccacgttcaccataagtctttagaagacgttcattttcatgaggtgggc…	MKTLVLDAFSGISGDMFLGALFDLGLSQTDFETELKKLPVTGYHLTVTPSSRSSIQGTDFDVILDDHQVKDNGITEHGHHHGRSFATIKQLIAQSTLTPAVKRRATALFEQVAIAEGHVHHKSLEDVHFHEVGAIDSIIDMVGAAIALELMGIDRVIVNNLADGSGTIKIAHGTVPVPVPAVMQMRIGTAIPIHQRFDAHTELITPTGMAIVKCCATAFDTTSDGVIERTGYGFGKRETGSLNALRATLVNSQLSQQTVNQEQDHVTLLATNLDDITGQQLADTIAGLLDRGAKDAWSEPIVMKKGRPAYKLCCLITPQQQAAIVTYLLTTTPAIGIRYHHVHRAIMNRQIKLVTTSYGPIHVKYLRYHNTTKRTLEHDDLRQLATTHQLTMADLQAKI…
CP144904	fig|1580.712.peg.214	peg	CP144904_185591_184830	185591	184830	-	Circadian phase modifier @ NCAIR mutase (PurE)-related protein	gene_name|larB,locus|V5E33_01130,protein_id|PRJNA1075351:V5E33_01130			atggcatcaactgatttattaacttgtctccaacaagttgctaaccaccaactcacaccgcagcaagctgccaaacaggtcagcgataccgggtttgatgacctagcctacgccaagattgatacggcgcggacacaacgaactggttaccctgaagtgatctatggcgctggcaaaaccgcgcaacagattgtgggcattgttcaagctatggagaaacgccaacaacccatcctcgtgacacgagtcgatcttgaaaagtcggcggcggtccaagaaatactacctgaattggcctatgaccaaacctcacagacgttagtccgaaccgcccacgccttacctgcggtcggaaatattgccattgtcacggccggcacttccgacatgcgagtggct…	MASTDLLTCLQQVANHQLTPQQAAKQVSDTGFDDLAYAKIDTARTQRTGYPEVIYGAGKTAQQIVGIVQAMEKRQQPILVTRVDLEKSAAVQEILPELAYDQTSQTLVRTAHALPAVGNIAIVTAGTSDMRVAEEAAVTAELFGNQVTRVYDVGVAGIHRLFAKLPLIRQANVVIVIAGMEGALTSVVGGLVDRPVIAVPTSVGYGTHLNGLTPLLSMLNSCSAGISVVNIDNGFGAAYNASMINHLVKEERP
CP144904	fig|1580.712.peg.215	peg	CP144904_186874_185594	186874	185594	-	Transcriptional regulator	gene_name|larA,locus|V5E33_01135,protein_id|PRJNA1075351:V5E33_01135			atggcagacattaagctcccttatgaccacggatcggttacggcacacatcaacgatgccaacctagccggcaccttggtatccaaagcagcgacctatcaagccagcctctctgaaaaagacttggttgaacagtcgttagacaaccctatcggtagtccttccctagaagaattggctacgggaaagaaaaatattgtgattatcagctctgatcacacccggcccgttccttcacacatcatcacgccaatcttacttcggcgcttgcgctcagtagcaccagaggcgcggattcgcattctcgtagcaactggattccaccgaccttcaacgcatgccgaattaatcgccaaatatggcgaagagattgtggccaacgaagaaattgttatgcat…	MADIKLPYDHGSVTAHINDANLAGTLVSKAATYQASLSEKDLVEQSLDNPIGSPSLEELATGKKNIVIISSDHTRPVPSHIITPILLRRLRSVAPEARIRILVATGFHRPSTHAELIAKYGEEIVANEEIVMHKSQVDEDMVKIGKLPSGGDLIINKVAEEANLLISEGFIESHFFAGFSGGRKSVLPGISSYKTIMANHSGEFINDKHSRTGNLHHNMVHHDMVYAARKAGLQFILNVVLDEDKHIIGSFAGDLEAAHKQGTDFVGELAGVKAIKSDIAITTNGGYPLDQNIYQAVKGMTAAEATNKQNGTIIIVAGCRDGHGGDGFYHNIADVADPQEFLDKAINTPRLETVPDQWTSQILARILVNHHVIVVSDLVEPSLITNMHMELATSIDDAL…
CP144904	fig|1580.712.peg.216	peg	CP144904_187080_187766	187080	187766	+	transcriptional regulator, Crp/Fnr family	locus|V5E33_01140,protein_id|PRJNA1075351:V5E33_01140	FIG00007339	idu(1);Oxidative_stress	ttgccgaataaagatattgatgatctggtccgcttcttaaaggacaaacagatttcgacgattacgaagaagtatcacagttatttaaccttccacggtctgaaggccgctaatgtctttattttgaaagaaggcatcattaagacgtccgttatcttgcaagacggacgtgaatttaacatttcttatatcaaccaacctgacgttatttcactgttacatgacgaagctttgcaatatgatgagcaaccgtttaacgtccgcattgaatcggagacggcgaccttttatcaggttaatcgggtagaattttggcagtacgtgaatgccaagtcagagttacagaactacgttaaacagtattatcgacaccgattatcagaaacctttgcccggatt…	MPNKDIDDLVRFLKDKQISTITKKYHSYLTFHGLKAANVFILKEGIIKTSVILQDGREFNISYINQPDVISLLHDEALQYDEQPFNVRIESETATFYQVNRVEFWQYVNAKSELQNYVKQYYRHRLSETFARIQRLTMNGKMGALANFLHDIAEKFGRDLPDEAGVLIDFNVTNEDIAGFCGIANQTSVSRMMRKLKLEDIIDFGMSNDGKRRIIITNMKKLDDYIAY
CP144904	fig|1580.712.peg.217	peg	CP144904_189257_187857	189257	187857	-	Glutamate decarboxylase (EC 4.1.1.15)	locus|V5E33_01145,protein_id|PRJNA1075351:V5E33_01145	FIG01376814	ff	atgttgtatggaaaacacacgcatgaaacagatgagacgctcaaaccaatcttcggggccagcgctgaacgccacgacctccccaaatataaattggcaaagcacgcgctcgagccccgtgaagccgatcgattggttcgcgatcaactattggatgaaggaaactcgcggctgaatctcgccacgttctgtcagacttacatggaaccggaagcggttgaactcatgaaagatacactggagaaaaacgccatcgataaatccgagtatcctcggaccgctgaaattgaaaatcgttgcgttaatatcattgccaacctctggcatgctccagaagctgagtcgttcactggcacctcgacgattggttcctccgaggcctgcatgctggccggtttg…	MLYGKHTHETDETLKPIFGASAERHDLPKYKLAKHALEPREADRLVRDQLLDEGNSRLNLATFCQTYMEPEAVELMKDTLEKNAIDKSEYPRTAEIENRCVNIIANLWHAPEAESFTGTSTIGSSEACMLAGLAMKFAWRKRAKANGLDLTAHQPNIVISAGYQVCWEKFCVYWDIDMHVVPMDDDHMSLNVDHVLDYVDDYTIGIVGIMGITYTGQYDDLARLDAVVERYNRTTKFPVYIHVDAASGGFYTPFIEPELKWDFRLNNVISINASGHKYGLVYPGVGWVIWRDQQYLPKELVFKVSYLGGELPTMAINFSHSASQLIGQYYNFIRFGFDGYREIQEKTHDVARYLAKSLTKLGGFSLINDGHELPLICYELTADSDREWTLYDLSDRLLM…
CP144904	fig|1580.712.peg.218	peg	CP144904_189714_189352	189714	189352	-	hypothetical protein	locus|V5E33_01150,protein_id|PRJNA1075351:V5E33_01150			atgcgcctatggcatgaatacttaattccccaattaccgcgccaacaactattgggacaacaccgtgagctcgcagcattgcgcggcaacggttggggccggaaacacgcgaccgttgattacgtcttcgaccactctccctacaaattatatcaatttcacttactcgtcttgcatactatgcaagaacgcggctataccccagatcatcactggtttgatcccacctatcgcggcaaacactgtgcaccgtacaccgatcttactccggtccctttgactacccccatttatccagaacacgatgacgcctacctccaagtctgccgctctaatttacaggctaaaggcatcatcctttaa	MRLWHEYLIPQLPRQQLLGQHRELAALRGNGWGRKHATVDYVFDHSPYKLYQFHLLVLHTMQERGYTPDHHWFDPTYRGKHCAPYTDLTPVPLTTPIYPEHDDAYLQVCRSNLQAKGIIL
CP144904	fig|1580.712.peg.219	peg	CP144904_190094_189726	190094	189726	-	FIG00747165: hypothetical protein	locus|V5E33_01155,protein_id|PRJNA1075351:V5E33_01155	FIG00747164	ff	ttgacaacctggcaaaccacttgggcgatcaataaatattggctgatggctcgatcacagcatctatataatcaaggccgagccttagctaaaaataacgcttggaacgccgataaacaacaggcgttctcgcaattgcttgcgactgctaacacattaacgcccacaaaacagacgctgaccacggcctaccaacatgtctgggggtatttcaagaaacgctgtaccccagcagaacgggccacctatctccaattacttgcaactttaacacctgataacgaccagttagggccctttctgaaacaacttgcgcacacctaccaagttgactacctgttaaactctcgactcattcaagaactctaa	MTTWQTTWAINKYWLMARSQHLYNQGRALAKNNAWNADKQQAFSQLLATANTLTPTKQTLTTAYQHVWGYFKKRCTPAERATYLQLLATLTPDNDQLGPFLKQLAHTYQVDYLLNSRLIQEL
CP144904	fig|1580.712.peg.220	peg	CP144904_191072_190266	191072	190266	-	oxidoreductase of aldo/keto reductase family, subgroup 1	locus|V5E33_01160,protein_id|PRJNA1075351:V5E33_01160	FIG01239241	ff	atggaaacgacacaattaagcaacggcgttaccatcccaatgttaggcttcggtacttacttaattgacagcaaggacgttccagcagcaataaagacggccttagatgccggctaccggcatctcgattgcgcacacatttacggcaatgaaccagctgttggtgaagcaatcaaggcctctgggattgaccgatctgatctgtttatcacctccaaagtttggaatgccgatcaaggatacgataagaccctagccgcttttgaccaaacacttagcgacttacaattggactatctggacttatacctgattcactggccaaatgaagacgacttcgagttaactttagatacgtggcgggcgctagaaactctgtatcaacaaaagaaagttcgc…	METTQLSNGVTIPMLGFGTYLIDSKDVPAAIKTALDAGYRHLDCAHIYGNEPAVGEAIKASGIDRSDLFITSKVWNADQGYDKTLAAFDQTLSDLQLDYLDLYLIHWPNEDDFELTLDTWRALETLYQQKKVRAIGVSNFSEDQLKQVFEMATVKPMINQIERHPYKVQADLGQFDTDNDIVNEGYSPIGHGHLILEDPVITKLAEKYGKSPAQIVLRWQIDTGFVVFPKSSKPARVKENFEISGFSLTADEIAEINGLDQDKHLNYD
CP144904	fig|1580.712.peg.221	peg	CP144904_191289_192155	191289	192155	+	DegV family protein	locus|V5E33_01165,protein_id|PRJNA1075351:V5E33_01165	FIG01328543	ff	atgtataaaattatgacggattctgaatgcggattaccgaaggcctttttaaatcagcatgaggtgggggttgtcagatcttttgtgcagcttgaagaccatcagtttggcgactatttttataatcaacagaatatggcggccttttacgacacgttaaagcgcggggagcatccgattacgtcacaagtcagcatcggcgagtacgtcgcggcttttgagaatattattgcacagcacacaccgattatctttatcggcatgtcgaaggggttaagtgggtcatttaatagtgccaatcaagctcgagatattctgttagaaaagtatccggatgctaagttaatgatagtggatactttggcagcttgtgctggggaaggtttattagtcattaaa…	MYKIMTDSECGLPKAFLNQHEVGVVRSFVQLEDHQFGDYFYNQQNMAAFYDTLKRGEHPITSQVSIGEYVAAFENIIAQHTPIIFIGMSKGLSGSFNSANQARDILLEKYPDAKLMIVDTLAACAGEGLLVIKAVQLRQAGMSLDEAVTQLNACRLQVHHFFTVANLKFLYQGGRLSKRDAILGDMLHIKPILDVDAQGKLRVIKKVRTSSRAVKTLADMILADIQADDQTVLISTSGDWEAAEMVRKQIQGASPKLKLMVTPIGPTIASHTGYGCLGVFTMGKTPRQ
CP144904	fig|1580.712.peg.222	peg	CP144904_192258_193607	192258	193607	+	Integral membrane protein	locus|V5E33_01170,protein_id|PRJNA1075351:V5E33_01170	FIG01956050	ff	atgacgaaaaatgatgaaaaagccctagattttcatttatcgaatcaacatcatatgaagattccttggggggcatttgtaaaagatgaacaggtcccagcgcgagaggcatccttgcaggatcgtgcctcaattgtgggaagaattggtattctcatgctctcatgtggaaccggtgcttggcgagttcgtgatgcgatggataaggtgtcgcggagtttaaatttaacgtgttccgccgatataggtctgatttcactatcctttacgtgttttagccggcaaggcagttattcgcaggtcttgtcgctacccaatacgggggttaatacagataaattaaatattttagaagaattagttgggaactttcaaaaagacttttcctttctaaccgtc…	MTKNDEKALDFHLSNQHHMKIPWGAFVKDEQVPAREASLQDRASIVGRIGILMLSCGTGAWRVRDAMDKVSRSLNLTCSADIGLISLSFTCFSRQGSYSQVLSLPNTGVNTDKLNILEELVGNFQKDFSFLTVDEIYELIDKIESRPKKYSAFVSGAAAALACGAFIFLLGGGWPEMICSFVGAGLGNFTRAKMGKQKITTLASTAVGVAIACLTYMACFRILEVAFQVSAQHEAGYIGAMLFVIPGFPFITSMLDISKLDMRSGLERLAYAITITTVATLVGWLVALLFNYHPENFIPLGLSPLLLLLLRLPASFCGVYGFSLMFNSSQKMAIVAGCIGAVANTLRLELVQLTTMPPAAAAFFGALLAGLIASLVNHYNGFPRITLTVPSIVIMVPGL…
CP144904	fig|1580.712.rna.2	rna	CP144904_193980_193908	193980	193908	-	tRNA-Ala			idu(2);tRNAs	gggcccttagctcagttgggagagcgcctgcttcgcatgcaggaggtcgtcggttcaaatccggtagggtcca
CP144904	fig|1580.712.peg.223	peg	CP144904_195260_194040	195260	194040	-	ABC transporter membrane-spanning permease - Na+ export	locus|V5E33_01180,protein_id|PRJNA1075351:V5E33_01180	FIG01389918	ff	atgaaaaagacatggattgtgaccctcgaaacctacttacgccaaattaaatcctggagctttttcttcatggtaattagccccttcttgatgatcgctctaacggtaggcattagctacgccagtgccgatagcgctgccagcagtaagcaaatcgctgtgattagtgattcggctaccctacgtcagagttacttgaagcagcatgccactggcgtcaaccgtaaaatcacccaaccaacgcaggcaaaaaaagccatgcgggaaaatcatttggcgggttacttgaccctttccactactactgatcgggttcgcgccgactaccacggcaataactctctttccagtgggatacaagctcaagtacaaaactttctcagtcagtaccaacaggcg…	MKKTWIVTLETYLRQIKSWSFFFMVISPFLMIALTVGISYASADSAASSKQIAVISDSATLRQSYLKQHATGVNRKITQPTQAKKAMRENHLAGYLTLSTTTDRVRADYHGNNSLSSGIQAQVQNFLSQYQQAQNYQDAKLTAKQQRLLARTPVFKQHIATKAGTTNLTRTISFWILITMIYIILITYSSITAQEIASEKGTKIMEIIFSSTTATSYFVGKIAGIMLVILTQIGIYLLGGWAGYSIAVNNAALKPLLADNQALINGVIHNLFNINLLFLFLGVVIYTILAAYSGALVAKAEDASKAAQPVVMLSMLAFFAAFPFQNNLDALAVKILSYIPFFSSYFMPMRIINNTANCGEQLISLTILLATIGLFALYVGRQYQRLMLQTDSQNLWQHL…
CP144904	fig|1580.712.peg.224	peg	CP144904_196150_195257	196150	195257	-	ABC transporter, ATP-binding protein	locus|V5E33_01185,protein_id|PRJNA1075351:V5E33_01185	FIG00744535	ff	atgcttagcattcagcacattagcaaggtttttggccccgtcaaagcgctaaatgacatttcatttgacgtcccacaaggccaaattttgggcctcatcgggcaaaacggtgccggtaagtccacaacctttcacagcattttaaacttcattcactacgagggacagattcagtggcagggtcacgccatcacagcgaccgacttcgatcaaattggctatctacccgaagaacgcagtctgatgaccaagctcaccatcgaacagcagatactttacttggcccgtctcaaaggtcaatctgccaaaatcattcggccacagattgatgactggttggcccgcttcgccgttaagggtacccggcgtagtaaaattaaagacctgtctaaggggaat…	MLSIQHISKVFGPVKALNDISFDVPQGQILGLIGQNGAGKSTTFHSILNFIHYEGQIQWQGHAITATDFDQIGYLPEERSLMTKLTIEQQILYLARLKGQSAKIIRPQIDDWLARFAVKGTRRSKIKDLSKGNQQKVQLICTLIHHPQLLILDEPFSGLDPVNADLLKQAILTAKQAGAAIIFSSHDMENVTALCDQLVMLRKGNIVLHGTLEDVRNQFGKTELYVTTDWTSERLATLPHVTQVTSRHANHYLLHLDDANAGPAIFDALTQGHYIEEFSQQPPTLDEIFRLKVGEDQ
CP144904	fig|1580.712.peg.225	peg	CP144904_197569_196268	197569	196268	-	Xanthine permease	locus|V5E33_01190,protein_id|PRJNA1075351:V5E33_01190	FIG00025086	idu(1);Xanthine_Metabolism_in_Bacteria idu(1);Purine_Utilization	attctaggttttcaacacttactagccatgtattctggtgacgtcttagtccccttactgatcgggggcgctttacatttcaatgccatgcaaatggcttacttaatcagcgcggatatctttatgtgtgggattgcaacgctcctacaattgaaacgcaccccactgactggaatcggcctccccgtcgtcttgggatgtgctgttcaggctgttaccccgctcgaagccatcggtagtaactatggtgtcggggccatgtacggggccatcattagtgccggaatctttgtttttctcagcgccggctggttttctcggattaagaacttctttccgccagtagtcacggggtcgctcatcactattatcgggttcaccttaatccccgtgggcttt…	MLGFQHLLAMYSGDVLVPLLIGGALHFNAMQMAYLISADIFMCGIATLLQLKRTPLTGIGLPVVLGCAVQAVTPLEAIGSNYGVGAMYGAIISAGIFVFLSAGWFSRIKNFFPPVVTGSLITIIGFTLIPVGFQDLGGGSATAKNFGDPKFLLIGFLTMAIILGLNAFAKGFMKSLAILAGILIGTLIAGGMGMVSLAPVAQASWFHLPQFFYFGTPKFEWSSILTMILVSLTTMVESTGVFFALADITGKKLEENDLKRGYRAEGIAVILGGLFNTFPYSTFSENVGVVQLSGVKTRKPLYFSAAFLILLGMLPKIGALATVIPNPVLGGAMIVMFGMVGVQGIRMLQQVDFKDNNNLLVSAISIGLGLGVTVYPQIFQAFPQSLQIILNNGVVIGSF…
CP144904	fig|1580.712.peg.226	peg	CP144904_198076_197921	198076	197921	-	hypothetical protein	locus|V5E33_01195,protein_id|PRJNA1075351:V5E33_01195			atggcgaaaaaagatgaaactgatccatactaccacccggggccacacgtccatcccaaaaagtatagttcttcgggtggtttagctgattgggggccgttgttgagctggttcagtgacggtatcaaaaaactctggcatcgtttcaaaaaatga	MAKKDETDPYYHPGPHVHPKKYSSSGGLADWGPLLSWFSDGIKKLWHRFKK
CP144904	fig|1580.712.peg.227	peg	CP144904_198159_199142	198159	199142	+	L-asparaginase (EC 3.5.1.1)	locus|V5E33_01200,protein_id|PRJNA1075351:V5E33_01200	FIG00000376	isu;Glutamine,_Glutamate,_Aspartate_and_Asparagine_Biosynthesis	ttgacacgagtgaagaagattttagccatccacactggcggcacgatttccatgtcgcaaaatgacaagggggaagtggtccctaacgcgcagaatccaattgcccaacaagaaactattttggctggacgagtggagttgtttacggatgaaatgtttaacctgccttcaccccacatgacaccggttcaaatgttacaaattaagcaacgaattgatcaggccgaacgagacggaattgatggtgtcgtgattactcatgggacggatacgttagaagagactgcctacttcctagacctgacattacccagcaccattccagtcgtcgttactggcgcgatgcggtcctctaacgaagtaggatctgatggcttgtataatttccaatcggcgatt…	MTRVKKILAIHTGGTISMSQNDKGEVVPNAQNPIAQQETILAGRVELFTDEMFNLPSPHMTPVQMLQIKQRIDQAERDGIDGVVITHGTDTLEETAYFLDLTLPSTIPVVVTGAMRSSNEVGSDGLYNFQSAIEVAADDASRGNGAMVVMNDEIHTARYVTKTHTTNVATFRTPTFGPIGIVAKDHAAYFQKLIRQDTCDIDHVVDHVYLIKAYAGMDGSLFGFLDNDETAGLVIEGLGAGNLPPQTLPAIQRLLDRKIPIVLVSRCYNGVAEDIYDYQGGGIELRKMGLTLCQGLNGQKARIKLLVGLSAGLQGDALRQFLSTAVS
CP144904	fig|1580.712.peg.228	peg	CP144904_199224_200387	199224	200387	+	FIG00745924: hypothetical protein	locus|V5E33_01205,protein_id|PRJNA1075351:V5E33_01205	FIG00745921	ff	gtgaattcaattgtgaatgatttaaaccgggccttggcccagcacctgctggtcaacgtttaccaaacgaatcaagaggtcgtttataccggctacgtgacgacagtcagtgacactgggattattctggcaacctatgatgattatgggattccagatggtgcggtgttcctggacttaaccgccattgatgaagttgagttttcaagtgatgatttagataatatggcctttcgaattcaaacggctcaagatgagcagtttgttcaagctggtgggttgaccctacaatttgatgggcaccgggacttgaaacggcaggtactcagtcatgcgtgggtggaccatctcgtgttgatgttggtgttgaaagatgacgaacacttttacgagggaatc…	MNSIVNDLNRALAQHLLVNVYQTNQEVVYTGYVTTVSDTGIILATYDDYGIPDGAVFLDLTAIDEVEFSSDDLDNMAFRIQTAQDEQFVQAGGLTLQFDGHRDLKRQVLSHAWVDHLVLMLVLKDDEHFYEGIVTSVAAEQVSLQLLNKFDYTDQPLLTLTPKDIEVIEFQGQELTLQGIALPHLQKLSHVAPTTVTDADQFVPTLQQLVGKEPLVALVPKHNRELFFVGRINTVTADGVIMNLLDMTGQFGGYTLMRLSELHEIVLKSDYLQTMRLFALLNRARQQPIQPVLNDERLFDATVDQFGARISQAAAFRTIIRLKLHDGTDLLGFPSQVGGQRFIFHEIDDQQVDQVGQVYRLADVDEVAFGYLDAYLVERQLRVEGDL
CP144904	fig|1580.712.peg.229	peg	CP144904_200442_200786	200442	200786	+	hypothetical protein	locus|V5E33_01210,protein_id|PRJNA1075351:V5E33_01210			atgaaatggaaacaaattccgcgttggctacgcgatacaatttcagtcgttgtagcgatgtcggtgttattagtgatttacgatgcctttttcgctaagcacgttaattgggcgttagtgcccttacagattgtcgtcgcctttctagcggtgggcgtctggagttttttcagttaccggagtcagcaaaaacgtcaattggcggaggcacagaagaaagcggccgctgagaagcgtcaacaacagcgacaagaacaacaagcgttggcggctaaagaggcggcggttgctcgtcaacgcaatttggcgcgtaatcaggctcaccagcagcaccgtcacgagtag	MKWKQIPRWLRDTISVVVAMSVLLVIYDAFFAKHVNWALVPLQIVVAFLAVGVWSFFSYRSQQKRQLAEAQKKAAAEKRQQQRQEQQALAAKEAAVARQRNLARNQAHQQHRHE
CP144904	fig|1580.712.peg.230	peg	CP144904_200802_201044	200802	201044	+	hypothetical protein	locus|V5E33_01215,protein_id|PRJNA1075351:V5E33_01215			atggcagctgatttaaagttttgtccgcattgtggcgctccggtgacagctacagatgatagttgcccgaagtgtcagacggatctgcgcccctatcgaacgaatgatccagcgtcgtcgtcgcagaagctgaatctgggcgcgctatatgccaatccttaccgtgaggggatgaaacggttacgtaagcgagaagcgacaccggataagcccagaaagtggcattggccatggtccaaataa	MAADLKFCPHCGAPVTATDDSCPKCQTDLRPYRTNDPASSSQKLNLGALYANPYREGMKRLRKREATPDKPRKWHWPWSK
CP144904	fig|1580.712.peg.231	peg	CP144904_201316_201125	201316	201125	-	FIG00747984: hypothetical protein	locus|V5E33_01220,protein_id|PRJNA1075351:V5E33_01220	FIG00747983	ff	atgagtcaagaattaaccgatttggccgaagcaatcatcacctaccaaaagaaatacgataaaacagatggtgaaatggctttcggctcaagaatttcagtcgaacggttccatgctattaagactggcgaactacaaccgactagcgatgaacagcgttctttgcaaagtttcatcacaactaagccatag	MSQELTDLAEAIITYQKKYDKTDGEMAFGSRISVERFHAIKTGELQPTSDEQRSLQSFITTKP
CP144904	fig|1580.712.peg.232	peg	CP144904_202383_202018	202383	202018	-	hypothetical protein	locus|V5E33_01225,protein_id|PRJNA1075351:V5E33_01225			atgcaacgaatacaacgcttgacgtttgtccaattttttggctggttagccttagcgctaggtctgctgattgaggggtatgccctatgggggaattttggtagtcgtgctagtggcgatgacatgtttggtggcgccgttgttttagcgctggccgctatcttcattcacagccaacacttattgattagccttgccgtcattttattaagcactttaggttttgcctattttacctttatctatacccaaagttggttctggacaggaatcatcgctatcgccctgattgcctttctaattgccattttggggattcggactgatattcatgaccgcaagagtgactggcaccatgttcattaa	MQRIQRLTFVQFFGWLALALGLLIEGYALWGNFGSRASGDDMFGGAVVLALAAIFIHSQHLLISLAVILLSTLGFAYFTFIYTQSWFWTGIIAIALIAFLIAILGIRTDIHDRKSDWHHVH
CP144904	fig|1580.712.peg.233	peg	CP144904_203115_202462	203115	202462	-	Thiaminase II (EC 3.5.99.2)	gene_name|tenA,locus|V5E33_01230,protein_id|PRJNA1075351:V5E33_01230		isu;5-FCL-like_protein icw(1);Thiamin_biosynthesis	atgttcaccgatcaagcacacacagccactcaaaaaagttgggcggcctctaaacaccatccatttatccaacagctccaagcgggaactcttccgttagcaacattccgttactacctgattcaggatcactattatttacaagaattcgctaaagttcatgacctcgccgccgatcaaagtcaacaaccccaagtcattgcgcaactacgggctaacgctgcacaactacgagccggtgagatggctgtccggcaagggttctttcaagaattagccattaccgatgacgatcttgcggcaacccccatggcgcctagtgcttatgcttatacgagccatctatatcgtgcactgatgacggcaggatcagccggtgccattgctggtttactcccc…	MFTDQAHTATQKSWAASKHHPFIQQLQAGTLPLATFRYYLIQDHYYLQEFAKVHDLAADQSQQPQVIAQLRANAAQLRAGEMAVRQGFFQELAITDDDLAATPMAPSAYAYTSHLYRALMTAGSAGAIAGLLPCYWLYAEIGAMLAQVGSPVPIYQAWIDSYNADDYTDEMTDQLALANLVATPQNTPELLTIFKKSSWYELNFWQMALDHEDWSVN
CP144904	fig|1580.712.peg.234	peg	CP144904_203793_203140	203793	203140	-	Transmembrane component YkoC of energizing module of thiamin-regulated ECF transporter for HydroxyMethylPyrimidine	locus|V5E33_01235,protein_id|PRJNA1075351:V5E33_01235	FIG00032753	icw(2);Thiamin_biosynthesis icw(2);ECF_class_transporters	atgaatcccacgataaagctcagtctcgttattctaattgcttttgaaatttcatttacacaggtgtggacggtcaatctggccttattgatcgtgagcttgctattaatgatttatgcccatgtctctctcaagcgattgctttggctgacggcagtaccactctttttcgccagtgccttagtctggtcactaaaactccagggaagcaccacaccccacttcttaggcgtcattttcacgcgaatctttgtgtacgtctaccttggtggctggtttagccagaccacacaaccactcgctctcgcacgttcgttagaacaaaacgctaagttaccggctaaatttgcttatggttttctagccgccttcaacctcatgcccaaaattcaagcggaa…	MNPTIKLSLVILIAFEISFTQVWTVNLALLIVSLLLMIYAHVSLKRLLWLTAVPLFFASALVWSLKLQGSTTPHFLGVIFTRIFVYVYLGGWFSQTTQPLALARSLEQNAKLPAKFAYGFLAAFNLMPKIQAEVATIKAAALMRGQVLHIWSPQLYFKVILAAMNWSDQLAAAMTSHGFVEGAPRTYATTIPLRHRDWWLLGLSLLLVQLGLFCGLP
CP144904	fig|1580.712.peg.235	peg	CP144904_205199_203790	205199	203790	-	Duplicated ATPase component YkoD of energizing module of thiamin-regulated ECF transporter for HydroxyMethylPyrimidine	locus|V5E33_01240,protein_id|PRJNA1075351:V5E33_01240		icw(1);ECF_class_transporters	ttgaccaccgctattcgcaatttaacttttacctatcccaaccaagagcacccggtcttagctgacttgtcagcgacttttcccgatggcagttttaacttactaaccggaccctccggtggtggaaaatcaacgttattaaaactcattgctggactgttgcctttgccaaccggttcccagataacactcgccggccaagcattacaggagttaccagctacccaacgtgccagtcaagtcgctatgctatttcaggaacccagtacgcaatttaccatggataccgtccttgacgaactgcgctttgctttagaaaatcagcagattccggcagccgagatgccagctaaaatagcggctgccttggactttgtgggcattaccagccttaagaat…	MTTAIRNLTFTYPNQEHPVLADLSATFPDGSFNLLTGPSGGGKSTLLKLIAGLLPLPTGSQITLAGQALQELPATQRASQVAMLFQEPSTQFTMDTVLDELRFALENQQIPAAEMPAKIAAALDFVGITSLKNRHLTHLSGGEQQKVALAVIVAMDSKVILLDEPFASIDPAARLDLLQNLVQLSQAHSKTIILADHDLSFYERWIDHLSVLEAGHLTTLSPEATQQRLAIFSAPQRQLTHVTLPDRQLPVILQGQDLGLRQGTRQLINPQDLSLFAHQITLITGPNGSGKSTLLRALVRLTDYQGTLTYDGINIQKRRRKAYARQVALMFQSASAQFLNVTVAEEIALSHKYGRQTYFTPERVDQLLAQLNLTQQRDQIIYTLSGGQQKKVQLLCMLM…
CP144904	fig|1580.712.peg.236	peg	CP144904_205787_205224	205787	205224	-	Substrate-specific component YkoE of thiamin-regulated ECF transporter for HydroxyMethylPyrimidine	locus|V5E33_01245,protein_id|PRJNA1075351:V5E33_01245	FIG00010078	isu;Thiamin_biosynthesis isu;ECF_class_transporters	atgaaaaactggcatttacgcgatattatcttggttaccattctggcaatctttatgggcgttattttctgggccctgaacccggtctataccctgttagcagcagcattggccccccttggcttacaaccgctcgccaatgaaatcctactgggagtttgggtgatggccggtcccttagcggggttcatcattcgaattcctggtgccgcaacccttggggaatttctcggcgccgtcgtcgaaatgtttctcggcggcatctggggagctagtacgttaatttccggagcgatccagggacttggggctgaaattggctttgcagcgactggttataagcgttttggttggggaacattagccctcagtactttaaccaccaccatcgttactttc…	MKNWHLRDIILVTILAIFMGVIFWALNPVYTLLAAALAPLGLQPLANEILLGVWVMAGPLAGFIIRIPGAATLGEFLGAVVEMFLGGIWGASTLISGAIQGLGAEIGFAATGYKRFGWGTLALSTLTTTIVTFAWDLLRSGYATYHLNFLLLLFVVRLLSVFFFGGVLTKLIANLLIRAHVLPTTNR
CP144904	fig|1580.712.peg.237	peg	CP144904_206166_207089	206166	207089	+	D-alanyl-D-alanine carboxypeptidase (EC 3.4.16.4)	locus|V5E33_01250,protein_id|PRJNA1075351:V5E33_01250	FIG00561498	icw(1);Peptidoglycan_Biosynthesis icw(1);CBSS-84588.1.peg.1247 icw(1);Murein_Hydrolases icw(1);Metallocarboxypeptidases_(EC_3.4.17.-)	atgaaaaaaatgaagttaaaacggtggggcctgctggtgatggcggcgatctcactaagcggtgtgacaactgcggttactgcgccagtacaggcacacgcagcaacgtttaaattggctaaggccaaagcagcagttgccatgaatgcagatacggggaaagtggtgtggtctaaggctggaaatacggcccgaccgattgcctctgtgagcaagattatgaccctttatctaaccttagctaaggttaatgggaagcaaagtaactggaaccataaggttaagatcactagccgcgggttggtctcaatgagccgaagtgcagcctgcggcggatttaagtttaagctgggtcataaatacacggttaaacagttgtatgatgcagctttcttggat…	MKKMKLKRWGLLVMAAISLSGVTTAVTAPVQAHAATFKLAKAKAAVAMNADTGKVVWSKAGNTARPIASVSKIMTLYLTLAKVNGKQSNWNHKVKITSRGLVSMSRSAACGGFKFKLGHKYTVKQLYDAAFLDSSNNAAIALGQWVSGSNAKFIKKMNAQAKAWKLGKAHFVSASGLENSDLQYYGYRYGTANANMVSAKDVALIARHLITDYPRVLTDGQAGSKKVDGQLCYNYNNLLAGRKYYQASLNVDGLKTGYTPLAGYCFVGTGQMAGKHRIITVVLHDEDEFTETRSLMNYAYQLAGMDA
CP144904	fig|1580.712.peg.238	peg	CP144904_207311_208489	207311	208489	+	D-alanyl-D-alanine carboxypeptidase (EC 3.4.16.4)	locus|V5E33_01255,protein_id|PRJNA1075351:V5E33_01255	FIG00561498	icw(1);Peptidoglycan_Biosynthesis icw(1);CBSS-84588.1.peg.1247 icw(1);Murein_Hydrolases icw(1);Metallocarboxypeptidases_(EC_3.4.17.-)	atgggattgaagaaagccaaacgcgcaatcatggcggtggcattgacggcggcgattggtagtggcgtgttggttggcacacaagctacggcacaggcggcaacggcatacaaaacagtttccacgaagacgttgacgaagaccgcttatcacaaaaagagtacggctggtgcgctttataatcagacacataccaagaaggtggccgcactaaaaacttaccccaacaccacctggtatgcgaccaagcaagcgacattaaagcatagtaactcaaagggcatttactattacgttaagaataagtcaggctcggtcaagggctggatttggcatggctacctgaaaaaggggaaagcgccatttgggttgaagtatgcgaagaatgcgattgtgttg…	MGLKKAKRAIMAVALTAAIGSGVLVGTQATAQAATAYKTVSTKTLTKTAYHKKSTAGALYNQTHTKKVAALKTYPNTTWYATKQATLKHSNSKGIYYYVKNKSGSVKGWIWHGYLKKGKAPFGLKYAKNAIVLDYTTGKAVWSKSANTVRPIASVSKLMTLYLVLKKVDGSATKWNQVVDTSSKGLIAMGKSSACGGFLFKTGHKYTVKELYDAALLDSSNNAAIALGKWVAGSNAKFIKQMNAQAKSWNLGKASFVSASGLENDDLKAFGYAYGSKNANMVSAKDVALIARHLIKDYPRILTDGAVGSKNVDGQLCYNYNNLLKGRKYYQSSLKVDGLKTGYTPLAGYCFVGTGQKSGKHRVITVVLHDINEFTETRSLMNHAYTYSSMNN
CP144904	fig|1580.712.peg.239	peg	CP144904_209203_208535	209203	208535	-	Chloramphenicol acetyltransferase (EC 2.3.1.28)	locus|V5E33_01260,protein_id|PRJNA1075351:V5E33_01260	FIG01073532	ff	atgactgaattaaatacccacgccacaccaattgatcaaacaacttgggctcggcgtgaatacttttactactttacaaaaatgatgcccactggctttactctaaatgtcgacatggatattaccgctactaaagcgtggctcacgaaacacgaccgcaaatttaacccggcctacttatatctggtcactaaactgataaccaaacatcccgaatttcgggtgggacaggtggacggtcaactagtcgaatacgatgttttgcatccgtcgtattcaactttccatggtgatgatttaaccatctctaacttatggacagcctatgatcctagcttcgagcagtttcatcaaaactacctcgctgatcaggcaacttatggcgaccaacataccccc…	MTELNTHATPIDQTTWARREYFYYFTKMMPTGFTLNVDMDITATKAWLTKHDRKFNPAYLYLVTKLITKHPEFRVGQVDGQLVEYDVLHPSYSTFHGDDLTISNLWTAYDPSFEQFHQNYLADQATYGDQHTPMPKAPQGANTYMIGSIPWTHFNSYTPLPFTPLNTFFPVIQAGRFTFKDGQWLMPLSFTIHHAVADGYHVSQFFNELQRVFDHPELWLTA
CP144904	fig|1580.712.peg.240	peg	CP144904_209542_209213	209542	209213	-	LuxR family transcriptional regulator	locus|V5E33_01265,protein_id|PRJNA1075351:V5E33_01265	FIG01316265	ff	atgaacaaaaaggatctcattcaacaatacaaactaacgccaacattctatggcgtgattcaaattaaaaatgaccaaactggtcaactatttatcgatgccgttcccaatattcacaatcgttgggggtattatcagacgaacttgaacaatcatttttatcatgataccgccctgcaagctgattgggatcgtttaggtgctgatgcttttagttaccgtgttctctggaaaaaggacgccactgatgtcatcaacctgcgccataaactcaaagatttaaaacaagaatggttggaaaaatgccatcccgcttataaccaaaattag	MNKKDLIQQYKLTPTFYGVIQIKNDQTGQLFIDAVPNIHNRWGYYQTNLNNHFYHDTALQADWDRLGADAFSYRVLWKKDATDVINLRHKLKDLKQEWLEKCHPAYNQN
CP144904	fig|1580.712.peg.241	peg	CP144904_210297_209539	210297	209539	-	DNA-binding response regulator, CitB family (Rec-wHTH domains)	locus|V5E33_01270,protein_id|PRJNA1075351:V5E33_01270	FIG00743579	ff	atgacgcaaattgatctaacacttaccgaattagagcaaggctggcatcaatcagccgactactttagctgtaattactgcgatgcgcactttgcttgcgatcaagtctttccagtagacgacgctttttatccagctgagcggatgattcaacaccacttacaaacggcccatcctgatgctactcatttattaatccaaactaaaagtaaatataacaccctcacggccaaacaacaggatttacttgcggcattcagtcaaggaaccaaagatgctgagattgccaaacaaatgggagtcgccgctgcaaccatccgccatcaaaaatttacatttcgcgaaaaggctaaacaggccaaactttatctggccatttacaaccgtgtcttccagacg…	MTQIDLTLTELEQGWHQSADYFSCNYCDAHFACDQVFPVDDAFYPAERMIQHHLQTAHPDATHLLIQTKSKYNTLTAKQQDLLAAFSQGTKDAEIAKQMGVAAATIRHQKFTFREKAKQAKLYLAIYNRVFQTTPAAETFISLPEQTGAVDDRFAITTRDYQQLTAKYFTSTTPLRLARWPKQQKAILVVLKQVATILPADQHFDETTLTQYLKPIYTDFPRLRRYLVDYGFLNRTADGRDYWRNPNYKELS
CP144904	fig|1580.712.peg.242	peg	CP144904_210662_211939	210662	211939	+	PTS system, cellobiose-specific IIC component (EC 2.7.1.69)	locus|V5E33_01275,protein_id|PRJNA1075351:V5E33_01275			atgccaagtttaacagtttggggccagcggcttgtaaaatttgagctggcttggcaacgacaccaacaagttcgggcaattcggcacgcgttacgattaacctttccactcgttttcttggggagtcttgccacgttcattgaccaggcgtggctacaaacaacgggctactattatcaaacccttcacgttaatcattggttgttgcaactaacgttattgaagcgttatgttcggctagttagtgcgggtaccttagggttttcaggaatcatggtggcgtttgcggtcagctattatttagtcgcagacaaaacggcgcattcgactgaccggttattagccggggtgacggcggtgattgggatgaaattttttaatgtcgatcgcggaaccgtc…	MPSLTVWGQRLVKFELAWQRHQQVRAIRHALRLTFPLVFLGSLATFIDQAWLQTTGYYYQTLHVNHWLLQLTLLKRYVRLVSAGTLGFSGIMVAFAVSYYLVADKTAHSTDRLLAGVTAVIGMKFFNVDRGTVLQVQSIKWSANNLGLSGILLGILMGVLVGNSFRWVVQRRTTQEEPLTQSLWLTSIWTLGTAAVGLLWVSAQTVSFNATLIGLLRWPFRLSHFIVGLWGFSALTGVFAWLGMLGPLATTGQTVETAQNLAAVLLHHGWQLPYPLTVHMVISVYANFGGSGMVLGLLLALFLTRPPRAQRRIGWLSVLPTLGNLNAPLMTGLPVILDPLLGIPFLLAPLATITVSWICLRLNWVPAVAYPLAAGTPAPLLAYLGTGGNWRAFALALVD…
CP144904	fig|1580.712.peg.243	peg	CP144904_211936_212751	211936	212751	+	cell surface hydrolase (putative)	locus|V5E33_01280,protein_id|PRJNA1075351:V5E33_01280	FIG01363184	ff	atgaagcgacgattgcaggggtcacccgttcttctaatcgttgggttgttggtcctattgtgcataccaggcttttggtggcaatctcaccaagcagcgagtgtccgtgcgcattaccaaagtgccttagcccccgtgttcttggtaccgggatcgagtgccacgcagaatcgattcaacgccttagtgaaagaactgaatcacgaaacgcctaagccccatagcctgattcgcgtggaagtattaacgaatgggcatttacactatagtggtcatttgcgccacggtgataattgtccctttattgtggtggggtttgaaaatcatcatgacgggtatgccaatattttaaagcaagcgcaatggtttacgatcgcctttaaggaactgcagaaaacg…	MKRRLQGSPVLLIVGLLVLLCIPGFWWQSHQAASVRAHYQSALAPVFLVPGSSATQNRFNALVKELNHETPKPHSLIRVEVLTNGHLHYSGHLRHGDNCPFIVVGFENHHDGYANILKQAQWFTIAFKELQKTYQFNHFSAMGHSNGGLILTLFMEQDLAATKAKADRLMTIASPFNLEESDAEVDTPLFKQLVAKRDQLPKRLLVYSIAGSQTFAGDGIVPFDSVNRGKFIFQGRVKNFTQITVTGANANHADLPENKQIVGLIRQDLLT
CP144904	fig|1580.712.peg.244	peg	CP144904_212824_213639	212824	213639	+	HMP-PP hydrolase (pyridoxal phosphatase) Cof, detected in genetic screen for thiamin metabolic genes (PMID:15292217)	locus|V5E33_01285,protein_id|PRJNA1075351:V5E33_01285	FIG00002113	ff	atgataaaaatgattgcgctcgatttagatgagacgctactcaatacggataagacgatcagcgaagaaaatgcaaccgccttgcgccaattgcatgaggccggtattaaaattgttttgtgcaccggccggcccatcaatgcgatttggcattacttggagcagctgggattgacaacagacgatgactacacaatcacgtttaacggagcgttagtgattcagaattcaactaaagaagcgttggcacaaagtggactgagccggaatgattttgaaccgttgcatgcttttgccgcggctaaccattatccgatggatgtgcttgattttgatcaggtttatccgattgcggatctaacaccatcggtttatgagcaaatgcttaaagcgccaatg…	MIKMIALDLDETLLNTDKTISEENATALRQLHEAGIKIVLCTGRPINAIWHYLEQLGLTTDDDYTITFNGALVIQNSTKEALAQSGLSRNDFEPLHAFAAANHYPMDVLDFDQVYPIADLTPSVYEQMLKAPMKFIPTAFADLPDQLFSKAVMATDAAILDQVVAKLTPELTKLYHVVRSQPKILEFLAADMDKAVGLGQLLTHFGWDFSDLMAFGDAENDLGMIKAAGDGVAMQNGQPAVKAAANHQTPVDNNHAGVAAYLQHVFPELLG
CP144904	fig|1580.712.peg.245	peg	CP144904_213711_214373	213711	214373	+	hypothetical protein	locus|V5E33_01290,protein_id|PRJNA1075351:V5E33_01290			atgaaacgtttaatggtgaagatgggattattggtactggcagcaggaactttgggaggaattgccgcaccaagtgttgctagtgctaagacaaaagccaaaccaacgtttaccaataccgatttaaagcgttattacaagagcgccaaatcgaagaccgctttttactttaagacctacaagtcatctggcaagaccgggacattgttgatcttcggcgattttaatggtgctaacgcgaatgtgaagtatggcgtgccaagttctattaaattaagtaaaaataaacggacgttaatgactaagtacaagctgattgaatttaaaacaaaagataataagacaacgacgtccttgtctaagaaaaactatacgtttaagttgaccaagaagaccagt…	MKRLMVKMGLLVLAAGTLGGIAAPSVASAKTKAKPTFTNTDLKRYYKSAKSKTAFYFKTYKSSGKTGTLLIFGDFNGANANVKYGVPSSIKLSKNKRTLMTKYKLIEFKTKDNKTTTSLSKKNYTFKLTKKTSTTFSTKVYGTKLNRRLATSGKSYTYTKTKTSPASAYAKKYVKPVMLKKYTEAFDSASTLTAAQKKAYATEYTNTAVKTMINNFNYKA
CP144904	fig|1580.712.peg.246	peg	CP144904_214761_214414	214761	214414	-	hypothetical protein	locus|V5E33_01295,protein_id|PRJNA1075351:V5E33_01295			atgcaaccacaagttcagtccgaacatcgggtcatcaatggtttaagttatttgagcgttatctttatgccagtcggctttccattattggtgttaatcacggcggctttcacccaattggcacccgacgtgacccgctcagcacggcacgcattgatcttgcaattactgccattcatttgtttcatcgtcttagcctttagcatcggtggcatatcactcttcacctctgttaacggacgcttcttagctggtagcggcttaatcattggcgcggctttggtgctactatctgtcgtgctctatctatataacatttaccgagcaattcgtatttttgccgcttag	MQPQVQSEHRVINGLSYLSVIFMPVGFPLLVLITAAFTQLAPDVTRSARHALILQLLPFICFIVLAFSIGGISLFTSVNGRFLAGSGLIIGAALVLLSVVLYLYNIYRAIRIFAA
CP144904	fig|1580.712.peg.247	peg	CP144904_215858_214902	215858	214902	-	Inosine-uridine preferring nucleoside hydrolase (EC 3.2.2.1)	locus|V5E33_01300,protein_id|PRJNA1075351:V5E33_01300	FIG00000527	idu(4);Queuosine-Archaeosine_Biosynthesis idu(4);Purine_conversions	atggcaaaacgcaaaatgattttagacttagatactgggattgacgattctctcgcaatcgcttacgcactgggtgcatctgatgtagatttgattgggattatcggttcttacggtaacgtggttatcgaagaaggtggcaagaacgcactaaagattttggaactgttaggtcacactgacatccccgtctatctaggtgaaagtcattcttcaacctccgatcattttgatcggatggaagtcagtgccaacattcacggtcaaaatgggattggtgaagttgacctgcctgaaccaacgcgtgctatcgaaagtgaatccggtgttgacttcttaatcgatgccgttcaccaatatggtaaagacctaacgttggttccaaccggcccaatgact…	MAKRKMILDLDTGIDDSLAIAYALGASDVDLIGIIGSYGNVVIEEGGKNALKILELLGHTDIPVYLGESHSSTSDHFDRMEVSANIHGQNGIGEVDLPEPTRAIESESGVDFLIDAVHQYGKDLTLVPTGPMTNLAAALKKAPEIATEMGNMTFMGGALTMPGNVTRFAEANINQDAEAANAVLTSPLHSTMVGLDVTLRTLLTKKETQQWRDLGTTSGEKFADIVDYYIEAYKQFNDNLGGCALHDPLAVGVALDPSFVTTIDLNMVVNTNKETYGRTIGDDNRLNEPTNVKVAVMVDKDRYLKVFMDYLTNLFKEN
CP144904	fig|1580.712.peg.248	peg	CP144904_216027_217070	216027	217070	+	Arginine/ornithine antiporter ArcD	locus|V5E33_01305,protein_id|PRJNA1075351:V5E33_01305	FIG00001166	idu(6);Polyamine_Metabolism idu(6);Arginine_and_Ornithine_Degradation idu(6);Arginine_Deiminase_Pathway	atgaccgataaggaagccattaaaccactaaaaaaacgatttcactaccataaccacttattagacgatgccaccaaagagatgaatgagtggaccggggagaataaggtggttgaaatccacctattccagatgttctcatccgtctttaagcaccacgatcatgacgaggctgaagcgcttttcattgttggaactcgagaaacgacgccgtctttagaggcagtatcggctgcaccagtcaagccatggctattttcccgtgtgtttgcattgttgggtgctagtttcttcttactagcgatgctcttcttagtctttcggagtaataatgcggttccagggatgattttcattggctcattaactgtgccattttcgttactggtcatgtttttc…	MTDKEAIKPLKKRFHYHNHLLDDATKEMNEWTGENKVVEIHLFQMFSSVFKHHDHDEAEALFIVGTRETTPSLEAVSAAPVKPWLFSRVFALLGASFFLLAMLFLVFRSNNAVPGMIFIGSLTVPFSLLVMFFEMNVFQNISVYQLMTVFLVGGILSLVATMILYSLIPSGNGVSWESALIVGFIEETAKMLVIAYFINQFHLNYIFNGLLVGAAIGAGFAVFETAGYTGQYGLVTLLMRSWQAIGTHTIWSAIMGAAIILAKDRHQPVTGSNMVAPKFLRFYLLAVALHAIWDWNAPFALLDILYLQQWVLIAIGWMAIFVLVNAGLREARTLQGQRILKNTQLGG
CP144904	fig|1580.712.peg.249	peg	CP144904_217813_217055	217813	217055	-	Cell surface hydrolase, membrane-bound	locus|V5E33_01310,protein_id|PRJNA1075351:V5E33_01310			atggctcatcgacgtcgcttaacggttctcttgaccaccatcgtagttctcttaggtctctgtacttggtggaaccaccgttggtcggtcttaactcacgttcgcgttccccaaaccaccaccgcaacaatttttttacccggaagcagtggcagatggctgtcacttcggagcatggtcaccagtcttaaccggcctcatctggccacctttgcgctcacagcccacgtttcttttgccggccgcgtctcttggcaacaacggcacgctattcgggcaaataatccattggttccgatcatctttaaagataacacacatccccaacgacaagcgcgccagttgctcgttgtcttaaaccaactccaccgccgttatgggattaatcacattaacgtt…	MAHRRRLTVLLTTIVVLLGLCTWWNHRWSVLTHVRVPQTTTATIFLPGSSGRWLSLRSMVTSLNRPHLATFALTAHVSFAGRVSWQQRHAIRANNPLVPIIFKDNTHPQRQARQLLVVLNQLHRRYGINHINVVGHSSGGTIIYDYLNNRSQAPVTVRRIVTIGADFPERTPLRRVTPSCNWLNLAGTIGALDNDSEVPVATVTPLAHLVAQRGVHYHFRRYAGPVWNTQHSLLHENPALDALIIRALYPPN
CP144904	fig|1580.712.peg.250	peg	CP144904_217858_218853	217858	218853	+	Thioredoxin reductase (EC 1.8.1.9)	locus|V5E33_01315,protein_id|PRJNA1075351:V5E33_01315		idu(1);pyrimidine_conversions idu(1);Glycine_reductase,_sarcosine_reductase_and_betaine_reductase idu(1);Thioredoxin-disulfide_reductase	atgacagaaacatacgatataaccattattggtggcggcccagcgggaatgtttgcggccttttacgcgggcatgcataacgccaagacccaactgttagaaagcctaagtgaactgggcgggcaggttaatgccctctatccagagaagacaattttagatgtggcggggctaccggctatcaatggacgcgatttgattaaggctcagcgtgaacaactgacccagttccccctgacaattaagacggggcaggaagtaactaatgtgaccgctaatgaggtcggatttaccgtgaccacagatgccgggaccacgcagactacagcgattattgtggccattggtaatggcgcatttgcaccacgtcccttaactgttcccggtgccgaagccgca…	MTETYDITIIGGGPAGMFAAFYAGMHNAKTQLLESLSELGGQVNALYPEKTILDVAGLPAINGRDLIKAQREQLTQFPLTIKTGQEVTNVTANEVGFTVTTDAGTTQTTAIIVAIGNGAFAPRPLTVPGAEAATGKQLVYSVPRLADFQDQTVMVAGGGDAAIDQALMLEPVAKSVTLLHRRAQFRGLAHMVDLLHASTVAVKTPYLIREVAPTATGQLKVTLKEVGSQTATAEQIVDKLVVSYGYTSDHHTLAGWDIDLAETRNLINVSQTMETSVPGIYAIGDGVTYPGKQPLIATGYGEAPVAVQSIMTQFFPDRRGPMHSTSLTPQS
CP144904	fig|1580.712.peg.251	peg	CP144904_221023_218933	221023	218933	-	Lipoteichoic acid synthase LtaS Type IIb	locus|V5E33_01320,protein_id|PRJNA1075351:V5E33_01320	FIG01298521	isu;Polyglycerolphosphate_lipoteichoic_acid_biosynthesis	atgggctttgtcatgcttatggtctttttattctgggccaaaacgctggtcgcctatttcgtcgacttcaatctaaatctcagtgacccgtttcaattcttgattattctcatcaatccgattgcgacgacgttattgttatttggattggcgttatatttcaaacgggcccggttcttttacccgttcctgtttctcattgatattcttaataccttactcctctacataaatgtcatttatttccgggagtttactgactttatgaccgtcagcacggtgctcggctattccaaggttgatcagggcctctctggtagttcactcgccttaacgtcgccacacgatatcttatactggttggacttagtgatcgtgttaattctgatggcgactcgt…	MGFVMLMVFLFWAKTLVAYFVDFNLNLSDPFQFLIILINPIATTLLLFGLALYFKRARFFYPFLFLIDILNTLLLYINVIYFREFTDFMTVSTVLGYSKVDQGLSGSSLALTSPHDILYWLDLVIVLILMATRRIYIDPRPVNKRVGFAVTSSALLLFTVNLTMGEMDRPQLLTRTFDRTYVVKYLGLDAFTVYDGIKSQHTSELRSHAKKSELSGILKYVHKNYAAPNKQLFGVAKKKNVIVIHLESFQQFLINKKVNGQEVTPFLNKLYKSKATYSFDNFFHEVGQGKTSDAETMLETGTYGLSQGSLFTQLGNDNTFQAAPAIFDQSGYTTAVFHGNVASFWNRSNTYKNLGYQYFFDASYFDTSGDKALGYGLKDKLLFSDSVKYLQHLQQPFYV…
CP144904	fig|1580.712.peg.252	peg	CP144904_221300_221962	221300	221962	+	Phosphoglycerate mutase family	locus|V5E33_01325,protein_id|PRJNA1075351:V5E33_01325	FIG00750264	idu(3);Phosphoglycerate_mutase_protein_family	atggcaaagcaactgaacttatatgtggtgcgtcatggtcaaacgtattttaacatttataataaattacaaggatggagtaactcaccactgacagaagctggaattgcagatgcccaagcggcgggggaacgactaaaagcgattccgtttgccgcggcttattgtagtgataccacccgtgccgaacaaacggctaaaacaattttggcggcccagacccaaccggcaccacagttggttacggccccgttctttcgagaagaattttatgggtactatgagggaacagatatggctcaggcttggtacgttgctggcgcgccacatggggtgccaacttttaaggccattgaggcccggtattcgattggtaaggcgaaggatttcttaaaggaa…	MAKQLNLYVVRHGQTYFNIYNKLQGWSNSPLTEAGIADAQAAGERLKAIPFAAAYCSDTTRAEQTAKTILAAQTQPAPQLVTAPFFREEFYGYYEGTDMAQAWYVAGAPHGVPTFKAIEARYSIGKAKDFLKEADPFHQAENNAEYWQRVDQGFDLIRQNPALQDGDNVLMVSHGNTLLSLMERYGQGKYDLSERPANGSLTQLLLTPDDIQVVRYNQKD
CP144904	fig|1580.712.peg.253	peg	CP144904_221979_222410	221979	222410	+	acetyltransferase (putative)	locus|V5E33_01330,protein_id|PRJNA1075351:V5E33_01330	FIG00743716	ff	atggatattaaatggacttggggtaagaaagatgcttgctatgaggacgctttggcaattcgtaaggcagtctttattggcgagcaagggattgatccgcgcctggagcttgatgggacggatgaagataagatgcattacgttggctacgtagatggccagccagtaacgaccgcccggattgatatgctggcaggcaaccgggtcaaaattcaacgggtggcaaccgtcgcgagtgctcgacagcatggctatgccggtgagctgattaaaagtatcattgcggatggtcagcgttctgaagtggcccatatcgagttggatgcgcagttgacggcgctcccgttttatcaagaactgggttttgtcccggtgggtgaaccctttgaagaagctggt…	MDIKWTWGKKDACYEDALAIRKAVFIGEQGIDPRLELDGTDEDKMHYVGYVDGQPVTTARIDMLAGNRVKIQRVATVASARQHGYAGELIKSIIADGQRSEVAHIELDAQLTALPFYQELGFVPVGEPFEEAGIQHRTVEYRG
CP144904	fig|1580.712.peg.254	peg	CP144904_223064_222594	223064	222594	-	peptidoglycan lytic protein P45	locus|V5E33_01335,protein_id|PRJNA1075351:V5E33_01335	FIG00340341	ff	atgaagaaagttagtaaagtaatcgcatcgatgattttagtttttgttgggtttatcgcatttaacgctagcaacacaaccactgcttcagctgccagcacaacatcatttagctctgtatacaaggttgctaaatctcatttaggtgctagctatgtgtatggcgcaactggtccttacgcttttgactgttctggttttaccggctacatctacaagaaaggtgctagcgttagccttcctcgtactgcccaagcacaatacaatgctttagatcatgttagctacaagaacatcaagaagggtgacttagtcttctttggtggtagcaaagcgtccatctctcacgttggtatgtacattggtaacggtaaaatgatcgatgcccaaaaccgcggt…	MKKVSKVIASMILVFVGFIAFNASNTTTASAASTTSFSSVYKVAKSHLGASYVYGATGPYAFDCSGFTGYIYKKGASVSLPRTAQAQYNALDHVSYKNIKKGDLVFFGGSKASISHVGMYIGNGKMIDAQNRGVVREAVHAPWWHAVGYARVADAD
CP144904	fig|1580.712.peg.255	peg	CP144904_223273_223743	223273	223743	+	Transcriptional regulator, MerR family	locus|V5E33_01340,protein_id|PRJNA1075351:V5E33_01340	FIG00003460	idu(7);Cobalt-zinc-cadmium_resistance	atggctgaatttacaaatgaaatgcgaaaattctttgatattcaacgcctagtttttcgtatcggggaactgtcagcaatgacggatgtatccgcacgacagttacgctactgggagaagaaggggttgattgcgtctcaggcgcgcgaagatggccagcaggctcgcgtatatacgtttaaaacgtttgtgcaggtgtcgatgattaaatatttcctagatgaagggtatacgctggaagcggccagccaccaagcacggagtcgccaagatcggatgaagtacattcatcgatttatttcatcaggcttacaagggtttgcaacagttgatgggcaaatggccattaacctgggagcatttgacgcagaccagacgctgatggctatcttgccggaa…	MAEFTNEMRKFFDIQRLVFRIGELSAMTDVSARQLRYWEKKGLIASQAREDGQQARVYTFKTFVQVSMIKYFLDEGYTLEAASHQARSRQDRMKYIHRFISSGLQGFATVDGQMAINLGAFDADQTLMAILPESGPTQYRLFPNDEAQRMTQAAPN
CP144904	fig|1580.712.peg.256	peg	CP144904_223894_224430	223894	224430	+	Transcriptional regulator, PadR family	locus|V5E33_01345,protein_id|PRJNA1075351:V5E33_01345	FIG00002474	idu(2);CBSS-1352.1.peg.856	atgtatgaactttttgtactaggtcagctaatggatcagccaatgacaggctatcagctacgcaaggccttaaaatttattgttggggaagagcagacggttagctacggtgttttgtatccgctactagataagttaaaacagcagcagctaattaagcaaaatgcaacagctaatgcaactcgatcccagaaacaagcagaaatcacagcggccgggcgacaacagttccacgatttggtcttagagcccgtgaccattaataagcagacacagctcacttttcaaatcaaatgccgttttttacatttattaacgggtgatgagcagcaacgcgtattgaaagactttcaacagtttagccaatttcaattggcaaatttagaagaaacacagcgc…	MYELFVLGQLMDQPMTGYQLRKALKFIVGEEQTVSYGVLYPLLDKLKQQQLIKQNATANATRSQKQAEITAAGRQQFHDLVLEPVTINKQTQLTFQIKCRFLHLLTGDEQQRVLKDFQQFSQFQLANLEETQRYLTDSPRMVAEDVIDADRLNTLQLMRAQVQDDWIAEQLAQLTEEE
CP144904	fig|1580.712.peg.257	peg	CP144904_224433_225869	224433	225869	+	FIG00754654: hypothetical protein	locus|V5E33_01350,protein_id|PRJNA1075351:V5E33_01350	FIG00754652	ff	atggcacctaaaacctttgcagatgatccacggattcaaaaacgacggtggtggattctagtggcagtctgtctctttacgttcatgtcaacgttagatgccagtattgttaatattgcgttacccgttatgagtacggatttgagaatacctatgaatcaagccgaatggatcgtttccatttatttaattgttatctgtgccctgttacttttgttcggtaaattaggggatacccggggcaaaattcgaatcttcaaaataggctcagtcttgtttatattgggatcattgttatgtggttttagtgtaggcttgccgttacttctggtcgcccgctcagttcaggctgttggtgcggcgatgacgatggcgactagtaacggtatcattacggag…	MAPKTFADDPRIQKRRWWILVAVCLFTFMSTLDASIVNIALPVMSTDLRIPMNQAEWIVSIYLIVICALLLLFGKLGDTRGKIRIFKIGSVLFILGSLLCGFSVGLPLLLVARSVQAVGAAMTMATSNGIITEVFPFNERGRALGTIGSFVALGSIAGPGIGGLILAHLSWGYIFWINVPVGIVAFMVGQRILPRDITLTHASVDIAGASLFAVMMVSLFAAVFMGQEIGFNRPIIWGLFVVGIVTMVSFIRLELQVSDPILALHLFKNTRFSVSVLCAFLIFVVNFFFNVIAPFYLENARGMAANYAGYALMTFPIVQVVVAPIAGSISDKIGPELLTFMGLILIAISQVGYMLTTLATPLWLFMFFIGLVGLGNGIFMAPNNSIVMSSVPVKDLGVA…
CP144904	fig|1580.712.peg.258	peg	CP144904_225972_226958	225972	226958	+	Mobile element protein	locus|V5E33_01355,protein_id|PRJNA1075351:V5E33_01355	FIG01306568	ff	atgagctataaacatcttactataaaagaacgtgaaatacttatttttttacgagctaaggggttatctatccgggctgttgcgttacggctggggcgaaatccaagcactatttcacgggagttaaaacgttgtgcaggtaattattccccaagcaaagcagataatgactatcatcaaaagcggcagaattgtcacaagaagcggctattagacagccatccacaattacgccgtcaaattgttcattacatcttagatctgcactggtcaccagagcagattaccgctcgctttaataaggaacatcaatggtgtgttagctacaacacaatttaccgtcatatctatcaacacaatttaggtgagaagtactcctcacgtggtgataccggtatt…	MSYKHLTIKEREILIFLRAKGLSIRAVALRLGRNPSTISRELKRCAGNYSPSKADNDYHQKRQNCHKKRLLDSHPQLRRQIVHYILDLHWSPEQITARFNKEHQWCVSYNTIYRHIYQHNLGEKYSSRGDTGIQRHLRHKHRTRHSKNTRRHREVQTDYISIHERPGFINQRQRIGDWEIDTVIGRTGHSILLTVVDRLSRLTLIKKVVQKDSQEINKGLVELLGVIPKEFVHSITPDHGTEFLHLDEISERLGVTVYWPDPYSPEQRGTNENTNGLIREYFPKRTDIDNYTEQDVEHCQKQLNQRPRKVLNYETPYEVFFDKPLHLV
CP144904	fig|1580.712.peg.259	peg	CP144904_229785_227023	229785	227023	-	Membrane protein	locus|V5E33_01360,protein_id|PRJNA1075351:V5E33_01360			atgcgagaacggattagtaagcttcaccataatcgaatttttgcactcgtattctggttgatcgtgatttttgcggcgattgtaaccttaccaaacgtcaacactatcattcaatacgatggtcaaccacaattggcgaatacgagtcaacccgttaaagcatcccaaattcgcaacacttggggtcgcaatttaaacggaacgtacacggtcaacgcggtctataacaaccctgacggtgccttaaccaacaaacaattggcggccattaataagtcagtggcccaattgcagaaacgctccagctattatgggattcaaaagatcaccacgatgactaacacgcccaccagcaaaccgcaattattttctaaggacaaatcaaccgagattgtccag…	MRERISKLHHNRIFALVFWLIVIFAAIVTLPNVNTIIQYDGQPQLANTSQPVKASQIRNTWGRNLNGTYTVNAVYNNPDGALTNKQLAAINKSVAQLQKRSSYYGIQKITTMTNTPTSKPQLFSKDKSTEIVQLAVSHNQGTVRQITSQLKDQIATIGLNTYVTSPEIVSDAANEHISSFTLIVILMTLLVALVAMGILFASIIAPIITFLAILISYISTLSLATNLAYHWNFAYSEYTPIFLLLGISLFTLLTSFWFYRDLRNHIDDGMESQAATSQVIQNLGYRVLISTLSLTLAFGSLMLFDFSTIRAYGLLGIGFAITGIASVTLVPVFAGMLGNSLFWPKKTRPQLRDHKMWHTLARFGMWQPWVAILVVAYLIGPFAYSYRSQLSYDNATDIS…
CP144904	fig|1580.712.peg.260	peg	CP144904_229988_230224	229988	230224	+	hypothetical protein	locus|V5E33_01365,protein_id|PRJNA1075351:V5E33_01365			atggcaaagcatcatcagcgttatcatagtccctacgcagcaatgttaactgaacaacgttacgcctttgcaaatcagttggccgaccaaacgggtctagatccaagtcaaattatgtttggttacttacagataaccgcggctgttccgacgacattaccggtgttaccacgacaaaaagaaattgaccgtcgctttcaggcttttttaacggatgcccaagccgctaatcactaa	MAKHHQRYHSPYAAMLTEQRYAFANQLADQTGLDPSQIMFGYLQITAAVPTTLPVLPRQKEIDRRFQAFLTDAQAANH
CP144904	fig|1580.712.peg.261	peg	CP144904_230302_231063	230302	231063	+	2,3-butanediol dehydrogenase, S-alcohol forming, (S)-acetoin-specific (EC 1.1.1.76)	locus|V5E33_01370,protein_id|PRJNA1075351:V5E33_01370	FIG00106599	isu;Acetoin,_butanediol_metabolism	atgaccagagttgcaatcgttacaggtggtggccaaggaattggcgcaggtatcgttaagcaattggcagcagatgggttacaggttgccgtcgctgatttgaatgaagaacacgcgaaacaagtggctgaggaagttggtaatggtgcccaagggtattttgtcgacgtttctaaaaagcaaacggtctttgatttagttaaggccgttgtggcggatatgggccacttggatgtgatggtcaacaatgctgggattgccaagattgcaccggttactgaaaccacggaagaagatcttagtcagattctggacgttaatgttaagggggctttctttgggattcaagcagcggcagcgcaattcaaagcccaaggaacgggcggtaagattatcagt…	MTRVAIVTGGGQGIGAGIVKQLAADGLQVAVADLNEEHAKQVAEEVGNGAQGYFVDVSKKQTVFDLVKAVVADMGHLDVMVNNAGIAKIAPVTETTEEDLSQILDVNVKGAFFGIQAAAAQFKAQGTGGKIISASSIAGHEGFEMLGAYSATKFAVRGLTQAAAKELAKDHITVNAYCPGIVLTPMWDEIDQKMAKIYNVPEGETLQKNIDSIALGRGEEPADVANLVSFLADKKSDYITGQAIIVDGGINFA
CP144904	fig|1580.712.peg.262	peg	CP144904_231153_232130	231153	232130	+	Choloylglycine hydrolase (EC 3.5.1.24)	locus|V5E33_01375,protein_id|PRJNA1075351:V5E33_01375	FIG00009563	idu(2);Bile_hydrolysis	gtgtgtacaagtattttacaaatagccaaagatgggagtcatattttggcgcgcacgatggattggcacgtcttggcggtacaaccactgtttgtaccgcgtggctaccaatgggagagtgtgtatgataatcgggtgcacacaaaccgttatgccatgattggtggcggtggggcccaccatcatgagattgacgtgtccgatggggttaatgagatgggactgagcgtccagaagttgacctttgccaatggatcacagttggtggacgagccgacaccggggcgagttcagttggcgccctatgaattttctttctatttactgggtcattacgcgtcagtggcagatattgaagcgcatttggatgagattcaattgatgaccaaccggtacgcc…	MCTSILQIAKDGSHILARTMDWHVLAVQPLFVPRGYQWESVYDNRVHTNRYAMIGGGGAHHHEIDVSDGVNEMGLSVQKLTFANGSQLVDEPTPGRVQLAPYEFSFYLLGHYASVADIEAHLDEIQLMTNRYAVNDIGHAELHFAVVDRTGRTVVIEPTHFPLRVRENPLGVVTNSKDFDLQLERLGQYVNFTEAFKQGKVPLNTPRVTTGKFSGKPVPSGSFTPGGRFVRAAYYKERADIPVDETTGIISAWHLLDSVTVPQSHQYRPTYSVYRAATVCESLTYYFQPYNRLDLVQLTLTPEMLSWTAPKFYPVANDLQTTVLN
CP144904	fig|1580.712.peg.263	peg	CP144904_233116_232127	233116	232127	-	Integral membrane protein	locus|V5E33_01380,protein_id|PRJNA1075351:V5E33_01380			atgctgattagtgcgagtctattcttactctgcctctcaattctgctgaccttttggcaaccacgcggactaactagtgctgtagtcacgtgtctcagtggtggattgctaatcctactagccagtttctctcatcatgcagcgtggcaatgggtggcccacatcggctgggtcctcattggtgtcgttgctttcagtgggctagccctgttgctgttgattttactggctccacagaaagttcttcgcaaacgcgaacgcctcacgcccattttactaggtggcatctggttatggctactcctagaccttggctggataattgcccttcttcgggaatcaaacttcgccgacagcttttggccctggctcagcttcatccccattttcagcatttac…	MLISASLFLLCLSILLTFWQPRGLTSAVVTCLSGGLLILLASFSHHAAWQWVAHIGWVLIGVVAFSGLALLLLILLAPQKVLRKRERLTPILLGGIWLWLLLDLGWIIALLRESNFADSFWPWLSFIPIFSIYLGILFGASIIGYLRANVWRARRADTIVILGAGLRHGSQIGRTLANRLDAALKLAHRQSTPTTLIVTGGQGPDEHLTEAEAMTTYLVNHGWPQERIIQESRATSTLTNLLYSQRLWSQLPHQGGRVVIVTNNYHLFRAEHLASQLGLLLGGYPAPTRRGYLPAAWAREFLAIIMLHPRLHRGILVGLITANILWYLL
CP144904	fig|1580.712.peg.264	peg	CP144904_233231_233854	233231	233854	+	Membrane-bound lytic murein transglycosylase D precursor (EC 3.2.1.-)	locus|V5E33_01385,protein_id|PRJNA1075351:V5E33_01385	FIG00008294	isu;CBSS-342610.3.peg.1536 isu;Murein_Hydrolases	gtgcctaaacatcgaagaaagtcacgtaaaaaaaccaacagccccgtcacggccacgtggatttttgttattgtcctgttggtgctaggcggtggcttattgattcggggaaaaataaaaacagagattcaatcaacacgaattaatcagaccagtagccaaactactgatggtgaaacggcggcccaacaaaagtttattaagaaaatggcagcccctgcagtccgcgtttatcagcaaaatggccaggtattacctagcatcgtgattgctcaggcaatcctagaatctagctggggaacgtcgggactattcttacaagccaataatccgtttggggtgaagggcgcctatcaaggaagctcgaagtccttcccaacaacagaatacgtaaatggt…	MPKHRRKSRKKTNSPVTATWIFVIVLLVLGGGLLIRGKIKTEIQSTRINQTSSQTTDGETAAQQKFIKKMAAPAVRVYQQNGQVLPSIVIAQAILESSWGTSGLFLQANNPFGVKGAYQGSSKSFPTTEYVNGKKITVQANFRNYPNLTAAILDHDALLKKSYFKQTVTDYKTAAKLLQSNGYATDPKYAKKLENVIATYNLNQYDT
CP144904	fig|1580.712.peg.265	peg	CP144904_235276_233963	235276	233963	-	Beta-lactamase class C and other penicillin binding proteins	locus|V5E33_01390,protein_id|PRJNA1075351:V5E33_01390	FIG00000681	idu(3);Beta-lactamase	atgaagaagctatggtttattttaggcgggctctgtgttgctggtggtctattatccacccaaccggccgaagccaaaagttatttgacaattaccagtacgcaaaacaccagctacaatgcgcgatttaacaaccaaggaacgcgtaatgatgggatctattactatgcgccctattatacccaacgttcagccaagacccgcgacgctagtggaaaggattggcaacatcgtttcgttaaagtcactaaggtggccaagctctccaatggctcaagctttgcgcagttctcttggtatggcaaagcaattgggtgggtcgatcaagcggccctgcaaaaatatagtcgttcccaaaacgccgctgccttgctgaaaaagtcacattttcaaggtaac…	MKKLWFILGGLCVAGGLLSTQPAEAKSYLTITSTQNTSYNARFNNQGTRNDGIYYYAPYYTQRSAKTRDASGKDWQHRFVKVTKVAKLSNGSSFAQFSWYGKAIGWVDQAALQKYSRSQNAAALLKKSHFQGNAMLFNNYATGASHVSVGSADATAKLANTNTTLFPLASLQKVMTGAIIEQLAASKKLSLNDKLSRYYPSVTNSKNITLRQLLNHRSGIDMDETTPSTVLNTQSAELNYTLAQLKVSGDTSFTYTNANYTLLAAVASKVTGQNYDTLIQNRIIKPLKLTHTYAWNKLPSTSTVANGYRYSNGQDNVAQNVSQKLMSSLLGAGNYYATPSDYYTIQKGLRNGKILTKSQYYDLANDYKLSYAGGLYHYSGGIKRVRGALSGAGYNNILY…
CP144904	fig|1580.712.peg.266	peg	CP144904_235512_236261	235512	236261	+	membrane protein, TerC family	locus|V5E33_01395,protein_id|PRJNA1075351:V5E33_01395	FIG01207570	ff	ttgttacactttttgggtcaattgtacggaccgttctttgatctccataattgggaaactgtgattacctcaggcgacgattggctgattattttttcattggtcttaattgagtgccttttgtcagttgataatgccgtggttctagccgcacagacacagtcgttacctactcgtgagcagcaggaaaagtcgttgttctacggtatttggggggcttactttttccggtttgttatcattggattgggaacgtatttgattcatttctgggaaattaaagtcattggtgcattatacctattgtacttggtctttcaattctttacccggacccgagtcaagcatacccgtaagttagcttcagagaagaagcaccgatggttgcccttgttttgg…	MLHFLGQLYGPFFDLHNWETVITSGDDWLIIFSLVLIECLLSVDNAVVLAAQTQSLPTREQQEKSLFYGIWGAYFFRFVIIGLGTYLIHFWEIKVIGALYLLYLVFQFFTRTRVKHTRKLASEKKHRWLPLFWAVVLQIEMMDIIFSVDSVLASLAISSNPVIVLIGGLIGILAMRGVAEVIMRLMQKIPELEPMAYILIALIAVKLFISIPAIDIEIPATLFGLLVVGAIIVTLIIHVIRRRTTTKEN
CP144904	fig|1580.712.peg.267	peg	CP144904_236369_237235	236369	237235	+	2-hydroxy-3-oxopropionate reductase (EC 1.1.1.60)	locus|V5E33_01400,protein_id|PRJNA1075351:V5E33_01400	FIG00133229	isu;D-galactarate,_D-glucarate_and_D-glycerate_catabolism isu;Glycerate_metabolism isu;D-galactarate,_D-glucarate_and_D-glycerate_catabolism_-_gjo isu;Allantoin_Utilization	atgcaaatcggatttattggaacgggtgttatgggaacagggattgtcgggaacttgctgaatgccggacaaaaggttgttgtgtataaccgaaccaaagcgcatgctcaggccgttctggatgcgggtgctacttgggcggaaacaccacaagcggtcgctgctaaagcggatatcatcatgaccatggtgggttacccacaagatgttgaagacgtctatacccgagaggacggtatctttgcgggggcccgaccaggaagtatcgtcgtggatatgacaacaagtacaccggcgttggctgttaaattggcacaattggcgcacgatcatcaattactggccttagatgcgcccgtgtcaggtggcgatgttggggccaagcaggcgacactgacg…	MQIGFIGTGVMGTGIVGNLLNAGQKVVVYNRTKAHAQAVLDAGATWAETPQAVAAKADIIMTMVGYPQDVEDVYTREDGIFAGARPGSIVVDMTTSTPALAVKLAQLAHDHQLLALDAPVSGGDVGAKQATLTVMVGGDQDAYERVLPVFQQLGQRVHYFGDAGKGQHTKMANQIMIAGTMTGLTEMLVYAKAAGLNLSDVLATLSSGGADNWSMDNYVPRILKGDYTPGFFAKHFLKDLRIALQEADRMGLDLPATKQAKLLYEAMVDDYDLGNDGTQGLIKTYEQH
CP144904	fig|1580.712.peg.268	peg	CP144904_237327_237524	237327	237524	+	hypothetical protein	locus|V5E33_01405,protein_id|PRJNA1075351:V5E33_01405			atgccagcaaaatttgaacgacatttctatcgaatggcgacgttttggttaggctgggcgttagtattaccagccacaagaatgttgtggttagaaccaaatgaaccattatggcagggcacttggcgtattttgctagtgtctctagggacagttagcctattaacctcactggttcgtgcgaaagtcgataagtga	MPAKFERHFYRMATFWLGWALVLPATRMLWLEPNEPLWQGTWRILLVSLGTVSLLTSLVRAKVDK
CP144904	fig|1580.712.peg.269	peg	CP144904_238359_237589	238359	237589	-	ABC transporter ATP-binding protein	locus|V5E33_01410,protein_id|PRJNA1075351:V5E33_01410	FIG00450796	ff	atgactaaaccactccttgaattaaaagacgttgtcctcaaggtcaaccggaacacacccgaagaaatcatgattttagatcatctcaacctgaccattaacgccggagatttcatcaccgtgctgggttctaatggtgctgggaaatcaaccttatttaacgccatcggtggtgatctcagtattgatagcggtcaaatcctcctcaatggcaaggacattgcccacgaatctgtcgagaaacgtacgcgttttttagcccgggtttttcaggatccaaaattaggcacggctccccgaatgaacgtggccgagaatctgctattagctgagcgccgcgggcagcaccgcggattacggccccggcaccttaataaacaactcgaccgctaccgtgaa…	MTKPLLELKDVVLKVNRNTPEEIMILDHLNLTINAGDFITVLGSNGAGKSTLFNAIGGDLSIDSGQILLNGKDIAHESVEKRTRFLARVFQDPKLGTAPRMNVAENLLLAERRGQHRGLRPRHLNKQLDRYRELTATMHNGLDSRLTTATGNLSGGQRQALSFLMATLKRPEILLLDEHTAALDPQTSQDLMHLTNERVQQEKLTCLMITHHLEDALTYGNRLIVLHHGQVTFDVAGEAKAALTTEKLYSFFADIE
CP144904	fig|1580.712.peg.270	peg	CP144904_239254_238352	239254	238352	-	ABC transporter, permease protein	locus|V5E33_01415,protein_id|PRJNA1075351:V5E33_01415	FIG01288623	ff	atgagtttaatggtatctgcaatcggacaaggcctcctttgggccgtcctcggggtaggattattcctgacctttagaattttagactttgccgatatgacggttgagggcactttcccattaggtgccgccaccgccgtcgcggctattagtaacggcatgaatccaattctggcaaccttgctggcgtttatcgccggggccgcagccgggttaattaccggattgctctatacgaaagggcatattcccattctattagcgggaatcttagtgatgaccgcctgctactcagtcaatttacgagttatgagcggtcgttctaacgtctcactcttaggaaaagaaacgttgtttaaatcccactttctagcctctctaccacactacttcgatagc…	MSLMVSAIGQGLLWAVLGVGLFLTFRILDFADMTVEGTFPLGAATAVAAISNGMNPILATLLAFIAGAAAGLITGLLYTKGHIPILLAGILVMTACYSVNLRVMSGRSNVSLLGKETLFKSHFLASLPHYFDSVVLGAGVMIIVTTLVIYFLQTELGQGFIATGDNQTMARSLGINTDNMKIMGLMVSNGLIAFGGALVAQNNGYADVNMGIGIIVIALASIIIGEVAFGDLTLNQRLVAVTLGSILYRFVLLIVLKLGFNATDLNLVSSVVLALCMMLPVFKNVLNFKHILKRGLDTND
CP144904	fig|1580.712.peg.271	peg	CP144904_240246_239251	240246	239251	-	ABC transporter substrate-binding protein	gene_name|trpX,locus|V5E33_01420,protein_id|PRJNA1075351:V5E33_01420	FIG01963663	ff	atgaaacgcctgtatggattaattggaattattgttatttttctctgttttgcctttgttcaagagagccgtccccagtcagctacccggcaaaaagtccccacagttggcatcttacagctgctatctcaccctgcccttgacacaattcataaggggattattcatggcttggctgaagaaggctaccatgtgggtaaaaacatcaaaattgattatcaaaatgcccaaaatgaccaaagtaatctaaaaacgatgagtgcccggttcgtcaatgaagacgccgatgccatgattggtattgcgacgccagctgcgcaagcgttagcgaacgctagcagcaaaactcccatcgtcttaggagctatcactgatcccaaaggagcagacttggtcaag…	MKRLYGLIGIIVIFLCFAFVQESRPQSATRQKVPTVGILQLLSHPALDTIHKGIIHGLAEEGYHVGKNIKIDYQNAQNDQSNLKTMSARFVNEDADAMIGIATPAAQALANASSKTPIVLGAITDPKGADLVKSNRHPGNNVTGVSDQAPLKSQLHLIKKVMPKMKTLGIIYTSSDSSATAQYHQFVALCKKEHVRLKSYSIANTNDLNQVAEEMVTQVDAVYVPTDNTIASAMQTLVAAANAQKVPVFPAVDTMVKSGGLATLSVNQYQLGVETGKMTAAILRGKNPATMPIKFERQGEMAINLSAAKKLGITLPTSVVKEAQTHGEVFK
CP144904	fig|1580.712.peg.272	peg	CP144904_240804_241694	240804	241694	+	DegV family protein	locus|V5E33_01425,protein_id|PRJNA1075351:V5E33_01425			atgaaagttgcagtgttaacggatacgtcagctgggattgagtttgtcgaagctaagcaacagcaaataaccctattggctgcaccgattatgtttggtaatcggcaatatcatgaatatcaagatttgccgacggccgattattatcggttattgcgactggctaagtctaaaaagttggtaccaaccgctccacagatttcaatgaagatggtgcaccagacctgtgatgagctagcggctacggggattactgatgtgattgtaattggaccatcactaggtatttctggatttgtgaatacgttagcggcctatgctgagaatattaccagtctccacgtgtggccgtgggattctcgcggaattctgacaactatgggtgaccaggcacgacta…	MKVAVLTDTSAGIEFVEAKQQQITLLAAPIMFGNRQYHEYQDLPTADYYRLLRLAKSKKLVPTAPQISMKMVHQTCDELAATGITDVIVIGPSLGISGFVNTLAAYAENITSLHVWPWDSRGILTTMGDQARLAATLAVQGTTPREILEQLKRLRDTTHSAFVVDSIKPLLRTGEVNGHGPGNAPLLPGKPILVFESSGKMRVAGSALRLKGAMSDFLDDLAAALAEAVPVKATILNADQPETTAQWLATAQKRFPSVKFDVAEIGPSFGVHVGDGAMGLAWSQDYQSLISVENEK
CP144904	fig|1580.712.peg.273	peg	CP144904_242054_243019	242054	243019	+	ABC transporter substrate-binding protein	locus|V5E33_01430,protein_id|PRJNA1075351:V5E33_01430	FIG01963663	ff	atgaaaaaactattaatcagtagcatcgcactcttaggattagtcttagccggttgttccagtcattcatcatcgtctaacagtaaatcattgtcagttggtatcttacaggtagtgcaacatggctcactcgatgaggcacggcaaggattcaaggctggcctgaatcagcaattgaatgcccacgataaatcaaccaaggtcacgtatcactacttaaatgcgcagggcgatcaagctaacttgaacaccatgagccaacagttggtccaacaaaagaatgacctgttggttggaattgccacgccagctgcgcaagcattggctaagaagacgaccacgacgccaacgctggtgactgctgtgactgatttgaaatcagccggactggtaaagtct…	MKKLLISSIALLGLVLAGCSSHSSSSNSKSLSVGILQVVQHGSLDEARQGFKAGLNQQLNAHDKSTKVTYHYLNAQGDQANLNTMSQQLVQQKNDLLVGIATPAAQALAKKTTTTPTLVTAVTDLKSAGLVKSNQQPNTNVSGTSDLTPVGLQLKLLASMSKGNKPLGIMYNSSEENSVLQVNLAKAYAKKHNLKLKVVSATSTNDVTSVLAGLTGKVSGLYLPTDNLMASAMKIIGQKAKTAKLPVVTGSIEMAEDGGTATYGINYYDLGKQTGKMAYDVLVNHKKPQSMAVETSKKLHLYVNKANAKSIGLATNQIKQP
CP144904	fig|1580.712.peg.274	peg	CP144904_243037_244002	243037	244002	+	ABC transporter permease protein	locus|V5E33_01435,protein_id|PRJNA1075351:V5E33_01435	FIG00482249	ff	atgttaatcaccagtatcggtcaaggtctcctctggacgccgcttgtcatcggggtctttatcacatttagaattttagatattcctgatttaaccactgaaggaagcttccccttgggggcggcagtgacggttagcgcgatgttaagtgggcagtcagctattgttgccagtctgttgggtttcttggcagggtgtatcgctggctgggtgacgggggtcttggatacgaagcttcatatgccttccttactcgccggtattctgacgatgaccggattatattcggtgaacatgcacatcatgggaaaatccaacgtgccactattaaatcaaaaggtattgatgaatgttttaccggcgagttggtcattagacctgcaaacgattgctattgga…	MLITSIGQGLLWTPLVIGVFITFRILDIPDLTTEGSFPLGAAVTVSAMLSGQSAIVASLLGFLAGCIAGWVTGVLDTKLHMPSLLAGILTMTGLYSVNMHIMGKSNVPLLNQKVLMNVLPASWSLDLQTIAIGAVVTGLVIVLLIWLFKTRLGLSLMATGDNPAMGAANGIHTDRMVIIGYMVSNGCIALSGALIAQSNGYADIGMGIGTIVIGLASVLVGEIFLHGRQMWLRLTAMALGAVIYRYLLTVAMGLGFPVDDLKILSAGILVVVICLPILRNKYRTRQQLNRYLKQIGVDEHATTSSLKRQASPEGLLSRDSK
CP144904	fig|1580.712.peg.275	peg	CP144904_243935_244708	243935	244708	+	ABC transporter ATP-binding protein	locus|V5E33_01440,protein_id|PRJNA1075351:V5E33_01440	FIG00450796	ff	atgcaacaaccagcagtcttaagcgtcaagcatctccagaaggtcttctttcccgggacagcaaatgagcgtcatgtgttaaaaaatgttagcttagagattacgcccggagactttgttgctgtcattggtaacaacggggcgggcaagtcgacactgttgaatacgattgctggcaccttgccagtcgatgcgggtgagatgacattagccggccatcgggttaccaagaagtcagtggcttatcgggctaaatggttatcgcgtgtgttccaagatcccaagatggggacggctggtgagctcagcgtggcccagaatctcacgttagcacaagagcacacggggagtatgagcttacgacgttaccgtcgggcagaccagctggcggcttatcag…	MQQPAVLSVKHLQKVFFPGTANERHVLKNVSLEITPGDFVAVIGNNGAGKSTLLNTIAGTLPVDAGEMTLAGHRVTKKSVAYRAKWLSRVFQDPKMGTAGELSVAQNLTLAQEHTGSMSLRRYRRADQLAAYQELLRPLEMGLEDRLTTQVKYLSGGQRQALSLLMATLSQPELLLLDEHTAALDPQTSQKVMDLTQKIVTSHHLTTMMITHKMSDALTYGNRLVMVQDGQIKLDVRGAQKANLRAEDLMTLFTVTD
CP144904	fig|1580.712.peg.276	peg	CP144904_245474_244785	245474	244785	-	Predicted metal-dependent membrane protease	locus|V5E33_01445,protein_id|PRJNA1075351:V5E33_01445	FIG00743657	ff	gtgaatcgtttcaaccaaatctttgattggattgcccgttgcttcagatgggtgggcttcctgttgatttatctcgtggacaccgtcatcttatcgtttgcaacgatgcaagttaaacaccccaccgtggtgaaccgttcgattgggatgatgctgatttattcagctttcgtcttggctttcatcacctggaggtaccaaaaacaattacaaagtaacaatccccgccactttggtcgtaccaaattaacggggacccggtttggccagctgatggcattcttctttctcatgtatggtattcaaatggtgtggagcctcttgattagcgcgcatattttgggaacacccgctaaccagacggccgtcaatagccagattgttcaattaccattctgg…	MNRFNQIFDWIARCFRWVGFLLIYLVDTVILSFATMQVKHPTVVNRSIGMMLIYSAFVLAFITWRYQKQLQSNNPRHFGRTKLTGTRFGQLMAFFFLMYGIQMVWSLLISAHILGTPANQTAVNSQIVQLPFWNLAYSILFAPVIEELIFRGIFLNYFFRQNSRVMNVLGVLFSGMIFGYMHVTSLSTTWIMYSLLGCILGWAYLHFRDIRYNTTLHFMNNALSLLAYL
CP144904	fig|1580.712.peg.277	peg	CP144904_245869_245486	245869	245486	-	biphenyl-2,3-diol 1,2-dioxygenase III-related protein	locus|V5E33_01450,protein_id|PRJNA1075351:V5E33_01450	FIG00105129	isu;Biphenyl_Degradation	atgaatattcgtaatattgaccatttaaccctgaccgtgagtgatattgaacggtctattcgctggtaccatgaagtctttgacctccccatcattgaatttgacgatggtcgtcaaggcgttaaggtgggtaaacaaaagcttaacttccaacagagcgatactccgcatctccccgtggctaatcatcccacgattggcgcagctgactttgccattattgccaccgaccctctggctaatatcttatcgcatttaaccaattatgccgttgaaatcgtggacggtccggttacgaaacagggggctctgggacccatgacctcagtctacgtccgtgatcctgatgaaaacctcatcgaaatcggcaaatacgagaaatag	MNIRNIDHLTLTVSDIERSIRWYHEVFDLPIIEFDDGRQGVKVGKQKLNFQQSDTPHLPVANHPTIGAADFAIIATDPLANILSHLTNYAVEIVDGPVTKQGALGPMTSVYVRDPDENLIEIGKYEK
CP144904	fig|1580.712.peg.278	peg	CP144904_246082_247608	246082	247608	+	COG0488: ATPase components of ABC transporters with duplicated ATPase domains	locus|V5E33_01455,protein_id|PRJNA1075351:V5E33_01455	FIG00005836	ff	atgagcttcgctgataagaaactctacgagaatgccagttttaccctcgaaaagggcgaacacatgggtgtcgtcgggcaaaacggggttggaaagtcaaccttaattaagattattacggaacaggaactccccctaactgggacagttagatggcaaaaaaagacgcacattggttatttggaccagtatgccgatattcctgatggaatgacattaattgattttcttcatacggcctatgctgatttgtatgccatgaatgaccgcatgacggccatgtatacggaatacgctgaaacgatgaacgacaagctcttagaacgcgcgggccggattcaagaagaactagacgcccggaatttctatgacgttgaaactgagatcgaacgggtgatc…	MSFADKKLYENASFTLEKGEHMGVVGQNGVGKSTLIKIITEQELPLTGTVRWQKKTHIGYLDQYADIPDGMTLIDFLHTAYADLYAMNDRMTAMYTEYAETMNDKLLERAGRIQEELDARNFYDVETEIERVISGLGLDDIGRDHAVAKMSGGQRSKIILAKLLLENPDVILLDEPTNYLDVAHIAWLEDYLNNFDGAALIISHDYDFLQNVTNCIINVAFGQITKYRGSFKQAMRQRGEREKAQQREFDKQQVVIEKAERFIRKNKAGSKSTMAKSREKMLNRLDRVDPPSTNVQAHFDFPYQETGSQNALVVDELSVGYDRPLLKPVTFSVTTDQKVGLTGFNGVGKSTLIKSILGIIKAKGGEAHFSPSARISYFSQDLVWDNNQQTPLQIIQAKY…
CP144904	fig|1580.712.peg.279	peg	CP144904_247710_248309	247710	248309	+	D-alanyl-D-alanine carboxypeptidase (EC 3.4.16.4)	locus|V5E33_01460,protein_id|PRJNA1075351:V5E33_01460	FIG00561498	idu(7);Peptidoglycan_Biosynthesis idu(7);CBSS-84588.1.peg.1247 idu(7);Murein_Hydrolases idu(7);Metallocarboxypeptidases_(EC_3.4.17.-)	atgagacgttttagacggttattggtaattgtcgtattaattgttgctgtggcagcggggattaatcgtgtgattcaaaagagttcggcggatgatgcgacccagtcgaccgcacaacccacgaccaagaaaaaaacaaccaccacgaaggctaagaccattaactggcgtcagccgtcagaaaacaaagcctatccgaacttgaagcaacatccggatgcttggctggatgttaataccagcaaacaacgggtctatattcgggatggccaacagattctatacacgatgtattgctcaacgggggttggtaagaacaagacgccgcatggaacgtaccatattcaagcggaacgcggcaagttcttctataaccaaggttctggtgaaggggcccgt…	MRRFRRLLVIVVLIVAVAAGINRVIQKSSADDATQSTAQPTTKKKTTTTKAKTINWRQPSENKAYPNLKQHPDAWLDVNTSKQRVYIRDGQQILYTMYCSTGVGKNKTPHGTYHIQAERGKFFYNQGSGEGARYWVSWKDHGIYLFHSVPTDADGNYIKKEAEELGKTAASHGCVRLSVADAKWVYNHVPYGMKVVIHD
CP144904	fig|1580.712.peg.280	peg	CP144904_249363_248452	249363	248452	-	Proline iminopeptidase (EC 3.4.11.5)	locus|V5E33_01465,protein_id|PRJNA1075351:V5E33_01465	FIG00000951	idu(1);Proline,_4-hydroxyproline_uptake_and_utilization	atgaaacaagggaccacaattatcacacttgataacggctaccatctttggaccaatacccaaggtactggcgacattcatttactcgctttacacggtggccctggtggcaaccatgaatactgggaagacacggctaagcagttggccgcccaaggattgaacgttcaagttcacatgtacgatcaattaggttcttggtattctgatcaacctgactacagtgacccagaaattgctaagaagtatctcacgtatgattactacttggacgaagttgaagaagttcggcaaaagctgggcattgatgacttctatctgattggtcaatcatggggtggcgcactggttcaaatgtacgcagctaagtatggtcaacacttaaagggcgccattatt…	MKQGTTIITLDNGYHLWTNTQGTGDIHLLALHGGPGGNHEYWEDTAKQLAAQGLNVQVHMYDQLGSWYSDQPDYSDPEIAKKYLTYDYYLDEVEEVRQKLGIDDFYLIGQSWGGALVQMYAAKYGQHLKGAIISSMVDNIDEYVESINHIRETALTADQVAYMKQIEAEGNYDDAKYQSYVDILNDGYVDRKKPAAISHLISTMATDVYGAFQGDNEFVIKGKLAEWNFRDHLKDIQVPTLLTFGEHETMPLATGQKMAELIPHSRFVTTPEGGHHHMIDNAPVYYDHLATFIRDVEANNFND
CP144904	fig|1580.712.peg.281	peg	CP144904_251876_249441	251876	249441	-	FIG00742694: hypothetical protein	locus|V5E33_01470,protein_id|PRJNA1075351:V5E33_01470	FIG00742693	ff	atgcgcaatcaacaatttgcaattcgaccaaccacgctggatcaagcgcgcgtggaacttcaacagattcacttcttagatgacaccaatctgtcatttacgacgccaagcgaccttctacgggatttctacgaccggagttggcccgagtacaccaccagcagcgtggttgctcaacagctcagtaacctcatggcaacgcctgaaactgatggcctaacctatttgaccacccatgagcaggtcccggttgatgtcttctataatctggccctgcaacgactcggctttgcggtagatttagactttcagctcaccgatccattagcagccatgactaagattcaattacccgtggctgaccatgaaggaacgacctttactttaaatgaattaatg…	MRNQQFAIRPTTLDQARVELQQIHFLDDTNLSFTTPSDLLRDFYDRSWPEYTTSSVVAQQLSNLMATPETDGLTYLTTHEQVPVDVFYNLALQRLGFAVDLDFQLTDPLAAMTKIQLPVADHEGTTFTLNELMNAWYVLLTTHNKTGQTFLDQLTTHGYFAPLIHDNSVPKPLIFNGKAQAVFDTTQLIHEVVYVESPQDTDHDGHRDLLKAEIIRPAETANGLKVPVLYTASPYNQGTNDEAGEALTHNVNVPLTAKQPAATTLADVTAESVTTPLPDARPVTATTHTAAETFAREQSYTLNDYFLARGFAVVYAAGIGTKDSDGLRTTGDPEETTSTIAIIEWLAGNRTAFTTRNATQAIPAWWSNHQVAMTGRSYLGTLATAAATTGVAGLKTVIS…
CP144904	fig|1580.712.peg.282	peg	CP144904_253307_251913	253307	251913	-	Amino acid transporter	locus|V5E33_01475,protein_id|PRJNA1075351:V5E33_01475	FIG00745843	ff	atgggacttgcgcgcatctttcgccgcgaaaatttagataattacttaaaaagtgaccagcattttgccaagaccatgtcagcaaaagatttgatgtccctcgggattggtgccgtgattggtactgggattttcattcttccggggacaattgctgcccagtatagtggccccgggatcgttttatcctttctcctagccgctgtggtctgttcaacggccgccatgtgttacgccgaattcgcttcggttttaccagtggccggatcggcttactcttacggtaatctcgtcttcggggaaatcatcggttggattcttggttgggcactgattttggaatatgtgctagctgtggcagccgtggccaacgcttttggcgcttactttaaatctttt…	MGLARIFRRENLDNYLKSDQHFAKTMSAKDLMSLGIGAVIGTGIFILPGTIAAQYSGPGIVLSFLLAAVVCSTAAMCYAEFASVLPVAGSAYSYGNLVFGEIIGWILGWALILEYVLAVAAVANAFGAYFKSFLAGFGVNLPTAITGPYDPSHGTYGNIIAILVVFLISWLLNRGMRESMRINNAIVIVKIAIIILFVVVGIFYVKPANWQPFAPFGSKGILRGASTVFFAYLGFDVVSASAAEVKNPKRNMPIGIIGTLIVATVLYMMVAIVLTGMVHYTKLNVADPVALALTLVHQNWTSGIISLGALAGMFTMMVTMIYSSSRLIYSVGRDGLLPKFLGKIDHQTGTPKHSLAVITVVIAVLGGFVPLAQLTNLVNIGTLVAFLFVSFGIIRLRHL…
CP144904	fig|1580.712.peg.283	peg	CP144904_253480_253902	253480	253902	+	NUDIX hydrolase	locus|V5E33_01480,protein_id|PRJNA1075351:V5E33_01480	FIG00746443	ff	atgattaccgaaagagcaagtggggctgtcgtgtaccggctggtagatgggcggcttgaatatttattgttaaaaagtgccaccagtaatttctggggtttccctaaaggccatgtcgaaggggacgaaagtgatctgcaaacggccgtacgtgagataaaggaagaaacccaattagatgtagccatcaatccagattttcatgcagatttggattatgacatggttaatggccaccataagcatgtggtcttgtatacagcgttagtgccagcggacagtgtcattgagcgacaaacagttgaaatcagtgcatttggctggtttgattacgtgacggcacgtgacacactgagttacgacaacttaaagggcttgctggatcaagcgaatacctat…	MITERASGAVVYRLVDGRLEYLLLKSATSNFWGFPKGHVEGDESDLQTAVREIKEETQLDVAINPDFHADLDYDMVNGHHKHVVLYTALVPADSVIERQTVEISAFGWFDYVTARDTLSYDNLKGLLDQANTYLEDYHHA
CP144904	fig|1580.712.peg.284	peg	CP144904_253892_254467	253892	254467	+	Guanylate kinase (EC 2.7.4.8)	locus|V5E33_01485,protein_id|PRJNA1075351:V5E33_01485	FIG00000131	idu(1);Purine_conversions	atcatgcataaggtactggtgattaccggcgcaacgggaacgggaaaaaccaccgtccaagattacttggttaaaaactaccctgtgacaaaaattgtgacccatacaacccggccaccacgtcagggagaagttgatggtgtcgattattactttgaagatgaggtaagcttccaacaaaagcactacttggaatcggtcgtatatgccggttatcattacgggtcgtcgcgcgaaggaattgcggcaggatttgaacgggcgccgtttgctgcgattgttttggataccaaaggcgcgatcacttacgcccaagagttaggcgatcaggccgtgattattttcctaacagttagtgattcagagcagttagcgggtcgattaagccaacggggtgat…	MMHKVLVITGATGTGKTTVQDYLVKNYPVTKIVTHTTRPPRQGEVDGVDYYFEDEVSFQQKHYLESVVYAGYHYGSSREGIAAGFERAPFAAIVLDTKGAITYAQELGDQAVIIFLTVSDSEQLAGRLSQRGDDKSMMAQRLASPEYRRDLKMPLALKGRAVQLNNDHWQQTQLKLDALMTTLEQDQAVDS
CP144904	fig|1580.712.peg.285	peg	CP144904_254561_255019	254561	255019	+	Zinc uptake regulation protein ZUR	locus|V5E33_01490,protein_id|PRJNA1075351:V5E33_01490	FIG00000479	isu;Glycyl-tRNA_synthetase_containing_cluster isu;Oxidative_stress	atggcagaatcgctaaccgccgcaatgacgattttacggcagaataaattaaaaataaccaagcagcgtcacgccttactagagttcctattaacgaatcaggcacattacacggatgtggtcacggttgatgcttatatgcggacggaatttcccggcatgagtcacaatacagtttatcgtaacttgaaagagttcgaagaagtgggaatcgttgaacagaataccgaacaggaacggactcgcgtgaagtatcagtgtgactttcatcatcagcatcaccatcacttcatctgccaaaattgtggcaaggtgattgaattacagatgtgtcccatggacttttttacggctcaattaccagactgcaagataacgggacacagctttgaactttat…	MAESLTAAMTILRQNKLKITKQRHALLEFLLTNQAHYTDVVTVDAYMRTEFPGMSHNTVYRNLKEFEEVGIVEQNTEQERTRVKYQCDFHHQHHHHFICQNCGKVIELQMCPMDFFTAQLPDCKITGHSFELYGICGTCQAAGVKETTLVKN
CP144904	fig|1580.712.peg.286	peg	CP144904_255094_255639	255094	255639	+	hypothetical protein	locus|V5E33_01495,protein_id|PRJNA1075351:V5E33_01495			atggcgtatcgaacaccaccctttatcacaccatttgccattgtctcgatggcactagcactcggggcaacgaatgtggtaaccaatacggtgaccaagacgaatgaaggggccgcacgcgtttcttctactagctcgtctctggtcagcggcatgtcatctaatgattcgaagaaaaaagccagcgatgacagcaagaaaaaggattcagattcatcaaagaaatcttcagatagtagtgactcctcttcaaaagacagtagtagtgagtcatcgacgacggatacacaaagctcatcggctaatacgacttctgagaaggagtcttctaatgggacgactgggaatactggatctacgggaaccacgtccaaaaagaagacgtcatccagtgcggct…	MAYRTPPFITPFAIVSMALALGATNVVTNTVTKTNEGAARVSSTSSSLVSGMSSNDSKKKASDDSKKKDSDSSKKSSDSSDSSSKDSSSESSTTDTQSSSANTTSEKESSNGTTGNTGSTGTTSKKKTSSSAASSSDGTTNDTTDDTTDNTTNDTTDDTGSGTYSHNTYSATTNGTNTTDQ
CP144904	fig|1580.712.peg.287	peg	CP144904_255660_256565	255660	256565	+	FIG00743716: hypothetical protein	locus|V5E33_01500,protein_id|PRJNA1075351:V5E33_01500	FIG00743715	ff	atgctaagctttcttgatatggtcaaccattacttaggttatatcaatgtgaatgccaagattaagaatcgggtttatgtgattctaggggccttgggtgacctctatttgttttatatcgccattcgttatctgcaaaatggtcatccattttgggggttactaatcttgctggtggctttactgctcttgtactttgtgtacttgaatggtatgtattacttcaccgaaaaaaaggcacccttcgatatttctccgaaaattgaaaaatggctgcacattaagcctaaagaagaggagacaaccgggcaccagactattcatggccggaatatcccggctaatggctactttgatgaaaagaaaatcttgccaggaaaattagcgtcaacgccaagt…	MLSFLDMVNHYLGYINVNAKIKNRVYVILGALGDLYLFYIAIRYLQNGHPFWGLLILLVALLLLYFVYLNGMYYFTEKKAPFDISPKIEKWLHIKPKEEETTGHQTIHGRNIPANGYFDEKKILPGKLASTPSDVQNIQNLATQLQQARLLKLDYSGLGDREIMEQTTKTGKPVYASGPGTLIPYFEMQPEGNQLVVYAGINQADKQRVGTVSTVGLQSVADVRDQFELYLANATLVGGPFKVLGRTSMIEQANDFEVAVQLAYKHQRDRATGDRKSTAGEGRRRARYRRKKKKKAPCQGR
CP144904	fig|1580.712.peg.288	peg	CP144904_257348_256611	257348	256611	-	Mobile element protein	gene_name|istB,locus|V5E33_01505,protein_id|PRJNA1075351:V5E33_01505	FIG01306568	ff	atgactagtaaatttcaggagctactaactaacttagagtccctaggactcaccaaaatggttgcgtatctaccagaatatgttgaccaaattaatcaacaacaactatcgtttactgaggcaatgcttacactgacgagcactgagcttgaatggaatcaagaacaatcgatagaacgaatcgtaaagcgggcacactttccgcagaaaaagacactaaagggatttgattttaactttcaacccagcattaaccagcaggaagtagttgggtttcaagatttggcgtttttagaaaagaacgagaacttgatttttattggtagtccaggggtcggtaagacccatttagccattagtattggaattgaagcctgtcgccaaggaaaaagaacgctc…	MTSKFQELLTNLESLGLTKMVAYLPEYVDQINQQQLSFTEAMLTLTSTELEWNQEQSIERIVKRAHFPQKKTLKGFDFNFQPSINQQEVVGFQDLAFLEKNENLIFIGSPGVGKTHLAISIGIEACRQGKRTLFINCHELLLRLRTANEKGTLERCINRYARYDLLVIDEIGYLPIDHDEANLFFQLINARYERHSTIITSNSDLSGWVEIFQNPTVTAAILDRLVHHVHVVKITGKSYRLKGVG
CP144904	fig|1580.712.peg.289	peg	CP144904_258578_257358	258578	257358	-	transposase	gene_name|istA,locus|V5E33_01510,protein_id|PRJNA1075351:V5E33_01510	FIG01316038	ff	gtgagacatgatgtccgcgaaggagtgaaacagtacgtgaataatgatatcaagcctaattttacggctcttggaagacagtttggggtagattatcgtacagctaagagagcatatgaggaggcccaagggagtatgaccctgcccttgatcaaacataaacggcctagcttactggatggctatagaagcattatcgaggaaaaactagagctacattgttctgccaaggccatttacaaattcattcagaaacggggctttcagggaaagtacactatcgttcgagaatactgtgccagtattcgtaaggaacgaactcataaagcaactattcgtgttgaacatacgccgggcctatcggcccaagtcgattggaaagaagaaatgactttatac…	MRHDVREGVKQYVNNDIKPNFTALGRQFGVDYRTAKRAYEEAQGSMTLPLIKHKRPSLLDGYRSIIEEKLELHCSAKAIYKFIQKRGFQGKYTIVREYCASIRKERTHKATIRVEHTPGLSAQVDWKEEMTLYDRNGQPHRFNIFLYVLPFSKLKYVTLVFERSQDTLFQCLNDAFEATGGVPSEIWFDNMKQVVDHTKSSFGKAIFNERFRQFSHDAGYNPIACRVFRPQTKGVVEALARTMERLRPYNYEFEDGVELIGLVNDLCEDLNYEVSQATNQVPMDKWQNEEKEYLHEQPANLLNPFFEEDITRIVSKESMVNFRKCKYSVDPRYIGRTVDIELTDNEQRIQIYYNGEMIRSHNITTNQFNYDKQDRVRILGSDLLKGQSEQDIQAYIAEH…
CP144904	fig|1580.712.peg.290	peg	CP144904_258791_259531	258791	259531	+	Glutamate transport ATP-binding protein	locus|V5E33_01515,protein_id|PRJNA1075351:V5E33_01515	FIG01114305	ff	atgtcaatgattgaatttcacaacgtggaaaagtattacggtgattttcacgcgctacacaatattaatttaacaattgaggcaggggagacggttgttctaatcggtccttctggttctgggaagtcaacgttaattcgaacagttaatggtttggaagaaattcggcatgggcaattgattgtcaatggtcaggatcttgccaaccccaagacggatatgaaccggattcgtaagaacgtgggaatggtattccaacactttaatttatacgctaacaagacaattctggaaaacatcatgttgtcaccacgaattgttttgcaccgtggtgaagaagagaataaaaaagttgcgatggaaatgttagatcgggttggcttagctgaccaagcaccg…	MSMIEFHNVEKYYGDFHALHNINLTIEAGETVVLIGPSGSGKSTLIRTVNGLEEIRHGQLIVNGQDLANPKTDMNRIRKNVGMVFQHFNLYANKTILENIMLSPRIVLHRGEEENKKVAMEMLDRVGLADQAPKMPSQLSGGQQQRIAIARSLAMKPKCLLFDEPTSALDPEMIDDVLNVMKTIAQDSSMTSLVVTHEMGFAREVANRVIFMADGRILEDDSKEKFFDGEPSNERARQFLSKIITH
CP144904	fig|1580.712.peg.291	peg	CP144904_259551_260387	259551	260387	+	Glutamine ABC transporter, periplasmic glutamine-binding protein (TC 3.A.1.3.2)	locus|V5E33_01520,protein_id|PRJNA1075351:V5E33_01520	FIG00510038	ff	atgaaaaaatggattcgtagtttgagcctcctactgtcattggttgctttaacggccgttattagtgggtgtgggagtacggcgttgtcttcacgaaatgtttggaagacggatcaaaagtcgaaaaccattacttggggggttaaagcggatacgcgattattcgggttactagacaccaaggacggtaaaatcaaggggtttgaagtagatttagctaaagcattaaccaagcagatgctggggaaaaatgccaaggccaagtttatccaagtaaccagttcgacgcggatgccgatgcttaaaaatggcaatatcgatgccattattgccacgatgaccaatacagcagaacgacgcaaacaagttgatttctcgaatacttatttctatgccggc…	MKKWIRSLSLLLSLVALTAVISGCGSTALSSRNVWKTDQKSKTITWGVKADTRLFGLLDTKDGKIKGFEVDLAKALTKQMLGKNAKAKFIQVTSSTRMPMLKNGNIDAIIATMTNTAERRKQVDFSNTYFYAGQSLLVKQGSSIKNVKDLNKQKGTVLGVVGSDSVENVQKVAPNATVLQLTDYAQAMTALKSGQGQALTTDNGILYGMSVQNPGYVVTGGTFVSEPYGIAMDKNQQQFEAAVNQALKEVRANGEYNKLLHKWFHNVKGFDYEEAAKE
CP144904	fig|1580.712.peg.292	peg	CP144904_260384_261022	260384	261022	+	Glutamate transport membrane-spanning protein	locus|V5E33_01525,protein_id|PRJNA1075351:V5E33_01525	FIG00050908	ff	atgattcatatctttcaaacatatggaggcacactcctttatggtttaggccagacgttgttatgtagcctgttagcactcatctttagcttgattattgggacattctttgccttgctggaagaatcacctagcaaatttggccgtggtgttgcacgagtttatattgaaattttccggaatattccgctactggtcatcaccatgttcttttacgtggttttcccgctgtatgtgatcaaaatgaacggatttacagctgggacgattggtttgaccctgtacacgtcagcctttattgctgaaacggtgcgggctgggattcaatcagttgatccaggacagatggaaggggcccgggctaacgggctatctttctggcaagctatgcgctacatt…	MIHIFQTYGGTLLYGLGQTLLCSLLALIFSLIIGTFFALLEESPSKFGRGVARVYIEIFRNIPLLVITMFFYVVFPLYVIKMNGFTAGTIGLTLYTSAFIAETVRAGIQSVDPGQMEGARANGLSFWQAMRYIVLPQAFRYVIPPLGNQFVNLVKNSSTLAFVGGFDLMYQGNVIASSSLETIAAYSAVGVLYLVITMPISYYMRYLEKRLA
CP144904	fig|1580.712.peg.293	peg	CP144904_261042_261695	261042	261695	+	Glutamate transport membrane-spanning protein	locus|V5E33_01530,protein_id|PRJNA1075351:V5E33_01530	FIG00050908	ff	ttgcaaaactttatcgcggcttactctccggataacttacgctacctgttcggtggactaggcattaccattttagtatcggtgatttcaattatcggtagttttattatcggctcgattctaggagtcattcgttatgtcaaaatcaagtatgtatcagccatcgttgggtttatcattgatgtgattcggaacctgccattgattttgattctgttctttacgtactttggactccctaacttaggggtgaagcccgatgtcattccggcagcgattttggccatgaccatctttgaatcaacgatgttagccgagattgtgcgttccgggattcaagcggttgatccaggccagatggaaggggcccgggctaacgggttaacgtattggcaagca…	MQNFIAAYSPDNLRYLFGGLGITILVSVISIIGSFIIGSILGVIRYVKIKYVSAIVGFIIDVIRNLPLILILFFTYFGLPNLGVKPDVIPAAILAMTIFESTMLAEIVRSGIQAVDPGQMEGARANGLTYWQALWYIVLPQALVKMIPALVSQFISLVKDTSLATIILLPEMLFRSQIIYGQNTNYIIPMFVAIAVMYFIVCYLLSVLARYLEKRQA
CP144904	fig|1580.712.peg.294	peg	CP144904_263037_261760	263037	261760	-	GTP-binding protein HflX	gene_name|hflX,locus|V5E33_01535,protein_id|PRJNA1075351:V5E33_01535	FIG00000304	isu;Hfl_operon isu;Universal_GTPases	ttggaagaaaccccacgaacaccagtcatcacaattgggttaaatgctggtcaagcaacatttgattacgcaatggctgaattaaagaacctggtggaagcaaatcacatgaccgtcgttgaagaggttcaacaggccctgtcacggccacaacccgggacatactttggaaccgggaaagttgaagagttggcaacgattgttgctgacgacggcgttgataccgttgtggtcaacgatgaacttacacctagtcagatccgtaatttggaaaaggtaaccaaggctcggatcatcgaccgcactggcctcattttggaaatctttgccaatcgagcccagtctcgcgaagccaagcttcaagtacaactggcaaaattacagtaccaactgcctcgg…	MEETPRTPVITIGLNAGQATFDYAMAELKNLVEANHMTVVEEVQQALSRPQPGTYFGTGKVEELATIVADDGVDTVVVNDELTPSQIRNLEKVTKARIIDRTGLILEIFANRAQSREAKLQVQLAKLQYQLPRLHTSASQRLDQQTGSGGGGGFTNRGSGESQTEISRRTLQRAITHVNHELKEINQAAATQRQQRERNQLPSVALVGYTNAGKSTLMNALVREFGKSDEKQVFVKNMLFATLDTSVRQLTFPDQKKLLLSDTVGFVSQLPTQLVKAFRSTLAEAANADLLVQVVDYADPNKEAMMATTEQTLHDIGVTDVPMVTVFNKADLTEATYPSRAGDQLILSAQDPASIALLVQTLKEKVFHNYVTADFLIPFADGDVVAYLNDHANVLSTGY…
CP144904	fig|1580.712.peg.295	peg	CP144904_263259_264878	263259	264878	+	Oligopeptide ABC transporter, periplasmic oligopeptide-binding protein OppA (TC 3.A.1.5.1)	locus|V5E33_01540,protein_id|PRJNA1075351:V5E33_01540	FIG00432360	icw(3);ABC_transporter_oligopeptide_(TC_3.A.1.5.1) icw(1);Sex_pheromones_in_Enterococcus_faecalis_and_other_Firmicutes	atgcaggttagagcaatgattaagttaggaacggtggccgcgctaacggcgatttcgttagcggcgtgtggcacgtcatctaagcagtcacagaatcaaaccttaacgtggatggagacgtcgtcgctaccaaccatggataattcgttggcaacggatgtcgtttctggcgagaccctgaataacacaggtgagggcttgttgaagtttgggaagaatagtagtacccatccgggggtagccaaaagctacagtaagtcgaaggatgggaagacctatacatttaatctccggaagtccaagtggagtaacggggatcaagtaacggccaaagactttgtctatggttggcaacggacagtgaacccgaagaccggctcgcaatacgcttacctgtat…	MQVRAMIKLGTVAALTAISLAACGTSSKQSQNQTLTWMETSSLPTMDNSLATDVVSGETLNNTGEGLLKFGKNSSTHPGVAKSYSKSKDGKTYTFNLRKSKWSNGDQVTAKDFVYGWQRTVNPKTGSQYAYLYADVKNANAIMKGKKPVSTLGIKAVGKYKVVVTLTHAVSYFPTLVAQTAFFPQNKSVVEKYGKKYATNAKDNVYNGAFKLTYWTGTSDNWTLTKNPSYWNAKSVKLKHVKFSAVKDPQTALSQYQSGKLDAIYLSGQQPKNYKNSKDYHARNGSRVAYLELNQKKDSMLRNKKARQALSLIIDRKQFVNKVLDNGSKIANGIVTSGLAIRNGKDFASEASTASATEHNIAKAKKLWKEALKETGRSSYSLTLMADDTPEGKSTTEYV…
CP144904	fig|1580.712.peg.296	peg	CP144904_265251_266876	265251	266876	+	Oligopeptide ABC transporter, periplasmic oligopeptide-binding protein OppA (TC 3.A.1.5.1)	locus|V5E33_01545,protein_id|PRJNA1075351:V5E33_01545	FIG00432360	icw(5);ABC_transporter_oligopeptide_(TC_3.A.1.5.1) icw(1);Sex_pheromones_in_Enterococcus_faecalis_and_other_Firmicutes	atgaaaatcaattcggcagttaaactgggaacagttgcaactttcgctgctgtgctactggcagcgtgtggatcaaacggcagttctagcaccgccagcaagcagacgttaaactggatggaaaattcagcattaccgtcgatggatgcttccaccgccaccgatgtcgtttccggggaaaccattaacaacactggtgaaggtctcttacgaattggcaagaacagtaagacgtatcctggggttgccaagagctacaaggtttccaaggatgggaaaacttacaccttcaatttacggaagtctaagtggagtaacggggaccaagttacagctaaagatttcgtttatgcctggcaacggacagttaatcccaagactgcttcacaatacgcttac…	MKINSAVKLGTVATFAAVLLAACGSNGSSSTASKQTLNWMENSALPSMDASTATDVVSGETINNTGEGLLRIGKNSKTYPGVAKSYKVSKDGKTYTFNLRKSKWSNGDQVTAKDFVYAWQRTVNPKTASQYAYMYAPVKNANAIINKKKAVSTLGIKAEGNYKVVVTLTKATSYFPSLAASPMFFPQNKSVVQKYGKKYATNAQDNVYNGPFKLTYWTGTSDNWSMSKNSSYWNAKNVKLKKINFKTMKDPQTALSQYQSGKLDATYLSGQQPKNYKNSKQYIERKSASTFYIELNEKKDSMMKNKKARQALSLAVNRNQFVNKVLQDGSTTAKGLVSTGLASYKGKDFNTDAAVPSATSQDLTKAKKLWKEALKETGRSSYSLTLMADDTPAGKNITE…
CP144904	fig|1580.712.peg.297	peg	CP144904_267073_268002	267073	268002	+	Oligopeptide transport system permease protein OppB (TC 3.A.1.5.1)	gene_name|opp3b,locus|V5E33_01550,protein_id|PRJNA1075351:V5E33_01550	FIG00945384	icw(3);ABC_transporter_oligopeptide_(TC_3.A.1.5.1)	atggcaaagtacctagcaaagcggatcttctacctgatcctgactttattcattgtgattaccgtgacgttcttcctaatgaagttattacctgggacgccactgaccaaccaagctaagctatccaagagccaaattgcgttgatttatcagcaatatggtttggataagcctgtatggcaacagtacctgttgtacattgctggggcggttaaaggaaactttgggacctcgttccagtttagtgatcaacccgtttcctacttgatttcaagtcgtattgcaccatccttgcagattgggctgcaagccatcatccttggcgtgctcgtaggtgttatcatcggtgcctttggtgcgatgcgacaaaactcttgggttgatacgacctcaacgatc…	MAKYLAKRIFYLILTLFIVITVTFFLMKLLPGTPLTNQAKLSKSQIALIYQQYGLDKPVWQQYLLYIAGAVKGNFGTSFQFSDQPVSYLISSRIAPSLQIGLQAIILGVLVGVIIGAFGAMRQNSWVDTTSTIVSILGISIPSFVLAVLLQYYLGLKLGWFPIAEWGGFSYTVLPTLALAATPLAESARFVRTEMVDVLSSDYIELAKAKGLSRTGVIYHHALRNSLIPLITIVGPLAVNIMTGSMVVENIFSIPGIGEQFVKSVLTNDYPTIMGLTIVYSFMLCVVLLFTDILYGVVDPRIRLTGKAN
CP144904	fig|1580.712.peg.298	peg	CP144904_268014_269039	268014	269039	+	Oligopeptide transport system permease protein OppC (TC 3.A.1.5.1)	locus|V5E33_01555,protein_id|PRJNA1075351:V5E33_01555	FIG00455853	icw(1);ABC_transporter_oligopeptide_(TC_3.A.1.5.1)	atggcagatacagtaaaactccctgaagatagctttaaaccgatgacggccgatgaccgggcatcgcttgacagtgaaaagattgccgcgccatccttgacgtttacccaagatgcttggcggcggttaaagaaaaataaaggggcttgggtgtccctgattatcttggcgattattttcatcatggcctttggttcactcttcgtgtcacctcatgatcccaatgcggtgcacccatcgtatgcgaacttaccgtcaaagattcccggtgtggggattaacggattcaatggaacgctggttcaagcgggccaacgaattgatgcttatcaacaagccggggcttctggtaaggcctacatcatgggaactgactatttaggtcgggacttgttctca…	MADTVKLPEDSFKPMTADDRASLDSEKIAAPSLTFTQDAWRRLKKNKGAWVSLIILAIIFIMAFGSLFVSPHDPNAVHPSYANLPSKIPGVGINGFNGTLVQAGQRIDAYQQAGASGKAYIMGTDYLGRDLFSRVLYGTRISLIIALVATLFDLTIGVTYGMFSGWKGGRIDTFMQRVIEIILSIPNLVVIVLLILILKPGMTSIIIAIALTSWTNMARLVRAQTLELKEQEFILAAKTLGESPLKIAFKHLLPNLSSVIIINTMFTIPNAIFFEATLSYIGIGISSPQASLGTLLNDGQKNFQFLPYQMWWPALVLCIIMLAFNLLGDGLRDAFDPRTKE
CP144904	fig|1580.712.peg.299	peg	CP144904_269053_270153	269053	270153	+	Oligopeptide transport ATP-binding protein OppD (TC 3.A.1.5.1)	locus|V5E33_01560,protein_id|PRJNA1075351:V5E33_01560		icw(2);ABC_transporter_oligopeptide_(TC_3.A.1.5.1)	atggaaaatgaaaataatgtgttagaagtacgcaatctccaagttaacttcaaaacctatgctggtgacgtgaaggccatcagaaacgttagcttcgatttgcgaaaaggcgaaaccttggcaattgttggggaatctggttccggtaagtccgttacgacgcggaccatcatgggcctaaatgcccgcaacgccgatattgccagtggttcgattatgtacaagggcgaggatcttctaaagaagagcgataaagatatggaagccattcggggccaagatatcgctgaaatcttccaggacccaatgacctcccttgacccaacgatgaagattggtcggcaaattgctgaacccctcatggtgcacaaggggatgaagaaagacaaggcttgggcg…	MENENNVLEVRNLQVNFKTYAGDVKAIRNVSFDLRKGETLAIVGESGSGKSVTTRTIMGLNARNADIASGSIMYKGEDLLKKSDKDMEAIRGQDIAEIFQDPMTSLDPTMKIGRQIAEPLMVHKGMKKDKAWAQALEMMKLVGITDAENRINDYPHQFSGGMRQRIVIAIALINYPDVLIADEPTTALDVTIQAQILNLMKELQDKISTSIIFITHDLGVVAGMADRVAVMYAGKIVEYGTVDEIFYNPKHPYTWGLLSSMPTLDTGGDELPSIPGTPPDLLDPPTGDAFAARNAYALKIDTQQEPPFFKISDTHYAATWLLHPDAPKVTPPAQIVARQQQYAEMNQELLAKQRTAGPVEEEEEQQ
CP144904	fig|1580.712.peg.300	peg	CP144904_270153_271112	270153	271112	+	Oligopeptide transport ATP-binding protein OppF (TC 3.A.1.5.1)	locus|V5E33_01565,protein_id|PRJNA1075351:V5E33_01565	FIG00018865	idu(1);ABC_transporter_oligopeptide_(TC_3.A.1.5.1)	atggattacgaaaatgccgaaaaaatcctcgaggttaaacacctcaaacaatacttcaatgtgggtaaggctgatgaagttcgggccgtggatgatatttcctttgacatctataaaggtgaaacctttggcttagttggtgaatccggttcagggaaaacaacgaccgggcgggccattattcacttgtatgagcccacctctggagaaatcttgtttgacggtaagaacgtggatagttttaccagtaaagctgatcaacgtgaatttcgtcaggatatgcagatgattttccaagacccttacgcgtcactgaatccacggatgaaagttaaagacatcgtggctgaagggattgacatcaatcacttggcgaaagacgatgctgaccggacgaaa…	MDYENAEKILEVKHLKQYFNVGKADEVRAVDDISFDIYKGETFGLVGESGSGKTTTGRAIIHLYEPTSGEILFDGKNVDSFTSKADQREFRQDMQMIFQDPYASLNPRMKVKDIVAEGIDINHLAKDDADRTKKVEDLLETVGLNKDHSSRYPHEFSGGQRQRIGIARALAVDPKFVIADEPISALDVSIQAQVVNLMKKLQREQGLTYLFIAHDLSMVKYISDRIGVMHYGRMLEIADSDEIYAHPLHDYTKSLLSAVPVPDPEFERARQEIAYDGSGENDGKERHLVEISPRHWVRAADDEIDMYTQRAHEASLIKK
CP144904	fig|1580.712.peg.301	peg	CP144904_271855_271205	271855	271205	-	Phosphoglycerate mutase family protein	locus|V5E33_01570,protein_id|PRJNA1075351:V5E33_01570	FIG00988986	ff	atggcagttgaactttatttggtgcggcacggccaaacctatttaaacaagtaccaccggattcaaggatggtccgactcaccactgacggacaagggaatcgcagatgccaagcgcgccggtcaacgactggcacaagtgacatttgcggccgcctatgcgagtgacaccacccgggcacagaatacggctaagcggattctagccgctaatgcgcaacccgtcacactgacgacggagcccgccttccgtgaagaaaactttggttactttgaaggcctagatacaggtctcacgtggcacaccttgggaacaccactagggttagattcctttgatgccatgattgccaacctcaccatcgaaaaaactaaggacatgttccacgctcaagatccc…	MAVELYLVRHGQTYLNKYHRIQGWSDSPLTDKGIADAKRAGQRLAQVTFAAAYASDTTRAQNTAKRILAANAQPVTLTTEPAFREENFGYFEGLDTGLTWHTLGTPLGLDSFDAMIANLTIEKTKDMFHAQDPFGDAEDNARFWDRVQPGLDHAIAAANDGDRLLIATHSTTIRSIVSKYSDIDVSVPVDNGSITKLSVNDGHYHVDYYNNTDGKI
CP144904	fig|1580.712.peg.302	peg	CP144904_274099_276393	274099	276393	+	DNA helicase	gene_name|helD,locus|V5E33_01580,protein_id|PRJNA1075351:V5E33_01580	FIG01315575	ff	ttgccagattcaattaaagcttacgagcaaaaacatttggatgacgtggtcgccaaggttaaggtggcagaagaagacgccaagcaacgaattgatgttgcggaaaatgatgaagccggtatccgcaaaaattttgttaatgacttacggattaaaacggatagttatgagggcttgttggaaacggcactgtctgtgcggcaacagcagcaaatgttggcagaacgtcagaacagttggcaacatgccacaactgagttgagcacgttacagcggcttgagaaaaaggcctattttgcccgaatcgattttcaagaagggccgaccgctaagactgagtcaatttatattggattaggctcgttttcggacacgccggatcattttttgatttatgat…	MPDSIKAYEQKHLDDVVAKVKVAEEDAKQRIDVAENDEAGIRKNFVNDLRIKTDSYEGLLETALSVRQQQQMLAERQNSWQHATTELSTLQRLEKKAYFARIDFQEGPTAKTESIYIGLGSFSDTPDHFLIYDWRAPISSIYYDGELGDVSYQTPDGEQTVNVQLKRQFQIEDGTIVTLYDTDQTVTDQMLLSALSEHSDTKMKSIVTTIQKEQNQIIRDTKSDLLFVQGAAGSGKTAAILQRVAFLLYRYRGHLNAGQVMLFSPNQLFNDYIDQVLPELGEHNMVQMTYYQYAGRRLPKIDVETLAQRFDESNTPAQKKINQLKGSLAFFDAVTGYADHLESADMVFRNIKFKGQVFIDKAKIQDIYYSFNRNYHLGNRLQATKEALIRILNRRISSE…
CP144904	fig|1580.712.peg.303	peg	CP144904_276952_277875	276952	277875	+	Pantothenate kinase (EC 2.7.1.33)	gene_name|coaA,locus|V5E33_01585,protein_id|PRJNA1075351:V5E33_01585	FIG00000936	isu;Coenzyme_A_Biosynthesis	ttgcgtgatcccattaattacaacgcgtttacccgtgagcagtggcaacaattctcggcggacgctaccttaccgctaacgcaagaaagcttgcggcagattaaggcgttcaacgaccgtatttcgttgcaagatgtgcaggatatttatattccactagtgcacttggtacacttggagtttgatcattatcggcagttacaacgcgataaagcaacctttttaaagcaaccacaacagcgagttccatttattattggaattgccggtagcgtggcggtgggcaagagtacggctgcgcggttattggaagtgttgcttaatcactattttacggatcaacggattcagcttattacgaccgatggttttttatatagcaatgaggaacttaaaaaa…	MRDPINYNAFTREQWQQFSADATLPLTQESLRQIKAFNDRISLQDVQDIYIPLVHLVHLEFDHYRQLQRDKATFLKQPQQRVPFIIGIAGSVAVGKSTAARLLEVLLNHYFTDQRIQLITTDGFLYSNEELKKRNLMARKGFPESYDMTALIQFLNDVKAGKELIKAPVYSHKVYDIVPDQFDYIMHPDVLIVEGINTLQLPTNEQIYVSDFTDFSIYVDADPTLIESWFLERFELLLATAFQDPTNYYYPYAIGDHDEAIAKSKRVWRDIDLKNLEEYILPTRNRADMIIHKTFGHRIDRLLLRKY
CP144904	fig|1580.712.peg.304	peg	CP144904_277882_278466	277882	278466	+	acetyltransferase, GNAT family	locus|V5E33_01590,protein_id|PRJNA1075351:V5E33_01590	FIG01315364	ff	atgggagtgctacgtgatgcgaccattgttgatgcggatgcggtgagcatgttggtcttacacgaactggaacgccgccagttacgccgattgcggcgccttagtaaagagcaattatcgcagctattgtttgtcgggtatcaccagtcagcgtttcgatatggttttccacaagcgcgcgtttatcaaaatcagggcgtggccgtcggggtagcttacgggtacccagcagccgttgaaatgacattggataatgagtggacgcccctgtttgaacgcttgcaggtgacaccaccgcagcagtcagtggtctcaccgcgcgcgttgcctgatgagtggtacttggacttgctcacggtacgtaaccgttcgcaacacaaaacttatcaacaaaagtgg…	MGVLRDATIVDADAVSMLVLHELERRQLRRLRRLSKEQLSQLLFVGYHQSAFRYGFPQARVYQNQGVAVGVAYGYPAAVEMTLDNEWTPLFERLQVTPPQQSVVSPRALPDEWYLDLLTVRNRSQHKTYQQKWFDEWLFGDAIHQARLSGQAFLGLDVRPGSRLAQLAAMFGCVTTERRRLDRQPYLHLRYRIN
CP144904	fig|1580.712.peg.305	peg	CP144904_278560_280116	278560	280116	+	GMP synthase [glutamine-hydrolyzing], amidotransferase subunit (EC 6.3.5.2) / GMP synthase [glutamine-hydrolyzing], ATP pyrophosphatase subunit (EC 6.3.5.2)	gene_name|guaA,locus|V5E33_01595,protein_id|PRJNA1075351:V5E33_01595		isu;Purine_conversions isu;Purine_conversions isu;GMP_synthase isu;GMP_synthase isu;Purine_salvage_cluster isu;Purine_salvage_cluster	ttggcaaacgttgatatgtctaaattcgacaagatcatcgtcttagactttgggagtcaatacaaccaattgatcacccgccggattcgtgacctcggagtttactccgaattaaaggcccatacgatgactgcggctgagattaaggcttggggccccaagggaattatcttctctggtggaccaaatagtgtctacgacagtagtgcatttaatgtggacccagagatttttaacctcggtattccaattttaggaatttgttacgggatgcaactgatggcccacagtttgacgggtggcaaggttgaatccgctgataaccgagaatacggtcgggccgatattacggttctgagcgacgacgcaaagctattccacgacacccctaaggaacaa…	MANVDMSKFDKIIVLDFGSQYNQLITRRIRDLGVYSELKAHTMTAAEIKAWGPKGIIFSGGPNSVYDSSAFNVDPEIFNLGIPILGICYGMQLMAHSLTGGKVESADNREYGRADITVLSDDAKLFHDTPKEQTVWMSHGDLVTQVPDGFERVATSENCPISAMQDTTRNFYGIQFHAEVRNTEYGNDILKHFAFDVCQAQANWSMDDFIDLQIAQIRETVGDKKVLLGLSGGVDSSVVGVLLHKAIGSQLTSIFVDHGLLRKGEAKQVMDSLEGKFGLNIVQVNAQDRFLSKLAGVTEPEKKRKIIGNEFIQVFNDEAQKLDGIDFLAQGTLYTDVIESGTDTAQTIKSHHNVGGLPEDMHFQLIEPLRSLFKDEARELGEKLGMPSELVWRQPFPGP…
CP144904	fig|1580.712.peg.306	peg	CP144904_280299_282512	280299	282512	+	Alpha-galactosidase (EC 3.2.1.22)	locus|V5E33_01600,protein_id|PRJNA1075351:V5E33_01600	FIG00002020	isu;Galactosylceramide_and_Sulfatide_metabolism isu;Fructooligosaccharides(FOS)_and_Raffinose_Utilization isu;Lactose_and_Galactose_Uptake_and_Utilization	atgtcaatccatgtcaatgaagctaatcttacgtttcatctacaaaccgatcacacgagttatatttttcaaattatgaaaaatggcgaggctggtcagatttattatggaccaagaatccacgtgcaaccgacctatcaaaatctcatgtcacaggaatggcgtgacgcgacaccgtcattgaacgaagaaaacccgaattttcagccagctacgatcaaggccgagtatgcgagcttgggcaagggcgatttccggcaaccggcttttcaagtgacccaagcaaatgggagccggattaccgagttgacttatgatcattaccaactactaacagggaaacagcgattagccaacttgccatcaacgtttgatgataccgatgacgatgcccaaaca…	MSIHVNEANLTFHLQTDHTSYIFQIMKNGEAGQIYYGPRIHVQPTYQNLMSQEWRDATPSLNEENPNFQPATIKAEYASLGKGDFRQPAFQVTQANGSRITELTYDHYQLLTGKQRLANLPSTFDDTDDDAQTLVVSFNDRITGLALDLNYSIFPHQDVIVKSAKFTNPSSEKLVLNRALSSQLDLPDANYDLIQFSGTWARERHLYRHRLRPGMQSISSLRMASSHQQNPFMMLARPQTTDEQGAVFGFNLVYSGNFLDAIEVDQYSTSRILTGINPDEFGWNLAPQATFQTPEAILSYTSAGMNQLSQQMASFYQQHLVNPRFAHEERPVLINNWEATYFDFNEAKLMTIVNQAKRLGIEMFVLDDGWFGHRDDDTTSLGDWFVDQRKFPDGIEHFS…
CP144904	fig|1580.712.peg.307	peg	CP144904_282587_282985	282587	282985	+	hypothetical protein	locus|V5E33_01605,protein_id|PRJNA1075351:V5E33_01605			atgcccgaaattaccctaacacccgatttttaccactatcttcagcaaaaacacctgacggaccacaacctgattttattagtggatgatggtggcggcaagtactcgctacaaggcggtgcttgtagtattggcacgaactttagcatcattgacgttgatgagccagacgctgactaccccattttgctgacgaatacgcaaggtgtccggctctggacctctaactatgatctggttttctgtggaacggggttaaagttagactatcgtcacggaagcattgccattactgatgatgcccatatgatgttggatggcactgttcagctggttaagggggccgatgttctagctgcttttcaggctggggttaagctaagtaatggtggatgttaa	MPEITLTPDFYHYLQQKHLTDHNLILLVDDGGGKYSLQGGACSIGTNFSIIDVDEPDADYPILLTNTQGVRLWTSNYDLVFCGTGLKLDYRHGSIAITDDAHMMLDGTVQLVKGADVLAAFQAGVKLSNGGC
CP144904	fig|1580.712.peg.308	peg	CP144904_283143_285677	283143	285677	+	Lysyl aminopeptidase (EC 3.4.11.15)	locus|V5E33_01610,protein_id|PRJNA1075351:V5E33_01610	FIG01313294	ff	atgacagaatcaacgcacttgtatgacctgttccacccggcacactacgatatttatctcgacattaaccgcgaaacgaagcaaattagcgggaagacgaccattaccggtgacgctttagctacgacgattggcattcaccagaagttcttaaagatccaacaggtaacggttgacggcaaagccgtgacggttacggatgatcctgcggccgaagccattcggattccggtcccacagacgggtaacgtgacgttagccattgattacacggcgccattaactgatagcatgatggggatttacccatcctactacgacgttaacggcgaacaaaagcaaatcattggaacccagtttgaaacgaccgctgcgcgccaagctttcccaagtatcgat…	MTESTHLYDLFHPAHYDIYLDINRETKQISGKTTITGDALATTIGIHQKFLKIQQVTVDGKAVTVTDDPAAEAIRIPVPQTGNVTLAIDYTAPLTDSMMGIYPSYYDVNGEQKQIIGTQFETTAARQAFPSIDEPEAKATFDLAIKFDEQPGETVISNMPETKVEAGVHYFDTTVKMSTYLIAFAFGDLQSKMTTTKSGVQVGVFATKAHQANELDFALDIAKRSIEFYEDFYQTPYPLPHSWQLALPDFSAGAMENWGLVTYREAYLVLDPDNTSFETKQRVATVIAHELAHQWFGDLVTMKWWDDLWLNESFANMMEYVAIDAIEPDWHIWEVFQTTEAPMALQRDATDGVQSVHVQVEDPAEIDALFDSAIVYAKGARMLVMVRALIGDDALRTGL…
CP144904	fig|1580.712.peg.309	peg	CP144904_286050_287492	286050	287492	+	Arginine/ornithine antiporter ArcD	gene_name|arcD,locus|V5E33_01615,protein_id|PRJNA1075351:V5E33_01615	FIG00001166	idu(6);Polyamine_Metabolism idu(6);Arginine_and_Ornithine_Degradation idu(6);Arginine_Deiminase_Pathway	atgaaaaaggccacttcatcacctgataaaagtcacggcctcgggttgttggcactgatttcaacagttattacgtcatcaattggtgggggaatttttgccctcacctcagatttagcgattgcagcgtcacctggtcccgcgctgattgcttggggcatcgtggggttgggaaccctgatgttagccttatcgttgaacaatttagtcctcaagcggcctgacttggagggaatcttttcctatgcagaagagggttttggcaagtataccggctttatcagtgggtggggatactggatctcggcgtggatgggaaatgtggcatttgcgacggtgatgatgagtgctgtgggctattttctcccggtatttaatggtcgcagtcaaattccctcg…	MKKATSSPDKSHGLGLLALISTVITSSIGGGIFALTSDLAIAASPGPALIAWGIVGLGTLMLALSLNNLVLKRPDLEGIFSYAEEGFGKYTGFISGWGYWISAWMGNVAFATVMMSAVGYFLPVFNGRSQIPSVIVASVILWLLTLLVNHGIESAALLNAMITVCKLIPLFVFIVFAIFLFKGQVFTAHFWTNVGSNLQGTETIASQIKRCFIIMMWVFVGIEGATMLSSRAKKTADAGKATLIGLVGLLTIYVLASVLPYGYFSRQALATIHQPAMVYLFKEMVGPWGGALISLGLIISTLGSWLSWTMLPAETIRLMADQKLLPRVFSRKNKQGAPTVSLVTSSVLVQFFLVTLIFTDQAYQIAYSMCTAAVTICYILVAAYQIKYSWQHLRESGSR…
CP144904	fig|1580.712.peg.310	peg	CP144904_288986_287583	288986	287583	-	Dipeptidase (EC 3.4.-.-)	locus|V5E33_01620,protein_id|PRJNA1075351:V5E33_01620	FIG01374708	ff	atgacaaaacgtattaaaggttcttgtaccactattcttgtaggtaagaaggcctcgttggacggctccaccattatttctcgaaacgatgatggtcacgaagcgctcgaccccgaaaaattcgtcgtcgttaatcctgccgaccagcccactgattaccaagccgttatcagtggcgtcaacattaaattacctgataacccgctccggtatacgtcgattcccaactctatcttgacaaacggaatctggcccgctgccggtattaacagtgacaatgtagccatgtccgccacagagaccatcacgacgaatgctcgggtcttgggtatcgatccatacgttgccggtggcattggtgaagaagacttggtcactctcgttctcccttatattcac…	MTKRIKGSCTTILVGKKASLDGSTIISRNDDGHEALDPEKFVVVNPADQPTDYQAVISGVNIKLPDNPLRYTSIPNSILTNGIWPAAGINSDNVAMSATETITTNARVLGIDPYVAGGIGEEDLVTLVLPYIHSAREGVERLGQLLAEFGTYEPNGIAFSDNNEIWWLETIGGHHWAAKRIPDDAYVVAPNRMNIDDFDFAADDTMASADLADLIETYHLNPDFDRINLRHIFGSATDKDTVYNNPRAWFGQKYFTPDVDQDPQGQDLPFICHANRKISIEDVKYVLSSHYQNTQYDVYGDGTESDKTKFRPIGINRNHDVHILQIRNDVPASIAGIHWLAFGANTFNTVVPFYANVDDTPAAYKDADGTFNLNHMYWLSCTTALLGDTDFDLYEDFRN…
CP144904	fig|1580.712.peg.311	peg	CP144904_289751_289176	289751	289176	-	Oxidoreductase (EC 1.-.-.-)	locus|V5E33_01625,protein_id|PRJNA1075351:V5E33_01625	FIG01554291	ff	atggcagcaattacaatttttggaaatggtaatatgggacaggctttggacagtgtctttaccgctggtggcaacaccgtgacgcacatcgatcgtgacgatgcagtggaaaatctgggtgatatcgtggttttggctgtgccttatccagtagccgtgtcaatcgctaaagcacaagccgctcagttggccggaaaggttgtcatcgacatcagcaaccccttgaatttcgatacttgggatgaactggttgtccccgccgacagttccgcaaccgctgaactggctaagttgttgcccgacagccaagtcatcaaagctttcaatacgacgttcgccgctactttggctagcaaacaagttagtggcaaagaagtcactacagttctagctgccggc…	MAAITIFGNGNMGQALDSVFTAGGNTVTHIDRDDAVENLGDIVVLAVPYPVAVSIAKAQAAQLAGKVVIDISNPLNFDTWDELVVPADSSATAELAKLLPDSQVIKAFNTTFAATLASKQVSGKEVTTVLAAGDNAAAKQMLADALKTSGVKVIDAGALKRARELEAMGFLQMTLAASEKIGWTGGFAILN
CP144904	fig|1580.712.peg.312	peg	CP144904_289892_290314	289892	290314	+	Rrf2 family transcriptional regulator, group III	locus|V5E33_01630,protein_id|PRJNA1075351:V5E33_01630	FIG00001194	idu(2);Rrf2_family_transcriptional_regulators	atggccaacacgcggctcagtgatacaattcacgtattgacgtacattgcctactttaaggatcagaagattacgagtcaggcgatggcgagcagcttacagacatcacctagtctagtgcggaagattctagcgaatttgaaacgagggggactagtttgtccggggcaggcaaccacccacgtcagcttagcaaaaccagccgcagagatcacgatgcgagatatctatcgaacattaccagatcgggggccattgttaaatgttgataccaaaacaaacgaagactgtccagtgggggcggcggtgccggtggcattaaaccgctactatgcggaaatccaagctgcggctgaggaccgaatggcgcgcattaccctgcaagatatcctagctgat…	MANTRLSDTIHVLTYIAYFKDQKITSQAMASSLQTSPSLVRKILANLKRGGLVCPGQATTHVSLAKPAAEITMRDIYRTLPDRGPLLNVDTKTNEDCPVGAAVPVALNRYYAEIQAAAEDRMARITLQDILADIALQNDR
CP144904	fig|1580.712.peg.313	peg	CP144904_290571_292346	290571	292346	+	ATP-dependent DNA helicase RecQ	gene_name|recQ,locus|V5E33_01635,protein_id|PRJNA1075351:V5E33_01635	FIG00000422	isu;DNA_repair,_bacterial_RecFOR_pathway	atggatttggcggcagcacaacaggtgttaaaaacagtcttcggatacgacgagtttcgaccaggtcaaaaggccgtcattgaacacgtgctggcgggcgatagtagcttggcgattatgccaacgggcgggggaaaatcactttgctatcaaataccggccatgttattttctggtatcacggtggtggtatccccactcatctcattaatgaaagatcaggttgatgcgctaaatgatagtgggattccagcaaccttcattaacagttcggtggactggccggaaattcaacaacggttagcagcactgcacaatggggactacaaattggtgtatattgcgccagaacggttagattcagaagcctttgttcaagcattggcccggttgccaatt…	MDLAAAQQVLKTVFGYDEFRPGQKAVIEHVLAGDSSLAIMPTGGGKSLCYQIPAMLFSGITVVVSPLISLMKDQVDALNDSGIPATFINSSVDWPEIQQRLAALHNGDYKLVYIAPERLDSEAFVQALARLPIDLLAVDEAHCISQWGHDFRPSYLTLSHAIEQLPSQPQVLALTATATTQVAHDICQQLWIDPQNEVNTGFARDNLNLTVVKDQDTDRYILDYLQVNQGETGIIYASTRKEVERLTKLLTKQHVTAAAYHAGLSDEQRQQNQEDFLYDRIQVMVATNAFGMGIDKSNVRFVIHAQVPGTLEAYYQEAGRAGRDGLPSEAILVYHAQDLQIQRFFIDQSGMDEEHRQRAYQKLQVMNHYANTEGCLQQFILQYFGEVSPACGRCSNCLD…
CP144904	fig|1580.712.peg.314	peg	CP144904_293873_292383	293873	292383	-	Alpha-N-arabinofuranosidase (EC 3.2.1.55)	locus|V5E33_01640,protein_id|PRJNA1075351:V5E33_01640	FIG00007157	icw(1);L-Arabinose_utilization	atgcaaggaaaactaaccgttgacccagccagccaaatcgccaaaattgatgaccgtgtttacagtgcgctcatcgagcatctcggtcgatccgtctatgatggtctctatcaacccaatcatccccagtcagaccaggacggctttcgtcaggacgttatcgacgccgttaaatcgctaaatatcgacctcatccgatatcctggtggtaactttgtctctggttttaattgggaagacagtattgggcctaaaagcacccgccccactcgtttggatctggcatggcggagcattgaaactaatcaatttggtcttcatgaatttatgaaatggacgcaaaaaactggcacacggcctgacatggctgttaaccttggtagtcgagggatcgatgct…	MQGKLTVDPASQIAKIDDRVYSALIEHLGRSVYDGLYQPNHPQSDQDGFRQDVIDAVKSLNIDLIRYPGGNFVSGFNWEDSIGPKSTRPTRLDLAWRSIETNQFGLHEFMKWTQKTGTRPDMAVNLGSRGIDAARNLVEYCNFSGGTYWSDLRKQNGAEEPFNIKTWCLGNEMDGDWQIGHKTADEYGRLAHETAKVMRLVDPSIDLVVSGSSTREMATFGSWEETVLDHTYDDVDYLSLHRYYDNEENDLANFLAKSIDFDEFISGIVAVCDAVKARKHSHKTLNLALDEWNVWYHSHKQDDETAPWQQAPHLLEDHYNFEDALMVGTMLITLLKHADRVKIACLAQLVNVIAPIMTDEHGIWLQSIFFPFLQISKYGRGIALTPQQTATTYDSKDFK…
CP144904	fig|1580.712.peg.315	peg	CP144904_295228_293939	295228	293939	-	Lactose permease	locus|V5E33_01645,protein_id|PRJNA1075351:V5E33_01645	FIG00134380	isu;Fructooligosaccharides(FOS)_and_Raffinose_Utilization isu;Lactose_utilization isu;Lactose_and_Galactose_Uptake_and_Utilization	atggatagtgcaaaaactgaatcgaaacatttctggggatttcccctatctcactttagctacttcttcatttgggccgttgttaacggttatttaaccctctggatggaacaagttgcccacttaaacgggaccgaatctggtgccgtcttctcaatgatggcgggtatttccttgatcttccaacctatctttggggttgtttctgataaattactcttcaagaaaaacttaatcttaacgattgcgatcgtcgggatcttcatcggtccttacttccaatgggtcttcatgcccatcttacacattagcgccttcttagtagccatcgttactgggacttttctgagtttcatcctaaacggtggggtgtccgtcattgaacaatacgtacagcgg…	MDSAKTESKHFWGFPLSHFSYFFIWAVVNGYLTLWMEQVAHLNGTESGAVFSMMAGISLIFQPIFGVVSDKLLFKKNLILTIAIVGIFIGPYFQWVFMPILHISAFLVAIVTGTFLSFILNGGVSVIEQYVQRASLANGFEYAHSRVGGSVAGVVASLVAGRIFLWKPNSIFWACTIAAIILTFLLLFSDKVNLDNAAAAGDTSDSLDMKTVLSVFKLKNLWVLAIFYMGASALFDVFDQQFIIFFKTFFDTAAQGTLVYSYMSSAQTAIEFCLMFPMPWIINKIGSRNGLLIYGFITCIRILGSALSPNWIWVVGFRLLAGLEMPLLLTSIMKYIAGAFDIRLYATVYALASNFAKQVSVFIFSTVAGRMYDVIGYQHTYIIMGIVVFFITLFAVFFL…
CP144904	fig|1580.712.peg.316	peg	CP144904_296222_295242	296222	295242	-	Alpha-L-arabinofuranosidase II precursor (EC 3.2.1.55)	locus|V5E33_01650,protein_id|PRJNA1075351:V5E33_01650	FIG00017518	isu;L-Arabinose_utilization	atggtccaagctcaagactatatcaacccactgattgtccagcgggctgacccctatatttataaacatactgatggctattattatttcacagcctccgtaccggcgtacaacttaattgaaattcgtcgggccaagaccttaaatggattggctaatgctgctcctcgaactatctggcgtaagcatcccgatggtagcggtgccatgagccaactcatctgggcaccagagcttcattacattgatggcaaatggttcatctactttgccgcttcacataccaaagagttcgaccataatgggatgttccaacaccggatgtactgcattgagtgtgacaaccccgatcccatgcgcgatgaagccgattggactgaacacggccaaattgaaaca…	MVQAQDYINPLIVQRADPYIYKHTDGYYYFTASVPAYNLIEIRRAKTLNGLANAAPRTIWRKHPDGSGAMSQLIWAPELHYIDGKWFIYFAASHTKEFDHNGMFQHRMYCIECDNPDPMRDEADWTEHGQIETPLDTFALDATVFEAQNKLYYVWAQKDPAIKGNSNIYIAEMANPWTLKTKPVMLTKPEYDWETKIFWVNEGPAVLHRNGRFFLTYSASATDENYAMGMLTVAEDADLLDPASWSKSETPVFQSNMPIKQFGPGHNSFTVAEDGETDMLVYHCRNYTDIKGDPLYDPNRHTMVQPFTWNDDGTPNFGKPVPYNYK
CP144904	fig|1580.712.peg.317	peg	CP144904_297211_296282	297211	296282	-	Mobile element protein	locus|V5E33_01655,protein_id|PRJNA1075351:V5E33_01655	FIG01306568	ff	ttgtctagtataacctattctgaacgaattaaaatcgaaaccttttgtgaactagggctgtccaatatccaaatgggcgttcggctgaaccgatcaccgtcaacaatttcttatgaattatctcgatgtcaaccttatcaggctgaattagcacaaacagatgccgaatacaagcgatcacgatgtggtcggaaaactaagctgagcgatgagttaaagcaaaaaattctcaaccatttacgtctaagctggtcaccagaaatgattgctcacgaatttaaactagctactaaatctatttataattggctaaatcaggggagaattggtttctccttgaatgatctacctgaacatggcgtacgccaacggcgtaacgttgaccaacgatccaaatat…	MSSITYSERIKIETFCELGLSNIQMGVRLNRSPSTISYELSRCQPYQAELAQTDAEYKRSRCGRKTKLSDELKQKILNHLRLSWSPEMIAHEFKLATKSIYNWLNQGRIGFSLNDLPEHGVRQRRNVDQRSKYNQSLGRSIEQRPMMINQRNRIGDFELDTVVGPRGHSKAVLLTLIDRKSRFLWAYRLKDRTTATVNEALTKFLTTFNGPVHSFTVDRGTEFSGLVSLESQYGIKTYYCHAYTPAERGSNERFNRNLRYFYPKGTRFEHISAQDLTTTLLQINQRPLKILDWQTPYQVMLTNLSKNSD
CP144904	fig|1580.712.peg.318	peg	CP144904_297513_298403	297513	298403	+	Transcriptional regulator, ArsR family	locus|V5E33_01660,protein_id|PRJNA1075351:V5E33_01660	FIG00003845	ff	atgcaattagatatgagcagtgcttcgttgccagtttatgaagcattaagtagtgaggttcgtctgcacattattcgattgatttcggaaaagccgatgagtgttaaggagttagcgcaagaattgggcttaagtagtgcaattgtgacgaaacatttagataaattggccgccgccgagttagtcacgagtaaacgagtgggacggtcaaaaatgacggagcttcgggttgatacgattgaggtaaagtttccgcgcgaaatctatccgacgtttcaagtgcatcaaacaagtattccggttggacattacacagaataccgcgtacagccgtcatgtggcttggcaggaaagaatggctatattggtaaagtggacaatccccgatattttatgtcg…	MQLDMSSASLPVYEALSSEVRLHIIRLISEKPMSVKELAQELGLSSAIVTKHLDKLAAAELVTSKRVGRSKMTELRVDTIEVKFPREIYPTFQVHQTSIPVGHYTEYRVQPSCGLAGKNGYIGKVDNPRYFMSPERMNAGMIWFNNGYVEYQTPNFLQGHEHLEMLDLTAELGSEFPFSNNTWPSDITFFINGKEIGTWRSLGDFSDIRGKYTPKWVPDNVNQYGVLKTLRVTDHGTYLDGQPFTDICLQDLPTDHETWTVRFEVKEEAEKAGGCTIFGQGFGNHDQNIELLAYYS
CP144904	fig|1580.712.peg.319	peg	CP144904_298516_299115	298516	299115	+	Maltose O-acetyltransferase (EC 2.3.1.79)	locus|V5E33_01665,protein_id|PRJNA1075351:V5E33_01665	FIG00001636	idu(3);Maltose_and_Maltodextrin_Utilization	atgacacaaacagagtacgacaaaatgatggcggaagaattatatgatgtgaatgatcgtcagttagttgagcaacgtgagcatgctcgggatttgtatgaaacacttaatcagacgtcgtttcacgataaagaaaagttacagcaattaattaaccagctatttggaacagtgggaattgggagtgaggtgcgcccgcggtttgtttgcgattatggctataatatccatgttggcaataattttttcgccaattttgattgtattttattggatacttgtccgattacaattggtgataatgctttgctagcaccacgggtgcaaatttacacggccgcacatcctttagacgtgaaaacacgcacatcttggttaggctgtggcaaggcagtttca…	MTQTEYDKMMAEELYDVNDRQLVEQREHARDLYETLNQTSFHDKEKLQQLINQLFGTVGIGSEVRPRFVCDYGYNIHVGNNFFANFDCILLDTCPITIGDNALLAPRVQIYTAAHPLDVKTRTSWLGCGKAVSIGNNCWLGGNAVILPGVHLGNNVIVGGGAVVTKSFGDNVVIAGNPAQVIKHLQEGEATQYRQKMGH
CP144904	fig|1580.712.peg.320	peg	CP144904_299269_300354	299269	300354	+	Transcriptional repressor of arabinoside utilization operon, GntR family	locus|V5E33_01670,protein_id|PRJNA1075351:V5E33_01670	FIG00011814	icw(3);L-Arabinose_utilization	atggaaaataaatatcaaagagtaaaggataccttgaaagaggccattctttcgggtaagtacccgattgatgaaaagttgccaactgaaacagaattgatgaatcggtttaacgtttcacggtacaccattcggcgggctgttggggatttagagtcagaacattatatttatcgaattcaaggcgggggcatgtttgttcaagattggcacaaagattggtcgatcgataatgacagcaagatgattggggtcatcacaacacatattgccgattatatttttccgcagattatctatgggattgatcaaatgatctctgagggcggatattcactacttttgggcaatactcataataaccatcagaaagagcggaaaaatcttatcaacatgcta…	MENKYQRVKDTLKEAILSGKYPIDEKLPTETELMNRFNVSRYTIRRAVGDLESEHYIYRIQGGGMFVQDWHKDWSIDNDSKMIGVITTHIADYIFPQIIYGIDQMISEGGYSLLLGNTHNNHQKERKNLINMLNSKVAGLIIEPTQSALPNPNMDLYQEIKDDEIPVLFINASYPELDFPTVTTDDAGAERKIIDYLLDMGHESILGIFQVDDIQGVHRMDGFVKAYQQHPEISYKGNLVMYQSGDSFDKITQRVASALKSPDRPTAIACYNDQLAIRVLDYLKSNGFVVPQDISVVGFDNYQMSQYMSPGITTLNHEKEIMGEDTGKMMLSLLQKQPVTSIMYDPQLVVRESVASPKLLG
CP144904	fig|1580.712.peg.321	peg	CP144904_300719_302116	300719	302116	+	Arabinose-proton symporter	locus|V5E33_01675,protein_id|PRJNA1075351:V5E33_01675	FIG00002070	icw(4);L-Arabinose_utilization	ttggataagaaaaagaaagtttccagtaagtttattttcttcttcggttcatttggcggtatcttgttcggttatgatattggtgttatgaccggggcactgccatttctgaagactgactggaatttaacaaatgcgtcattggttgggtgggtgacttccgctgtaatgtttggtgccatcttcggtgccgcaattgcggggcagttagctgatcgacttggtcggcggcgaatgattctgatgtcatcattaatcttcgcaattggctcaatattatgtggtttttcgcctaacaatggcacactttacctgattggaatgcgaatcttcttaggattagccgttggggctgcttccgctttggtaccagcatacatgtcagaaatggcaccagct…	MDKKKKVSSKFIFFFGSFGGILFGYDIGVMTGALPFLKTDWNLTNASLVGWVTSAVMFGAIFGAAIAGQLADRLGRRRMILMSSLIFAIGSILCGFSPNNGTLYLIGMRIFLGLAVGAASALVPAYMSEMAPARLRGSLSGINQTMIVSGMLISYIVDFVLKDLPENISWRLMLGLAAVPAIILFAGVLKLPESPRFLIKANRLDEARQVLSFVRKPEDVEPEVKSIQETAQSESSNMAKTSWATLFNGKYRYLVIAGVGVAAFQQFQGANAIFYYIPLIVEKATGSAASSALMWPIVQGVLLVLGSLLYIWIAEKFNRRTLLTLGGTVMALSFLLPAVINSLVPNASPMMIVVFLSIYVAFYSFTWAPLTWVLVGEVFPLAVRGRASGLASSFNWIGS…
CP144904	fig|1580.712.peg.322	peg	CP144904_302148_303749	302148	303749	+	Ribulokinase (EC 2.7.1.16)	locus|V5E33_01680,protein_id|PRJNA1075351:V5E33_01680	FIG00002300	icw(1);L-Arabinose_utilization	atgaacttagtcgaaacggcgcaagccattgaggcgggtcaggtttccttagggattgaactaggctcaactcgaattaaagcggtgttggtcacggatgacttcaacacgattgcttccggtagctacgtttgggaaaaccgatttgaagatggtgtttggacttatccactcgaagaggtttggtccggtattcagcaaagctatacccaaatggcagcggatgttcaaagtaagtatcacgctagcttgaagcatattaatgcaattggtgtcagtgccatgatgcacggctacttagcgttcgacaagaacaatgagttattggtgcctttccggacctggcggaacaacattacgggccaatcggctgatgaattaaccaagctctttgatttc…	MNLVETAQAIEAGQVSLGIELGSTRIKAVLVTDDFNTIASGSYVWENRFEDGVWTYPLEEVWSGIQQSYTQMAADVQSKYHASLKHINAIGVSAMMHGYLAFDKNNELLVPFRTWRNNITGQSADELTKLFDFNIPQRWSIAHLYQAVLNDEDHVAKVDFITTLAGYVTWKLSGEKVLGVGDASGVFPIDEKTGSYDQAMLDKFSSLDNVKRYPWQIENILPSILPAGKIAGKLTADGANLLDASGNLEAGSVMAPPEGDAGTGMVGTNSVRKRTGNISVGTSAFSMNVLDKPLSKVYRDIDIVMTPDGSPVAMVHVNNCSSDINAWASIFSEFAARLGVDLKPDRLYETLFLESTKADANAGGLVNYSYQSGENITKIQAGRPLFVRTPNSKFSLPNF…
CP144904	fig|1580.712.peg.323	peg	CP144904_303769_304497	303769	304497	+	L-ribulose-5-phosphate 4-epimerase (EC 5.1.3.4)	locus|V5E33_01685,protein_id|PRJNA1075351:V5E33_01685	FIG00000986	isu;L-ascorbate_utilization_(and_related_gene_clusters) isu;L-Arabinose_utilization	atgttagaagatttaaagcaagaagtctacgacgccaacatgcagttgcctgaattaggattggttacctttacttggggtaacgtttccggtattgatcgggacaaaggtctgtttgtcatcaaaccttctggggttgattacaatgacttgaagcccagcgacatggttgttgttaacttaaagggtgaagttgttgaaggagatatgaatccttccagtgacaccccaacgcatacagtactttacaatgaattccctaatattgggggaattgttcatacgcattcaccttgggcagtgtcatttgccgctgctaagatggatattcccgcaatgaacacgacgcatgcggacacattctatggtgatgtaccagctgctgatgccttgactaag…	MLEDLKQEVYDANMQLPELGLVTFTWGNVSGIDRDKGLFVIKPSGVDYNDLKPSDMVVVNLKGEVVEGDMNPSSDTPTHTVLYNEFPNIGGIVHTHSPWAVSFAAAKMDIPAMNTTHADTFYGDVPAADALTKEEIEEDYEGNTGKTIVKTFKERGIDYEAVPASLVSQHGPFAWGPTPAKAVYNAKVLEVVAEEDYHTAQMTRANRELPQYLLDKHYLRKHGANAYYGQNNAHSQDHAARQ
CP144904	fig|1580.712.peg.324	peg	CP144904_304546_305970	304546	305970	+	L-arabinose isomerase (EC 5.3.1.4)	gene_name|araA,locus|V5E33_01690,protein_id|PRJNA1075351:V5E33_01690	FIG00002117	icw(2);L-Arabinose_utilization	atgttatcagttccagattatgaattttggtttgttaccggttcacaacacctttatggtgaagaacaattaaagtccgttgctaaggacgcccaagatattgctgacaagttaaacgccagcggcaagttgccttacaaagttgtcttcaaggatgttatgacaacggccgaaagtatcactaacttcatgaaagaagttaactataacgacaatgttgccggtgtgattacgtggatgcacacgttctccccagccaagaactggattcgtgggacagaattattgcaaaagccattgctgcacttggcaacgcaatacttgaacaacattccttatgctgacattgactttgattacatgaacttgaaccaaagtgctcatggtgaccgtgaatat…	MLSVPDYEFWFVTGSQHLYGEEQLKSVAKDAQDIADKLNASGKLPYKVVFKDVMTTAESITNFMKEVNYNDNVAGVITWMHTFSPAKNWIRGTELLQKPLLHLATQYLNNIPYADIDFDYMNLNQSAHGDREYAYINARLNVNNKIVYGYWGDEDVQDQIARWEDVAVAYNESFKVKVARFGDTMRNVAVTEGDKVEAQIKMGWTVDYYGIGDLVEEINKVSDADVDKEYADLESKYTMVQGDNDAETYKHSVRVQLQQYLGIKRFLEKGGYTAFTTNFEDLWGMEQLPGLAAQLLIRDGYGFGAEGDWKTAALGRVMKIMSHNDRTAFMEDYTLDLRKGHEAILGSHMLEVDPTIASDKPRVEVHPLDIGGKADPARLVFTGSEGDAIDVTVADFRDG…
CP144904	fig|1580.712.peg.325	peg	CP144904_306047_306610	306047	306610	+	Maltose O-acetyltransferase (EC 2.3.1.79)	locus|V5E33_01695,protein_id|PRJNA1075351:V5E33_01695	FIG00001636	idu(3);Maltose_and_Maltodextrin_Utilization	atggacaagagtgaaaaagaaaagatgattactggcgagctgtttaacgtctacgaccctgagttagttgcagagcggggagcggctcgacaacaggttgaagccttaaatgaattgggtgaacaggaccccgaaaaaagtcagcaactggttaaacgcctatttggggcaaccggcgatcaggttgaggttcacgcaacgtttcgctgtgactatggttataacatttatgtaggagaaaatttttttgccaactacgattgtacgatattagatgttgctcccattcggattggcaagcattgcttattgggtcccaaggtgcaaatctattcagttaaccatcccgctgaaccggaactgcgccgaaatggcgcgatgggaatcggcaaaccggtg…	MDKSEKEKMITGELFNVYDPELVAERGAARQQVEALNELGEQDPEKSQQLVKRLFGATGDQVEVHATFRCDYGYNIYVGENFFANYDCTILDVAPIRIGKHCLLGPKVQIYSVNHPAEPELRRNGAMGIGKPVTLGDDVWVGGGAIICPGVTLGDNVIVAAGAVVTKSFGSNVVLGGNPARVIKPLK
CP144904	fig|1580.712.peg.326	peg	CP144904_307277_307077	307277	307077	-	hypothetical protein	locus|V5E33_01700,protein_id|PRJNA1075351:V5E33_01700			atgttcactggtacagaattaacggggatcttaattctcgcaaccggaatcgccttgattctattgatgttggtcaaattttggccacgaattaagcaactggatacggatacctcaacactcgtcggtattttcacgctgctggccattggcctgttgggactaggcggctggctgagttttagtggcctgctccactaa	MFTGTELTGILILATGIALILLMLVKFWPRIKQLDTDTSTLVGIFTLLAIGLLGLGGWLSFSGLLH
CP144904	fig|1580.712.peg.327	peg	CP144904_307409_307726	307409	307726	+	hypothetical protein	locus|V5E33_01705,protein_id|PRJNA1075351:V5E33_01705			atgattgatcgaattaaagctagtgcagatgccctatgggtcacaccggatgagactggtgccatgaaaattgggtttgccgataacgggcgtcaattggtgggaccggtgacggcaattgagtggctgattgcgctaggtccagttaaattgggaacgccatttatgattattcgcggtgaacaggaatctttgacgttacgcttaccctttagtggacgcgtgacaaaactgaatactcagctgaatcagcaacctgaacaattgaatcatcgggatgattcaattgcctggttactcgaattaattgatgaatag	MIDRIKASADALWVTPDETGAMKIGFADNGRQLVGPVTAIEWLIALGPVKLGTPFMIIRGEQESLTLRLPFSGRVTKLNTQLNQQPEQLNHRDDSIAWLLELIDE
CP144904	fig|1580.712.peg.328	peg	CP144904_307745_308629	307745	308629	+	Similar to ribosomal large subunit pseudouridine synthase D, Bacillus subtilis YjbO type	locus|V5E33_01710,protein_id|PRJNA1075351:V5E33_01710	FIG00014990	idu(1);RNA_pseudouridine_syntheses idu(1);Ribosome_biogenesis_bacterial	atggaactcgactggcaggtgaaagaacccgtaaccagtttgaagcgatttttgactaatcagggtattagtcatcgggtctttagcgatttgaaacaacagggaacaattcgcgttaatgggcaggtgaccacaccggcagtcactttggcagtgggcgatcacgttgcggttacgtttccgccggagactgccgatgaggcggttgctgtcagtcacgagccgattaccgttttgtttgaaaatcgggattggctcgtggtggataaaccagctgggttaaatgtggtaccaggaccagccaatcgaacagataccttggttaatcggataaaaggatactgggaagcggaacacgccgagaatttagttcctcatattttaacgcgcttagatcgg…	MELDWQVKEPVTSLKRFLTNQGISHRVFSDLKQQGTIRVNGQVTTPAVTLAVGDHVAVTFPPETADEAVAVSHEPITVLFENRDWLVVDKPAGLNVVPGPANRTDTLVNRIKGYWEAEHAENLVPHILTRLDRFTSGVVWVARHRLANSLASQLQAAHQIDKRYLAVVSGRLEADHAVIDAPLASDPTGYNQMVSPTGKPARTEYWVQQRFATATVVAVKLHTGRTHQIRAHFASLGHPLLGDALYDGPVTGINRQALQALSLTFKDPFTDEQRQFTSELPADWQTLIHQLSEE
CP144904	fig|1580.712.peg.329	peg	CP144904_308637_309413	308637	309413	+	Acid-resistant locus arl7 (Fragment)	locus|V5E33_01715,protein_id|PRJNA1075351:V5E33_01715	FIG00628194	ff	atgacagaaaaagaacagttgacgtgtttagtggatggtgagccaatctcactggaaacgagtctacagttagcagagttggaagcgggattgcggaatcgcattaagcgtgactatccccaaagtaaggtgacagattatatctgtggtcaccatcttctaaaatatcggttggatcacgttgatgccatgatcaatgccgatttaaagcaaacgaagaagatcaatcataaattgactaaagccctgcaaagtgacgactatgacatcatcgatgttaacgaaagtctcactaatagcttaacgtttggtcagaaggtgtcggatgaagttgcgcgctttggcgggtcttggggcttcattttcatttttatgtttgttttactgggatggatgatc…	MTEKEQLTCLVDGEPISLETSLQLAELEAGLRNRIKRDYPQSKVTDYICGHHLLKYRLDHVDAMINADLKQTKKINHKLTKALQSDDYDIIDVNESLTNSLTFGQKVSDEVARFGGSWGFIFIFMFVLLGWMIVNGLHLFGVDFDNYPFILLNLVLSCVAAIQAPIIMMSQNRSADRDRMMAENDYHVNLKSEHELRLLHAKVDHLAQNQVPHTMEVERFQLEILGEIRQELAELRTEKSAATTATRRESHHEDMDHR
CP144904	fig|1580.712.peg.330	peg	CP144904_309551_310138	309551	310138	+	acetyltransferase (putative)	locus|V5E33_01720,protein_id|PRJNA1075351:V5E33_01720	FIG00743716	ff	gtgataattcgtgaagctcgaccaacggatgcgcctcagatagccccgttgatgaacttgatctacgatgaaatggcgttaactgacctggaagacgttccaggccccgacttactgaaggtcatcacggcagcttaccgcaccaggacgtatttatccggtgcggcaactacggtggtggccgaggccaatggccaagtggttggggtagcgtttggttatcccggcgaaagggaagacattgtcgatgatgtgatgacgcgattagcagcgaaaagcgatgcgtttgatgaaccatttgatttagaatccgagacagcggctggcgaatggtatttggattcactggcggtctcgccggatcatcaagggcagggaatcggtcgccagttgttgcgg…	MIIREARPTDAPQIAPLMNLIYDEMALTDLEDVPGPDLLKVITAAYRTRTYLSGAATTVVAEANGQVVGVAFGYPGEREDIVDDVMTRLAAKSDAFDEPFDLESETAAGEWYLDSLAVSPDHQGQGIGRQLLRALPVYARHDQQAVIGLNVDLENPGAMRLYERMGYEVTGTQMIGGHEYYHMQLEIGDPVRVTN
CP144904	fig|1580.712.peg.331	peg	CP144904_310259_310744	310259	310744	+	Pyridoxamine 5'-phosphate oxidase (EC 1.4.3.5)	locus|V5E33_01725,protein_id|PRJNA1075351:V5E33_01725	FIG00133002	idu(2);Pyridoxin_(Vitamin_B6)_Biosynthesis	atgtttcgtgcgatgcgattggcaaatgaggcgttaacgcctgaacaaataaatacggtcttacagcggcgaacagcgggggtcttagcggtccacggggatgcgggttacccatatgccgtacctctcagttattactttgatggaacgcatttttactttcatggtgcgccagttggtcataaaatggcggccattcaacgggacaaccgggtttccttttgtgtagtcgatcgggatgtggtagcaccagcagcattgaccaatgagtttcgcagtgtgattgcttttggtcgagtcaccattgtgacggatcccaagcggaagcgggaattgatgcggcaatttgctttgcatctggcacctgattacgcccaaaaaattcatcaacatttagat…	MFRAMRLANEALTPEQINTVLQRRTAGVLAVHGDAGYPYAVPLSYYFDGTHFYFHGAPVGHKMAAIQRDNRVSFCVVDRDVVAPAALTNEFRSVIAFGRVTIVTDPKRKRELMRQFALHLAPDYAQKIHQHLDQGLDHFSLLEMTVAHMTGKEAANLAQSH
CP144904	fig|1580.712.peg.332	peg	CP144904_310847_311365	310847	311365	+	Histone acetyltransferase HPA2 and related acetyltransferases	locus|V5E33_01730,protein_id|PRJNA1075351:V5E33_01730	FIG00001650	ff	atggcgacaaaattaagagccgttactgaagctgatttgccagccttacagcaacttagtcgaacaacttttagtgacacgtttggggcggtgaatacggccgccgatttggcagtttatttagagcgggcatacagcttaccgcaattagcccgcgaactggctgagccgaccagtacgtttacctttatttatcaagatgaacagctggcggggtatttaaaattaaattggggagcgacacagtcagaagcacagggagctgacagtcttgaaattcaacgaatttacgtactccctgcgtttaagcgacaaggattgggccgtcaattgttccaattagcgcggcaaacggccgagcaattgggaaaaacggcgatttggctgggcgtctgggaa…	MATKLRAVTEADLPALQQLSRTTFSDTFGAVNTAADLAVYLERAYSLPQLARELAEPTSTFTFIYQDEQLAGYLKLNWGATQSEAQGADSLEIQRIYVLPAFKRQGLGRQLFQLARQTAEQLGKTAIWLGVWEHNDSARAFYQQMGFVVVGEHVFQLGHSTQRDLILRKTLV
CP144904	fig|1580.712.peg.333	peg	CP144904_311400_311798	311400	311798	+	FIG00747865: hypothetical protein	locus|V5E33_01735,protein_id|PRJNA1075351:V5E33_01735			gtgaaagataatttacaattaggtgacgcagaattcaatcaaatgctattggtattgaaagatcccgttactcaggctaaccataaagagttcaaattcttagatggtgagatgcaagagattgctcccgatatatgggcaatgccagcttacatgacggccgacgacgagtttacgatgttcttcttgacaacaaaattagcgtcaggtgaaacggtcgttacctttgccacgggtgaacaagcggatggtgactttcgcttgagtgaacccatggtcacgggtgctggggtcaataccttgtttgaacaccaaccagatcgggcaaaacgcgtgttgaagtttctaaatgatatttcgcgagctgacgagggtaactggcgaatggttgaagactaa	MKDNLQLGDAEFNQMLLVLKDPVTQANHKEFKFLDGEMQEIAPDIWAMPAYMTADDEFTMFFLTTKLASGETVVTFATGEQADGDFRLSEPMVTGAGVNTLFEHQPDRAKRVLKFLNDISRADEGNWRMVED
CP144904	fig|1580.712.peg.334	peg	CP144904_311830_313023	311830	313023	+	ABC transporter membrane-spanning permease - macrolide efflux	locus|V5E33_01740,protein_id|PRJNA1075351:V5E33_01740			gtgagtacgaaaaagataaacgtccccctgttattggcaccgtttatttcacgaatgggcgatgccctctacttatttgggttaaattggtttgtcgtacaggccactggtaatgcggctttgctgggcattattcaagcggttggcggggttgtcttatttttaggcgatctcttctgtggcgtcgtcgtagataactttaatcgtaaatgggtcgtggtattggccgaactcgtgagtgtgttgggctgtattggggtggcgttatggttagatccccttcatctaactgccggcccattattaacgctaacggttattttagatattggattagcctttagcctgccagcagctaagtcaatgattcccgaattgatcgttctagccgatcgccag…	MSTKKINVPLLLAPFISRMGDALYLFGLNWFVVQATGNAALLGIIQAVGGVVLFLGDLFCGVVVDNFNRKWVVVLAELVSVLGCIGVALWLDPLHLTAGPLLTLTVILDIGLAFSLPAAKSMIPELIVLADRQRFNAISNTLLDLANIFAPLLGGFLLTLHWLNLRGFLLINGLSFLLSLGLYLSIRYPPHHSTQATLGIKASLLTGWRYVWQRPILVETIALGGLLNVMYAAFKLVLPYDVQHIYGGQSARYSYLLIAMAVGGILGGLRLTLAKRLPRHQQNYGDLGLLAGMLLLAGALPNYWMLLGSSVVIGFCYTCFDVRALTITQELTDPAYLGRMFGLLFLAMDAFQPLGSFIFGFVTDELGNATLLLVGSCFLIGLVGIYQGYQRLARRSR
CP144904	fig|1580.712.peg.335	peg	CP144904_313206_314483	313206	314483	+	Uracil permease	locus|V5E33_01745,protein_id|PRJNA1075351:V5E33_01745	FIG00003251	isu;Pyrimidine_utilization isu;De_Novo_Pyrimidine_Synthesis	atgcagcagccgtcacattatcgtaatcccgatgcgttgattgatatcgacgagcggcccggatggggccaatggttggggttatcactgcaacatttattttcaatgtttggttccaccgtgttggtgcccattttggtggggttaaatccaggcattgcgctgtttagctcaggggtgggcaccctcatgtatatcttaattacgcgaggaaagattccggcatacatgggctctagcttttcgttcatcatgcccatgattgccctgatgaaaaccacggggtatccggggattgctcagggaacgttggcggtgggactagtttatctgatcgttgctttagtcgtggcggctgtcggtccggactggattgatcgcgttctaccaccgattgtc…	MQQPSHYRNPDALIDIDERPGWGQWLGLSLQHLFSMFGSTVLVPILVGLNPGIALFSSGVGTLMYILITRGKIPAYMGSSFSFIMPMIALMKTTGYPGIAQGTLAVGLVYLIVALVVAAVGPDWIDRVLPPIVVGPMVMVIGLSLAGSAAQKATVDSQGTYHWQFFAVAIITLLLTIGFNLFLRGFLALVPILLGIVCGYLVAVAFGLVNFTPVLQAEWFQLPKFEIPGVSYSLHFYWGAVLSLAPIAFVTMTEHIGHITVLNELTHRNFFRDPGLTHTLAGDGVASIIASFVGGPPVTSYGENVGVLAITRVHSVYVLIGAATFAVIFSFVGKLSALIESIPNPVIGGISFLLFGVIASSGLRILIEKHVDFNQKRNLMIASAILVIGIGDAYLKIGQ…
CP144904	fig|1580.712.peg.336	peg	CP144904_314859_314527	314859	314527	-	hypothetical protein	locus|V5E33_01750,protein_id|PRJNA1075351:V5E33_01750			atgtcaatcagcctaaccgaattatgggtgatcctgggatgcggactcgtcacgattctttcgcgaacgctcccctttatttttgtcaaacaactgacgatgccgggctggctggtgagctttttgtcatttgttcccatcacgatcatgacggccctatgctgccaaagcctgttcatcgcccacactggtcagttagccacgctaaatgttgccaactgcttagccgccattcccgcgaccatcgctagagtcctcaccaagagcttactcatggtcgtcgtcattggcatcatggcaatggcccttctccgctattggcaaattggctaa	MSISLTELWVILGCGLVTILSRTLPFIFVKQLTMPGWLVSFLSFVPITIMTALCCQSLFIAHTGQLATLNVANCLAAIPATIARVLTKSLLMVVVIGIMAMALLRYWQIG
CP144904	fig|1580.712.peg.337	peg	CP144904_315557_314844	315557	314844	-	hypothetical protein	locus|V5E33_01755,protein_id|PRJNA1075351:V5E33_01755			attcgccgtccagacctaacctttcgagcgggcattcgtgacgttcttcccactgtctttggctacattggtgtgggcttagcgttcggaattgttgcccacacgagtcacttgagtttactgatggttgctggcctgtcattcattgtgtacgctggctccgcccaattcatcatcaccagtatgctcttaattcatgatcccctatcagcaatctttatttccaccttcctagtgaattcacgaatgattctaatgagcaccagcttggcccagtattttcgtcatgaatccttaattcgtaatgtactgatcggtacgctggtaaccgatgaaacctttgctttagccatgaataagcaaaataaaacccatggacaattaagctttgcttggcaa…	MRRPDLTFRAGIRDVLPTVFGYIGVGLAFGIVAHTSHLSLLMVAGLSFIVYAGSAQFIITSMLLIHDPLSAIFISTFLVNSRMILMSTSLAQYFRHESLIRNVLIGTLVTDETFALAMNKQNKTHGQLSFAWQSAANLVAYLVWGLATLVGAILGGLIANPSRFGFDFALTAMFIGLVYLQLISDKRLGIRLQLFVMGFVALIYYLMIGLMSANFALLVATVAGCLFGMEMKKCQSA
CP144904	fig|1580.712.peg.338	peg	CP144904_315650_316636	315650	316636	+	Mobile element protein	locus|V5E33_01760,protein_id|PRJNA1075351:V5E33_01760	FIG01306568	ff	atgagctataaacatcttactataaaagaacgtgaaatacttatgtttttacgagctaaggggttatctatccgggctgttgcgttacggctggggcgaaatccaagcactatttcacgggagttaaaacgttgtgcaggtaattattccccaagcaaagcagataatgactatcatcaaaagcggcagaattgtcacaagaagcggctattagacagccatccacaattacgccgtcaaattgttcattacatcttagatctgcactggtcaccagagcagattaccgctcgctttaataaggaacatcaatggtgtgttagctacaacacaatttaccgtcatatctatcaacacaatttaggtgagaagtactcctcacgtggtgataccggtatt…	MSYKHLTIKEREILMFLRAKGLSIRAVALRLGRNPSTISRELKRCAGNYSPSKADNDYHQKRQNCHKKRLLDSHPQLRRQIVHYILDLHWSPEQITARFNKEHQWCVSYNTIYRHIYQHNLGEKYSSRGDTGIQRHLRHKHRTRHSKNTRRHREVQTDYISIHERPGFINQRQRIGDWEIDTVIGRTGHSILLTVVDRLSRLTLIKKVVQKDSQEINKGLVELLGVIPKEFVHSITPDHGTEFLHLDEISERLGVTVYWPDPYSPEQRGTNENTNGLIREYFPKRTDIDNYTEQDVEHCQKQLNQRPRKVLNYETPYEVFFDKPLHLV
CP144904	fig|1580.712.peg.339	peg	CP144904_316841_317080	316841	317080	+	hypothetical protein	locus|V5E33_01765,protein_id|PRJNA1075351:V5E33_01765			atgaagatgaacttaactgaactagcagcttcagcacacgttgatgctagccgcattgaggactacgtaaagagtgggctattaggtaaggaacattcgacgacggagttcgatgattcagatttgtactggatcgacatgattcaatgttttcaggataacgggacgtctttagacgacttatccggattaatgccacgatgccgcgagggccaatcgcagttaacccaggtacagtaa	MKMNLTELAASAHVDASRIEDYVKSGLLGKEHSTTEFDDSDLYWIDMIQCFQDNGTSLDDLSGLMPRCREGQSQLTQVQ
CP144904	fig|1580.712.peg.340	peg	CP144904_317937_317212	317937	317212	-	FIG00745505: hypothetical protein	locus|V5E33_01770,protein_id|PRJNA1075351:V5E33_01770	FIG00745501	ff	atgattatcgttacacttgtcatttgcgcgattctcgcattttacttctatgtttatctcagtaaccgcgtggttgcgaatgccttgactattctggcagtcgcaggggttgtggctagtatcttcttcattgttaagaacgaccatgaccactacggtatgcacaacgtcactgaaactaaaacgcaacggatttactcagcctcaccatccaagaatctaccgatgatgctgtatcaatcgattggaacagccgataagcaccgcgtttacgtctacaagactagcgcttcggctaagaaaacgaatcatactcgagctaaggtcacgaccagtaacacggtcaaacggacaacgggtcataaccgaattgtcacgattaagacctatcgcgaatac…	MIIVTLVICAILAFYFYVYLSNRVVANALTILAVAGVVASIFFIVKNDHDHYGMHNVTETKTQRIYSASPSKNLPMMLYQSIGTADKHRVYVYKTSASAKKTNHTRAKVTTSNTVKRTTGHNRIVTIKTYREYKNSTAKFWFGLADNGHQYVKEHNTIYINKNWTVLSAPQAKKLQKLASSKSYQAKQKAAATAYVKKAVMAAMMKNPSMTAAQQKQITQQAAAAYQAQAMQQLIKQVKAE
CP144904	fig|1580.712.peg.341	peg	CP144904_319433_317937	319433	317937	-	Multidrug resistance protein	locus|V5E33_01775,protein_id|PRJNA1075351:V5E33_01775	FIG01352351	ff	ttgggaaatgctattgataccaacggtaagtcctataatcgcggattgctcgttgcacttctgctgattgggaccttttgtaccgttctgaaccaaactattttaagtactgcctttccaacattgatgaaggctttcgatgtttccacatcaactgttcagtggctaaccactggtttcttactggttaacgggatcatgatccccatcagtgcttggctgatcacgaccatcagttccaaggtactttacatgtctgctatgagtatcttcttacttgggactgttatctgctggtcggcagtaaacttcccgatgctattaatcgggcggctaatccaagccgttggggttggggtctccatgccattacttcagaccatgatgctcaccatcttc…	MGNAIDTNGKSYNRGLLVALLLIGTFCTVLNQTILSTAFPTLMKAFDVSTSTVQWLTTGFLLVNGIMIPISAWLITTISSKVLYMSAMSIFLLGTVICWSAVNFPMLLIGRLIQAVGVGVSMPLLQTMMLTIFPANKRGTAMGLAGIVIGLAPAIGPTLSGWVIDNLTWRDLFGMIIPIVAIVIIASFWVMRSVLETKKAPLDIWSVLLSTIGFGSMLYGFSSVGDDGWGSAKVLSTLIIGFVFVALFVWRQLTMDDPFLNFRVYKSKEFTVSAILSSVVMMAMVGVEMVIPLYLQIVKGMSAFHSGLTLLAGALMMGVMSPITGRAFDRFGAKRLAIMGMFLLTIGTLPFAWITKDTSTLYIVILYAVRMFGIAMVMMPATTAGMNALPMNLISHGTA…
CP144904	fig|1580.712.peg.342	peg	CP144904_319657_320094	319657	320094	+	Transcriptional regulator, MerR family	locus|V5E33_01780,protein_id|PRJNA1075351:V5E33_01780	FIG00003460	icw(1);Cobalt-zinc-cadmium_resistance	gtggatgatgaacaaaagaaactatttaagaagctgccgacagatagtttagttctcggaattggtgacgttgcggcagcaacaggcgtctctcaaagccaattacgttattgggaacgcaaaggctacattcaaagtcaggcagtcaatgatggtggtaatcgaaagtttacctataagacactgattcaggttcagcagataaaattcttcctggatgatggttatacattggttggggccgttaaacaggccaagcggcggcgcgattattttgacaaactacgagacttttttaccagtcgctttgaacatttggaattggccgatgatgcagttgagattgatttaggggtatttgatccacaaccagatcaacgactagtggcagatcaggtt…	MDDEQKKLFKKLPTDSLVLGIGDVAAATGVSQSQLRYWERKGYIQSQAVNDGGNRKFTYKTLIQVQQIKFFLDDGYTLVGAVKQAKRRRDYFDKLRDFFTSRFEHLELADDAVEIDLGVFDPQPDQRLVADQVGDHWQFRLVPLE
CP144904	fig|1580.712.peg.343	peg	CP144904_320626_321189	320626	321189	+	Histone acetyltransferase HPA2 and related acetyltransferases	locus|V5E33_01785,protein_id|PRJNA1075351:V5E33_01785	FIG00001650	ff	atgctgttacgacaagcgacgatggctgacttaccacaaattgaatcgattatccgtgatggccgtgagttattggcggcccaagcgattgatcaatggcagggctcatatcccaacacgtcaatcttagttgacgacatccaccaagggtggacggttgtcttggaagaaaacaacgaaattttggggaccgcggccattattccgggagaagatcccacctatcaggaaattgaaggtcagtggctgaccaagcaagcgccatacttggcaattcatcgcgtagcagtatctagtcaccatcatggtcgtggcttagccggtgaattgttccaacggttattcgatcaaattgatcatgccgcaaacattgaaagtgttcggattgatacacatccc…	MLLRQATMADLPQIESIIRDGRELLAAQAIDQWQGSYPNTSILVDDIHQGWTVVLEENNEILGTAAIIPGEDPTYQEIEGQWLTKQAPYLAIHRVAVSSHHHGRGLAGELFQRLFDQIDHAANIESVRIDTHPQNMAMQHVIKKNGFSETGTIDLTAAGLPGTKDFAYERLTVNANPAHVVATATVK
CP144904	fig|1580.712.peg.344	peg	CP144904_321362_322258	321362	322258	+	Cobalt-zinc-cadmium resistance protein CzcD	locus|V5E33_01790,protein_id|PRJNA1075351:V5E33_01790	FIG00000503	isu;CBSS-36873.1.peg.4752 isu;Cobalt-zinc-cadmium_resistance	ttggaaaagagtttgactggtggccgatttttactcgtcaccatcttgaacgtcgttattacgatttttgaattgttaggtggcctgttgtctggaagtctatcactgctatcagatgcctttcataatttgggggatgccctgtccgttgtgatgagttacgtggctcatcgagtcggcggccggcaacagacacggcaaaatacatttgggtatcggcgagcagaaattttggcggcgttactgaatgcagccgtactcatcttagtctctttgttattggcggtcgaagcggttcgccgactacttcacccagaacccgtgaagggcgacattatgttgttggtcgcggtcgtcagtttcctggccaacctgttttcaacgatcttactgaatcac…	MEKSLTGGRFLLVTILNVVITIFELLGGLLSGSLSLLSDAFHNLGDALSVVMSYVAHRVGGRQQTRQNTFGYRRAEILAALLNAAVLILVSLLLAVEAVRRLLHPEPVKGDIMLLVAVVSFLANLFSTILLNHGAQHNLNIRATYLHLLSDALASVGVIIGAILITIWQISWVDPLITVLVALYIIYESWPIIKQTFDILMEGSPDLDYEAIAQDICQLPEVDGVHHLHAWLIDENNVVFSVHVNMENLPLSNIEPIYRQIEALLCRKYGVNHVTIQAECRRGKDESLFYDQNDWRHE
CP144904	fig|1580.712.peg.345	peg	CP144904_322320_322967	322320	322967	+	Mn-dependent transcriptional regulator MntR	locus|V5E33_01795,protein_id|PRJNA1075351:V5E33_01795	FIG00634996	ff	atgactccgatgaaggaggattatttaaaaattatttttgagctaggcggtcgccagaaaaaggtgtccaataagcaaattgcgattagtttgaatattgcggcaggttctgtaacggaaatggttaataagatggcggctgagggcttggcagaacatacgccttacgctggtatttccttgacgaaccgaggcattcggttagctgaagacttggtccgcaagcatcggatttgggaagactttttggtggagaagctgggctatgccttgccagacgttcatgatgaagctgaggtcttggaacacgtcacgagtcctaagttgatcgatgccttagacgacatgttggggaatcccacgcattgtccgcatggtggggttattccagatcgacag…	MTPMKEDYLKIIFELGGRQKKVSNKQIAISLNIAAGSVTEMVNKMAAEGLAEHTPYAGISLTNRGIRLAEDLVRKHRIWEDFLVEKLGYALPDVHDEAEVLEHVTSPKLIDALDDMLGNPTHCPHGGVIPDRQGHYHEDSHTVLNDAADGEIVTVDRFIDNHDLLTYLGDLKLDIGDQLKVLKHDPFEGPVTVQNLTDNAELIVSYKAAHYIFVK
CP144904	fig|1580.712.peg.346	peg	CP144904_323092_323853	323092	323853	+	FIG00745123: hypothetical protein	locus|V5E33_01800,protein_id|PRJNA1075351:V5E33_01800	FIG00745122	ff	atggcagtggctagtcaaaagaaacgagatcagttaatcttgcatacggctttgacggccgggcgcatcatgattgaaaatggatctgaaatcgaacgggttgaagacacgatgacgcgcattgccaagaatgcaggcgcacaaaccagtcaactctttgtcatgattaccggaattttgatggcgattaatggagaagtgggggcccaaattgaaccagttaaacggcggacgtttgacctggaaaaaatcgcggttgtgaatgatctgtcacgacggtttgccgatcaccgcattacccttcaacagtttgccgatcaactagatcatctcgatagcattaatcgctactttccgttttggttacagttgctggcagctgcgttggtcagcgggcct…	MAVASQKKRDQLILHTALTAGRIMIENGSEIERVEDTMTRIAKNAGAQTSQLFVMITGILMAINGEVGAQIEPVKRRTFDLEKIAVVNDLSRRFADHRITLQQFADQLDHLDSINRYFPFWLQLLAAALVSGPLEVVFRHNLPDFWITCVVGLLGWWVYYVLNKFIQIRFLSEFTASAAIGLLAVLVVHLGLGNSVDDIIIGSVMPLVPGVPITNSGRDILAGNLVSGPARGVEALVSAAAIGFGIAMVLQFL
CP144904	fig|1580.712.peg.347	peg	CP144904_323870_324319	323870	324319	+	Integral membrane protein	locus|V5E33_01805,protein_id|PRJNA1075351:V5E33_01805	FIG01956050	ff	atgacggttgttcaattcgttattgaagtagtgggaacgtatgtcgccacgattgcttttggtattttgattaatattccccggcgcgcattgaattttggcggttggattggcgtattgggctatctcctataccggttcacggtgctggctggtggcggttatgttattggcaacttattaggggctgtggcgatcggggtggcctcgctacaagctgcccgattgaagaagatgccgatgattctctttaacattccagcgttggtgccgctggttcccggcggtcaagcctaccaaatgattaagaattttgctttgggacataacgatacggcggtaagctttctactgcaggttgtgatgatttcgggcgccattgcgtttggctttttgctg…	MTVVQFVIEVVGTYVATIAFGILINIPRRALNFGGWIGVLGYLLYRFTVLAGGGYVIGNLLGAVAIGVASLQAARLKKMPMILFNIPALVPLVPGGQAYQMIKNFALGHNDTAVSFLLQVVMISGAIAFGFLLSELVNRVQQRLFRHHR
CP144904	fig|1580.712.peg.348	peg	CP144904_324431_325099	324431	325099	+	Membrane-associated phospholipid phosphatase	locus|V5E33_01810,protein_id|PRJNA1075351:V5E33_01810	FIG01311399	ff	atgatgttatttaatcgggatcgggaccggccgtggaaattcacgctggcaaccgtattgtttctgatcgtggctgtttacataaaggcacagaatgcttacgttgaatttttagattcatcgatcgttgatgtcattcaaaagaaccaaccggggtggaagacactgctttatcgcggtgtgacgagcttggcagaaccaaagctggatattgtttgggtgttcatcttggcgtttttactgtggggctttaagttcaaggtgccagcactgtggtgtttagcaacgttggcaggtggcgatgtcatcgctagcctcgttaaaaatgtcatccagcgtagtcggcccacagcgcacttagcaattgacgacggctatagtttccctagtgggcatgta…	MMLFNRDRDRPWKFTLATVLFLIVAVYIKAQNAYVEFLDSSIVDVIQKNQPGWKTLLYRGVTSLAEPKLDIVWVFILAFLLWGFKFKVPALWCLATLAGGDVIASLVKNVIQRSRPTAHLAIDDGYSFPSGHVFGTFLLVAMIWVILIPMISSSWKAWLVRIVLIIWLLLVMISRVYLNAHFPTDTIGAALLAYLWLQVAEGLYIRLAPVMKKWPLLKKSEI
CP144904	fig|1580.712.peg.349	peg	CP144904_325997_325203	325997	325203	-	lipase/esterase (putative)	locus|V5E33_01815,protein_id|PRJNA1075351:V5E33_01815	FIG00742663	ff	ttgaaaatattgacccagtcactacctaacagttccgcagcttatctacaaggctacttgcgggaaaataccgattcctcggtaacttacccgaccgtaatcatcgtccctggcggttcctatacccacattccagagcaacaggctgaggatttggccttggcatgggtcgctcgcggctatcaagcattcttcctccgttacagcttcattagtgaaaagacgcccctcttgcccaatcccgtgattgaattggcacaaagtgttgccgctattcacgcccacgctactacctggcatgtggaccttcgccgactggcggtcgccggtttttccgttggtggccacatcaccgctctctttaatgactggtggtctgaagctgactttaatcaacag…	MKILTQSLPNSSAAYLQGYLRENTDSSVTYPTVIIVPGGSYTHIPEQQAEDLALAWVARGYQAFFLRYSFISEKTPLLPNPVIELAQSVAAIHAHATTWHVDLRRLAVAGFSVGGHITALFNDWWSEADFNQQAHTTPEQLKVQAVILGYPVISPDLGFPTDAATLATWSTTPKKIAADQHVTAANAPTFIWVTANDPLVPVQNALAYAQASLTHGVDTELHVFHNGPHGLALANSVTAWKPGTDLPHVAHWLDLATEWLQDLK
CP144904	fig|1580.712.peg.350	peg	CP144904_326081_326635	326081	326635	+	Ribosomal-protein-alanine acetyltransferase (EC 2.3.1.128)	locus|V5E33_01820,protein_id|PRJNA1075351:V5E33_01820	FIG01310998	ff	atggaaagaatagcaacaacgtcgcgtttacgtgtgcggccattaacggaaagtgattttgaagattatcgacggctattagccttgccagcggttgctgcggctaatgggtcgcccagcgatgtagatcgtgctgtgatggcgcgctggtttgcggcagatcggcagagcccctttgcgtttgcagtaactgacttaaccacagcccggtttatgggagtcattttattctatcggcatgacgatcctgaggagaaaagtggcaatccgcagtacgacgtcggctatttccttgatccagttgattgggggcaaggtatcatgccggaagccctaaaagctagcttgcatcttgtagaacgggcaacggtggtgacacagacggtgtgggccacgtgt…	MERIATTSRLRVRPLTESDFEDYRRLLALPAVAAANGSPSDVDRAVMARWFAADRQSPFAFAVTDLTTARFMGVILFYRHDDPEEKSGNPQYDVGYFLDPVDWGQGIMPEALKASLHLVERATVVTQTVWATCLVTNRRSQGVLTKLGFQTVTAPFVPVGLPGEAAQPELLWRLDLPGNEKSEF
CP144904	fig|1580.712.peg.351	peg	CP144904_326985_328484	326985	328484	+	Lysine-specific permease	locus|V5E33_01825,protein_id|PRJNA1075351:V5E33_01825	FIG00003013	ff	atggaacaaagtacgacaaatgccacgaccagtgaagcatctgatcaggtaaagcgggggttaaagacccgtcatgtttcgatgattgctttaggtgggtgtattggaactggccttttcgtcgccagtgggtcagcaatctcaaccgccggacctggcggtgcactcgtcgcatatgtggcgatgggattaatggtgtatttcttaatgaccagtctaggagaaatggcaactaatatgccaatctccgggtcatttgcagcttattccgccaagtatgttgatcctgcgttagggtttgccatgggctggaactattggttcaactgggcgattacggttgcagttgatatttctacggcagctctggtgatgaagttctggttaccaggaattccc…	MEQSTTNATTSEASDQVKRGLKTRHVSMIALGGCIGTGLFVASGSAISTAGPGGALVAYVAMGLMVYFLMTSLGEMATNMPISGSFAAYSAKYVDPALGFAMGWNYWFNWAITVAVDISTAALVMKFWLPGIPGWIWSLIALVIIFVINALSVQAFGETEFWMSLIKVVTIFVFLAVGLMTIVGIMGGHATGLENFTYKKAPFVGGFPAILSVFVVAGFSFQGTELVGITAGESKDPAHSVPKAINQVFWRIILFYILAIFVIAAVLPYTSPDLLGSSASDVAISPFTLVFQRAGLAAAAGVMNAVILTSVLSAANSGMYASTRMLYSLSKEGYAPKLFERTGKNGIPYPALFATTIVAALTFISSIAGPQIYLWLVAASGLTGFIAWFGIALSHFRFR…
CP144904	fig|1580.712.peg.352	peg	CP144904_328691_329323	328691	329323	+	Deoxyadenosine kinase (EC 2.7.1.76) / Deoxyguanosine kinase (EC 2.7.1.113)	locus|V5E33_01830,protein_id|PRJNA1075351:V5E33_01830	FIG00000938	idu(1);Purine_conversions idu(1);Purine_conversions	atgcttgtattatcgggaactatcggagccggcaaaacgagtctaactacgttgttagccgaacatttacacaaaccagccttttatgaatcagtggatgacaacaaaatcttgccactgttctaccagaaccctcagaagtatgcctttctattacaaatttactttcttaacaagcggttggatagcattaaggcagccaatgcggatgatgagacagttttggatcggtcgatcttcgaggactccttgttgtttcacttgaacgctgacctgggtcgagcaacgtctacggaagttgatatctatgactccttgctggccaatatgatgcaggaattgccagaagcgacgcataaaaagaacccagacttgttgatccatatcaatatttcgttt…	MLVLSGTIGAGKTSLTTLLAEHLHKPAFYESVDDNKILPLFYQNPQKYAFLLQIYFLNKRLDSIKAANADDETVLDRSIFEDSLLFHLNADLGRATSTEVDIYDSLLANMMQELPEATHKKNPDLLIHINISFETMLERIKKRGRSFEQIDHDPSLYEYYQQLDQRYVDWYNAYDKSPKMQIDGDQLDFVEDPAARQQVLHLIDEKIASL
CP144904	fig|1580.712.peg.353	peg	CP144904_329606_330877	329606	330877	+	Seryl-tRNA synthetase (EC 6.1.1.11)	gene_name|serS,locus|V5E33_01835,protein_id|PRJNA1075351:V5E33_01835	FIG00000121	isu;tRNA_aminoacylation,_Ser isu;CBSS-326442.4.peg.1852	atgttagatttaaagttgattcgccaagaaccagacttcatcaaagaaaagttggcaactcgaggcgttgacccagctgatattgatgcactattggaacttgatgccaaacgtcgggaactaattgttaagagtgaaacgatgaaagcccaacgaaacacggtgtctgatgaaatttcacaattgaagcggaataaagaagatgctgacgacaagattaaggaaatgcgtcaggtgagtgctgatatcaaagatattgatgcgcaattggatacattaaaggatcaagtccaagatgctgccgcgcatttacctaatattcccaacgataatgttccagttggattaactgaggatgggagtgttgaactccgccaatggggcgagaagccaaatatg…	MLDLKLIRQEPDFIKEKLATRGVDPADIDALLELDAKRRELIVKSETMKAQRNTVSDEISQLKRNKEDADDKIKEMRQVSADIKDIDAQLDTLKDQVQDAAAHLPNIPNDNVPVGLTEDGSVELRQWGEKPNMDFTPKAHYEIGEDLGILDFEAGAKVSGSRYLYYLGAGARLERAVYNFFLDENTKAGFKEVLPPYIVNDDSMYGTGQFPKFKEDVYQLKDEAMTLIPTAEVPLVNYYRDEVIPEEELPVWFTALTPAFRSEAGSAGRDTRGLIRLHQFNKVEMVKFCKPENSWAELEALTKHAESLLQKLGLAYHVITLTTSDMSFTAAMTHDLEVWFPEQQTYREISSCSNTTDFQARRAHIQYRDENGKLQYVHALNGSGLAVGRAVAAILENYQ…
CP144904	fig|1580.712.rna.3	rna	CP144904_331195_331267	331195	331267	+	tRNA-Val			idu(2);tRNAs	ggaggattagctcagttgggagagcgtctgccttacaagcagagggtcacaggttcgagccctgtatcctcca
CP144904	fig|1580.712.rna.4	rna	CP144904_331305_331386	331305	331386	+	tRNA-Leu			idu(4);tRNAs	gcaggtgtggcggaactggcagacgcgctagatttaggttctagtgtcttatgacgtgggggttcgagtcccttcacctgca
CP144904	fig|1580.712.rna.5	rna	CP144904_331424_331496	331424	331496	+	tRNA-Thr			idu(3);tRNAs	gccgacttagctcagttggcagagcatctcactagtaatgaggaggtcggaggttcgaatcctctagtcggca
CP144904	fig|1580.712.rna.6	rna	CP144904_331523_331594	331523	331594	+	tRNA-Gly			idu(3);tRNAs	gcggaagtagttcagtggtagaacatcaccttgccatggtgggggtcgcgggttcgaatcccgtcttccgct
CP144904	fig|1580.712.rna.7	rna	CP144904_331605_331690	331605	331690	+	tRNA-Leu			idu(4);tRNAs	gccggggtggcggaattggcagacgcacaggacttaaaatcctgcggtcagtgatgaccgtaccggttcgatcccggtcctcggca
CP144904	fig|1580.712.rna.8	rna	CP144904_331711_331784	331711	331784	+	tRNA-Arg			idu(8);tRNAs	gcacccatagcgcaactggatagagtgtctgactacgaatcagaaggttgtaggttcgactcctactgggtgca
CP144904	fig|1580.712.rna.9	rna	CP144904_331819_331892	331819	331892	+	tRNA-Pro			idu(2);tRNAs	cgggaagtagctcagcttggtagagcacctggtttgggaccagggggtcgcaggttcgaatcctgtcttcccga
CP144904	fig|1580.712.rna.10	rna	CP144904_331921_331994	331921	331994	+	tRNA-Pro			idu(2);tRNAs	cgggaagtagctcagcttggtagagcaccacgttcgggacgtgggggtcgcaagttcaaatcttgtcttcccga
CP144904	fig|1580.712.peg.354	peg	CP144904_332199_332666	332199	332666	+	Transcriptional regulator CtsR	locus|V5E33_01880,protein_id|PRJNA1075351:V5E33_01880	FIG00367528	isu;Proteolysis_in_bacteria,_ATP-dependent	atggagaatcaaaatatttcggatattatcgagtcttacttgaagcaaatcttggctgagtcacagcaagttgagattcgccgggccgagattgccgatcaattcaatgtagtcccatcccagattaattatgtgattaagacccgttttacgattcaagacggttatgtggttcaaagtaaacgtggtggcggtggctacatccgaattgaaaaggttaagctattagataatcttgatttcatcgattccttagtgacggcggtgggtgatcagattacccgtcatgacagcctagcagtggttcgtagcctctttgaagctggtacgatcaatcggcgggaagccaatattatcttggcggcgattgataaggccgctgttgacaccggtgaccgc…	MENQNISDIIESYLKQILAESQQVEIRRAEIADQFNVVPSQINYVIKTRFTIQDGYVVQSKRGGGGYIRIEKVKLLDNLDFIDSLVTAVGDQITRHDSLAVVRSLFEAGTINRREANIILAAIDKAAVDTGDRALNERIRAQILISILNHLRYES
CP144904	fig|1580.712.peg.355	peg	CP144904_332684_335170	332684	335170	+	ATP-dependent Clp protease, ATP-binding subunit ClpC / Negative regulator of genetic competence clcC/mecB	locus|V5E33_01885,protein_id|PRJNA1075351:V5E33_01885	FIG00011902	icw(1);Proteolysis_in_bacteria,_ATP-dependent	atggacaatttatttaccccaagtgctaagagcgtgctcgttttggcacaggaacaagcgaagtattttaagcaccaagcagttggtacagaacatttgctactcgcactgacaattgaaaagaatggcattgctaataaggtgttgcaacagttctcggttagtgaggacgacgtgcgtgaagagattgaacgtttcacgggctacggcacattagccaacacagataaggatagttatttaccctactcgcctaaggctaagacattgttggctttagctggtgatgaagctaaacgcttaggtgctgctaagattggtacggaacacctattattggcgttattgagtgacgaaaccattttgtcttctcgtattttgaagaatttaaacgttgaa…	MDNLFTPSAKSVLVLAQEQAKYFKHQAVGTEHLLLALTIEKNGIANKVLQQFSVSEDDVREEIERFTGYGTLANTDKDSYLPYSPKAKTLLALAGDEAKRLGAAKIGTEHLLLALLSDETILSSRILKNLNVELPDARKVVLRKLGIADTPKRRNDSRTRRAPQGGTPTLDSLARNLTDAAKEGRMDPTVGRDKEVKRVIQILSRRTKNNPVLIGEPGVGKTAIAEGLAQRIVAGDVPEDMQQKRLMMLDMGSLVAGTKYRGEFEDRLKKVIEEIYNDGQVILFIDELHTLIGAGGAEGAIDASNILKPALARGELQTIGATTLDEYQKYIESDAALERRFATVQVNEPTPSEALQILKGLRSRYEDHHHVNITDTALEQAVKLSGRYISDRFLPDKAI…
CP144904	fig|1580.712.peg.356	peg	CP144904_335444_336049	335444	336049	+	Transcriptional regulator, TetR family	locus|V5E33_01890,protein_id|PRJNA1075351:V5E33_01890			atgagaagagaagaacagttaaaccacacacgggcggccatcttaaaagctgctagagaacaatttttaacgcaaggatatcaggcaacgtcaacgcgagaaattgcccgtattgttggaattacgcaaccggcgttatatcatcactttagtgataaagaagtcatttttttagaggttattaagctggttggttctgaggtgcaacaaggattaaccgcagttaatgaacaattgcaaacggatttaacgaaagacccagtggcagcattgacggcggtgacggaggttttgactgctgtacatccgcgtgatgtcttcacggtgattcacagcagcttccggtttcttaaaccggccaatcagcgtcaactagggatgatctccatgcaagattac…	MRREEQLNHTRAAILKAAREQFLTQGYQATSTREIARIVGITQPALYHHFSDKEVIFLEVIKLVGSEVQQGLTAVNEQLQTDLTKDPVAALTAVTEVLTAVHPRDVFTVIHSSFRFLKPANQRQLGMISMQDYLQPLQHFFELGVVTLQPGLAAKDAASFYLTSLSPLFNTFHHVGPADATQHDQTIALIKLILFGVATKK
CP144904	fig|1580.712.peg.357	peg	CP144904_336288_339899	336288	339899	+	DNA-directed RNA polymerase beta subunit (EC 2.7.7.6)	locus|V5E33_01895,protein_id|PRJNA1075351:V5E33_01895	FIG00000156	idu(2);Mycobacterium_virulence_operon_involved_in_DNA_transcription icw(1);RNA_polymerase_bacterial	ttggcaggacacttagtgaaatacgggaaacaccgtacgcgccggagctattcgcgaatcaaggaagttcttgatttacctaacttgattgagattcaaaccaattcctataattggttccttgacgaaggtttacgcgatatgttcgacgacatcatgccaatcgaagattttcaaggaaacctttcgttagagtttgttgattatcagttactagaacccaaatacagcgtggatgaagcacgggaacatgatgccaactactcggcaccgctacacgtcaccctgcggttaaccaaccacgaaacgggtgaaatcaaatcacaagacgtcttctttggtgactttccattaatgacggcccaagggaccttcattattaacggggcggaacgggtt…	MAGHLVKYGKHRTRRSYSRIKEVLDLPNLIEIQTNSYNWFLDEGLRDMFDDIMPIEDFQGNLSLEFVDYQLLEPKYSVDEAREHDANYSAPLHVTLRLTNHETGEIKSQDVFFGDFPLMTAQGTFIINGAERVIVSQLVRSPGVYFNEDTDKNGRTVYGATVIPNRGAWLEFETDAKNVSYVRIDRTRKIPMTELVRALGFGSDDEILDILGDNESLMQTLEKDIHKNTDDSRVEESLKDIYERLRPGEPKTADSSRSLLTARFFDPKRYDMAPVGRYKTNKKLSLKTRLLGLTLAETLADPDTGEIIAAKGTVVDKDVMKSLAPFLDQDDFKMVTFQPSDEAVVTEPLKLQIIKVQSPDDPEQEVPVIGNGNIDIKLKHIRPADIIASMNYFFDLQLG…
CP144904	fig|1580.712.peg.358	peg	CP144904_339921_343568	339921	343568	+	DNA-directed RNA polymerase beta' subunit (EC 2.7.7.6)	gene_name|rpoC,locus|V5E33_01900,protein_id|PRJNA1075351:V5E33_01900	FIG00000242	icw(1);Mycobacterium_virulence_operon_involved_in_DNA_transcription isu;RNA_polymerase_bacterial	ttggtcgatgtcaataagttcgaaagcatgcagatcgggctggcttcacctgataagatccgtagctggtcttacggggaagttaaaaagcctgaaaccatcaactaccggacattaaagcctgaaaaagatgggctgttcgacgaacgtatctttggtcctaccaaggactgggaatgtgcctgtggaaagtacaagcgaatccgttacaagggtgtcgtttgtgaccgttgtggggtcgaagttacccgttctaaagttcgccgtgaacgaatgggtcatatcgaactcgcagccccagtgacccacatctggtactttaagggaattccaagtcgaatgggcttggttctcgacatgagccctcgagcactggaagaaattatttactttgcatct…	MVDVNKFESMQIGLASPDKIRSWSYGEVKKPETINYRTLKPEKDGLFDERIFGPTKDWECACGKYKRIRYKGVVCDRCGVEVTRSKVRRERMGHIELAAPVTHIWYFKGIPSRMGLVLDMSPRALEEIIYFASYVVLDPGNTPLEKKQLLSERDYRDKLLEYGSDAFKAEMGAEAIKKLLMSVDLDKEVTELKEELKEATGQKRTRAVRRLDILEAFVMSGNRPEWMVMDAIPVIPPDLRPMVQLEGGRFATSDLNDLYRRVINRNSRLKRLLDLNAPGIIVQNEKRMLQEAVDALIDNGRRGRPVAGPGNRPLKSLSHMLKGKQGRFRQNLLGKRVDYSGRSVIDVGPSLKFNQMGLPVPMALELFRPFIMKELVARGLASNIKNAKRQIDREDDDVF…
CP144904	fig|1580.712.peg.359	peg	CP144904_344061_343633	344061	343633	-	Late competence protein ComC, processing protease	locus|V5E33_01905,protein_id|PRJNA1075351:V5E33_01905	FIG00007751	isu;Gram_Positive_Competence	gtggctgaggtattaggcggcaccctcctcaccacactgaatacggccacgtggctaccgatcagttggttagcctgctggggattagccgcccttcacgactggcacacgcaaacatttccggcttggttaagttggatcggcctgagtctcgcactctggggacactccccagtcgtttggttgattgtggtcttcattaatggcttgatgaattggttatggtctcgttggtctgtaccaacgattggtaatggcgatctcgagttttttcttagttatggtctcatgtggggactaactgccatggcccactggttattattagccgctagtttagctttaattatcaaccggcgaacaactcaactggcattcattccctacttgttaatcagt…	MAEVLGGTLLTTLNTATWLPISWLACWGLAALHDWHTQTFPAWLSWIGLSLALWGHSPVVWLIVVFINGLMNWLWSRWSVPTIGNGDLEFFLSYGLMWGLTAMAHWLLLAASLALIINRRTTQLAFIPYLLISALFWWLMAS
CP144904	fig|1580.712.peg.360	peg	CP144904_344560_344973	344560	344973	+	SSU ribosomal protein S12p (S23e)	gene_name|rpsL,locus|V5E33_01915,protein_id|PRJNA1075351:V5E33_01915	FIG00000203	isu;Ribosomal_protein_S12p_Asp_methylthiotransferase icw(1);Mycobacterium_virulence_operon_involved_in_protein_synthesis_(SSU_ribosomal_proteins) icw(1);Ribosome_SSU_bacterial	atgcctactatcaaccaattggtgcgtaaaggtcgtaaatctaaaagttctaaatcagatgccccagctttaaactacgggtataacagtttcaaaaaagctcaagttaagaatccagctcctcaaaagcgtggggttgctactcgtgtcggtaccatgacaccaaagaagcctaactcagctttacggaaatatgcacgtgtgcggttgtcaaacttaattgaagtgactgcttacattcctggtattggtcacaacttacaagaacatagtgttgtgcttatccggggcggccgggttaaggatttacctggggttcgttaccacatcatccgtggtgcgctcgatactgccggggttactgaccgtcgtcaaggtcgttccaagtatgggactaag…	MPTINQLVRKGRKSKSSKSDAPALNYGYNSFKKAQVKNPAPQKRGVATRVGTMTPKKPNSALRKYARVRLSNLIEVTAYIPGIGHNLQEHSVVLIRGGRVKDLPGVRYHIIRGALDTAGVTDRRQGRSKYGTKKPKG
CP144904	fig|1580.712.peg.361	peg	CP144904_345049_345519	345049	345519	+	SSU ribosomal protein S7p (S5e)	gene_name|rpsG,locus|V5E33_01920,protein_id|PRJNA1075351:V5E33_01920	FIG00000209	icw(2);Mycobacterium_virulence_operon_involved_in_protein_synthesis_(SSU_ribosomal_proteins) isu;Ribosome_SSU_bacterial	atgcctagaaaaggaaacgtacaaaagcgtgaagtccttcctgatccaatttacaattcaaagttggtcactcgtctgatcaaccacatgatgatggatgggaaacgtggaacttcaactaaaatcatttatggtgccttcgacatcattaagaatgaaactggtaacgatccagttgaaactttcgaagaagcaatgaagaacatcatgccagtcttggaagtcaaggctcgccgggttggtggatcaaactaccaagtcccaatcgaagttcgtccagatcgtcggacgactttaggtcttcgttggttagttcaatactcccgtttacgtggtgaacacacgatggttgaacgtcttgcacgtgaaatcatggatgccgctaacaacacgggtgct…	MPRKGNVQKREVLPDPIYNSKLVTRLINHMMMDGKRGTSTKIIYGAFDIIKNETGNDPVETFEEAMKNIMPVLEVKARRVGGSNYQVPIEVRPDRRTTLGLRWLVQYSRLRGEHTMVERLAREIMDAANNTGAAVKKREDTHRMADANRAFAHYRW
CP144904	fig|1580.712.peg.362	peg	CP144904_345704_347803	345704	347803	+	Translation elongation factor G	gene_name|fusA,locus|V5E33_01925,protein_id|PRJNA1075351:V5E33_01925		isu;Tetracycline_resistance,_ribosome_protection_type isu;Translation_elongation_factor_G_family isu;Tetracycline_resistance,_ribosome_protection_type,_too isu;Mycobacterium_virulence_operon_involved_in_protein_synthesis_(SSU_ribosomal_proteins) isu;Translation_elongation_factors_bacterial isu;Universal_GTPases	atggctaatactcgtgaatttccgcttgagaagacgcgtaacatcggtatcatggcccacatcgatgccgggaagacgacgacgactgagcgtatcctgtattatactggtaaaatccacaagattggtgaaacccatgatggggcttcacaaatggactggatggaacaagaacaagaacgggggatcacgatcacttccgctgccactacggctgaatggaagggtcaccggatcaacatcatcgataccccaggacacgtggacttcactgttgaagttgaacgttccttacgggtgcttgatggtgccgtagccgtcttggatggtcaagcaggggttgaacctcaaactgaaacggtttggcgtcaagcttctgattttgatgttcctcgtatc…	MANTREFPLEKTRNIGIMAHIDAGKTTTTERILYYTGKIHKIGETHDGASQMDWMEQEQERGITITSAATTAEWKGHRINIIDTPGHVDFTVEVERSLRVLDGAVAVLDGQAGVEPQTETVWRQASDFDVPRIVFVNKMDKLGADFDFSVNSIHERLQANALALQMAIGAEDEFEGVVDLVEMKAYVYDKDDLGSSWDTVEIPADMKEEAEKRHEAMIESVADVDDEIMEKYLEGEEITKDELKAAIRRATLKLDLFPVFAGSAFKDKGVQMLMDAVVDYLPSPLDVKPYNATDPDTDEAIQLRADDDAPFAALAFKVATDPFVGRLTYIRVYSGTLEAGSYVLNSTKDKRERVGRLLQMHSNHRQEIPEVFSGDIAGAIGLKNTTTGDSLTDPDHPLH…
CP144904	fig|1580.712.peg.363	peg	CP144904_347961_349292	347961	349292	+	Multi antimicrobial extrusion protein (Na(+)/drug antiporter), MATE family of MDR efflux pumps	locus|V5E33_01930,protein_id|PRJNA1075351:V5E33_01930	FIG00000402	isu;Multidrug_Resistance_Efflux_Pumps isu;Riboflavin,_FMN_and_FAD_metabolism_in_plants	atggaagacttatttgaacgtgcgccgattccaagagcctactttaagttggcattgccggtcgtgctgagcatggttgccagcatgatctataatcttgctgatacgttttttgtttcgcaaacccagaatacgaatctagtggcaggggttgcgctatgtacgccgttgttctcattattgatcgctattggcgatatctttggcttgggcggcagctcgctgatatcccggttgctaggtgaaaaggcctttcagactggaagtcgagttagtagtttttgcctttatggagcggtggtctttggtctattgaccactattttattattggcttttgaacggccaattcttcatttattaggcgcaacgacggcgacttatgcctatgccgctcag…	MEDLFERAPIPRAYFKLALPVVLSMVASMIYNLADTFFVSQTQNTNLVAGVALCTPLFSLLIAIGDIFGLGGSSLISRLLGEKAFQTGSRVSSFCLYGAVVFGLLTTILLLAFERPILHLLGATTATYAYAAQFYRIMALGAMPIIVSIVPGNLIRTEGFATQSMIGTMVGTVITIILDPILIFSLGMEAAGAALATVIGYMISASVLVYLTWRYCQVVSVDVRLSRIDGHLLRQVLFIGIPGSITNLMQAFGTAVLNRYLVDYGPTRVAAMGIVLKVYMIIMLVMVGFAFGAQPLIGYTFGAKNRARFKQILHFDLLVEVVYALVFAVILMIFAPQLMALFLHNPAVIQTGTYMLRAFLVTTPFVGAVLVYTTVFQSTGKASGAFIMSIARQGVVFYV…
CP144904	fig|1580.712.peg.364	peg	CP144904_349575_349883	349575	349883	+	SSU ribosomal protein S10p (S20e)	gene_name|rpsJ,locus|V5E33_01935,protein_id|PRJNA1075351:V5E33_01935	FIG00001107	icw(5);Ribosome_SSU_bacterial	atggcaaaacaaaaaattcggatccggttgaaggcatacgaacatcgtatcctcgatcaatcagcggacaagatcgttgaaacggcaaagagaactggtgccggcatctcaggcccaatcccattaccaactgaacggacgatctacacggttctgcgttcaccacataagttcaaggactcacgtgaacaatttgaaatgcggacgcacaagcgtttaattgatatcgttaacccaacgccaaagacagtcgactcattaatgaagcttgacttgcctagtggtgttgacatcgaaatcaagttataa	MAKQKIRIRLKAYEHRILDQSADKIVETAKRTGAGISGPIPLPTERTIYTVLRSPHKFKDSREQFEMRTHKRLIDIVNPTPKTVDSLMKLDLPSGVDIEIKL
CP144904	fig|1580.712.peg.365	peg	CP144904_349926_350576	349926	350576	+	LSU ribosomal protein L3p (L3e)	gene_name|rplC,locus|V5E33_01940,protein_id|PRJNA1075351:V5E33_01940	FIG00001818	icw(6);Ribosome_LSU_bacterial	atgaccacaaaaggaatcttagggaaaaaggtcgggatgacgcaagtcttcactgatgctggcgaattaatccccgtgactgttgtcgaagcaacgccaaacgttgtgttgcaagttaagacaatggaaaacgacggttacaatgccatccaacttggttaccaagacaagcgtgaagtactcagcaacaagcccgaacaaggtcatgtagcaaaagcaaacacgactcctaagcgcttcattcgtgaattcacagatgttgagctgggagattacaaggtagcagacgaagttaaggttgataccttccaagcaggcgacatcgtggatgtcactggtgtcactaaaggtcatggataccaaggtaacattcataaagatggtcaaagccgtggccct…	MTTKGILGKKVGMTQVFTDAGELIPVTVVEATPNVVLQVKTMENDGYNAIQLGYQDKREVLSNKPEQGHVAKANTTPKRFIREFTDVELGDYKVADEVKVDTFQAGDIVDVTGVTKGHGYQGNIHKDGQSRGPMAHGSRYHRRPGSLGAIINRVFPGMKLPGRMGNKQVTIQNLVIVKADVENNVLLIKGNVPGANKSLVTVKSAVRPPRPKQSEK
CP144904	fig|1580.712.peg.366	peg	CP144904_350598_351221	350598	351221	+	LSU ribosomal protein L4p (L1e)	gene_name|rplD,locus|V5E33_01945,protein_id|PRJNA1075351:V5E33_01945	FIG00000263	icw(8);Ribosome_LSU_bacterial	atgacaagcgtagcattatacaaacaagatggtagccaaaacggcaacgttgaattgaacgctgatatcttcggcgttgaacctaacgaaaatgtcgtattcgacacgattttgatgcaacgagcttccttacgccaaggaacacacgccgttaaaaaccggagtgctgttcgtggtggtggtaagaagccatggcgtcaaaagggtactggtcgtgcccgtcaaggttccatccgttcaccacaatgggttggtggtggtgtcgtctttggccctacccctcgctcatacagttaccgccttcctaagaaggttagccgtttagcacttaagtcagttctttctcaaaaggttctagacgaaagctttgtcgtcgttgacggtttagcattcgacgca…	MTSVALYKQDGSQNGNVELNADIFGVEPNENVVFDTILMQRASLRQGTHAVKNRSAVRGGGKKPWRQKGTGRARQGSIRSPQWVGGGVVFGPTPRSYSYRLPKKVSRLALKSVLSQKVLDESFVVVDGLAFDAPKTKEFAAVLAGLNVTTKTLVVLEDDNVTAALAARNLTNVKVIPAKGLNVLDIADADKLVITQPALSQVEEVLA
CP144904	fig|1580.712.peg.367	peg	CP144904_351221_351508	351221	351508	+	LSU ribosomal protein L23p (L23Ae)	gene_name|rplW,locus|V5E33_01950,protein_id|PRJNA1075351:V5E33_01950	FIG00000271	isu;Ribosome_LSU_bacterial	atggaatcacgtgacattattttacgcccagttgttaccgaagcaacgatggcaactatggacgacaagcgttacacctttgacgttgatgtacgagcaaccaagacacaagtcaagcatgccattgaagacatctttgatgttaaggtcgttaaggtcaatgttatgaatttgaaaggtaagaagaagcgtcaaggacgttacgaaggctacactaagaagcgtcgtaaggccattgtcagcttatctgccgactcaaaagaaatcaagttattcaacgaagaataa	MESRDIILRPVVTEATMATMDDKRYTFDVDVRATKTQVKHAIEDIFDVKVVKVNVMNLKGKKKRQGRYEGYTKKRRKAIVSLSADSKEIKLFNEE
CP144904	fig|1580.712.peg.368	peg	CP144904_351535_352383	351535	352383	+	LSU ribosomal protein L2p (L8e)	gene_name|rplB,locus|V5E33_01955,protein_id|PRJNA1075351:V5E33_01955	FIG00000223	icw(5);Ribosome_LSU_bacterial	gtggcgattaagaaatacaaaccaacaagcaatggtcgtcgtaacatgacgagcttggtttacaaagacgtcatcactaagacgactcctgaaaagtcattgcttgattcacaaagccattccgctggccgtaacaacgctggtaagatgactgtccgtcaccgtggcggtggtaacaagcgtcaataccggatcatcgatttcaagcggatcaaggatgacgttcctgcaacggttaaggcaatcgaatatgatcctaaccggacagcaaacatcgcattgttagtttatgctgacggtgttaagtcttacatcattgctcctaagggcttaaaggttggcgacaaggttcaatctggtcccgaagctgatatcaagactggtaatgcattaccattg…	MAIKKYKPTSNGRRNMTSLVYKDVITKTTPEKSLLDSQSHSAGRNNAGKMTVRHRGGGNKRQYRIIDFKRIKDDVPATVKAIEYDPNRTANIALLVYADGVKSYIIAPKGLKVGDKVQSGPEADIKTGNALPLKNIPFGTVIHNIELKPGKGGQLVRSAGTSAQLLGKANDEKYVLVRLSSGEVRMVLSVNRATIGAVGNEEHELVNVGKAGRTRWAGQRPHVRGSVMNPNDHPHGGGEGKAPVGLPSPLSPWGKKTVGKKTRSKKNKTEKFIVRHRKGSKM
CP144904	fig|1580.712.peg.369	peg	CP144904_352462_352737	352462	352737	+	SSU ribosomal protein S19p (S15e)	gene_name|rpsS,locus|V5E33_01960,protein_id|PRJNA1075351:V5E33_01960	FIG00000199	icw(3);Ribosome_SSU_bacterial	atgggtcgtagtttgaaaaaaggacctttcgccgatgcgcacttgctgaagaagattgatgcgcaaaaggattccgaaaagaagaccgtcattaagacttggtcccgtcggtcgactattttccctagctttattggttacaccattgctgtttatgatggacggaagcacgtaccagtttacgttcaagaagacatggtaggccacaagcttggcgaattcgtaccaacccggactttccgtggtcatggtggcgacgataaaaaaactcgttga	MGRSLKKGPFADAHLLKKIDAQKDSEKKTVIKTWSRRSTIFPSFIGYTIAVYDGRKHVPVYVQEDMVGHKLGEFVPTRTFRGHGGDDKKTR
CP144904	fig|1580.712.peg.370	peg	CP144904_352754_353110	352754	353110	+	LSU ribosomal protein L22p (L17e)	gene_name|rplV,locus|V5E33_01965,protein_id|PRJNA1075351:V5E33_01965	FIG00000219	icw(3);Ribosome_LSU_bacterial	atggctgaacaagttacatcagcacaagcgactgctaaaacagttcggattgctgctcgcaaagtccgccttgtcatcgatcttatccgcggcaagagcgtcgctgaagcactagctattttgcagttcacaccgcgtggtgcttcaccggttgtggcaaaggtattgaactctgcagttgcaaacgcagaaaataattttgacttagatcgtcaagatctagttgttagcgaagcctatgtgaacgaaggaccaaccctcaagcggttccgtcctcgtgccaaaggttctgcttcaccaatcaacaagcgtacgagtcacattacggttgttgtatctgaaaaagaggagggataa	MAEQVTSAQATAKTVRIAARKVRLVIDLIRGKSVAEALAILQFTPRGASPVVAKVLNSAVANAENNFDLDRQDLVVSEAYVNEGPTLKRFRPRAKGSASPINKRTSHITVVVSEKEEG
CP144904	fig|1580.712.peg.371	peg	CP144904_353114_353773	353114	353773	+	SSU ribosomal protein S3p (S3e)	gene_name|rpsC,locus|V5E33_01970,protein_id|PRJNA1075351:V5E33_01970	FIG00000218	icw(4);Ribosome_SSU_bacterial	gtgggtcaaaaagtaaatccaaccggattacgggtcggtattattcgcgactgggaagctaagtggtatgctgaaaaggatttcgctgcttacctgaaggaagaccttcaaatccgtaaattcatcgaaaagcgtctggttgacgcttctgtatctactgttgagattgaacgggctgcaaaccgcgtcaacatctcaatccacactgctaagccagggatggttattggtaagggtggttccgaagtcgaaaatctccgtaaggaattaaacgacttaactggcaagcgtgtccacatcaacatcgtggaaatcaagaagccagatttagatgccaaattggtcggcgaaaacattgctcgtcaattggaaggccgtgttgctttccgtcgcgctatg…	MGQKVNPTGLRVGIIRDWEAKWYAEKDFAAYLKEDLQIRKFIEKRLVDASVSTVEIERAANRVNISIHTAKPGMVIGKGGSEVENLRKELNDLTGKRVHINIVEIKKPDLDAKLVGENIARQLEGRVAFRRAMRGTMQRTMRSGAKGIKTQVAGRLNGADMSRVESYAEGTVPLHTLRADIDYAWVEAHTTYGSLGVKTWIYRGEILPEKKQSNGQGGK
CP144904	fig|1580.712.peg.372	peg	CP144904_353775_354209	353775	354209	+	LSU ribosomal protein L16p (L10e)	gene_name|rplP,locus|V5E33_01975,protein_id|PRJNA1075351:V5E33_01975	FIG00001132	icw(8);Ribosome_LSU_bacterial	atgctggtacctaagcgagtaaagttccgtcgtgtccaccgtggtaagctacgtggcgaagccaagggtggcaagagtgttgctttcggcgactacggtttgcaggctttagattcacattggatctctaaccgtcaaatcgaagctgctcgtgttgcaatcactcgttacatgaagcgtggtgggaaagtttggatcaagattttccctcacaaatcctacactgctaaaggtgttggggtccggatgggtaatggtaaaggtacgccagatggctgggtagccccagttaagcgtggtaaggttatgtttgaagttggcggcgtttctgaagaagtcgctcgcgaagccttacgccttgcagccatgaaacttcccgttcgcacgaaggttttatcc…	MLVPKRVKFRRVHRGKLRGEAKGGKSVAFGDYGLQALDSHWISNRQIEAARVAITRYMKRGGKVWIKIFPHKSYTAKGVGVRMGNGKGTPDGWVAPVKRGKVMFEVGGVSEEVAREALRLAAMKLPVRTKVLSREEVGGESNED
CP144904	fig|1580.712.peg.373	peg	CP144904_354199_354393	354199	354393	+	LSU ribosomal protein L29p (L35e)	gene_name|rpmC,locus|V5E33_01980,protein_id|PRJNA1075351:V5E33_01980	FIG00015729	icw(5);Ribosome_LSU_bacterial	atgaagactaaagaaatcaacgaattaaccactgctgaaatgctcgataaagaaaagagctacaaggacgaattatttaacctgcgtttccaattagctactggtcaattggaaaacaccgcacggttgaagcaggttcgtaagaacattgcgcggttgaagaccgctcttcgccaacaagaactgaacaagtag	MKTKEINELTTAEMLDKEKSYKDELFNLRFQLATGQLENTARLKQVRKNIARLKTALRQQELNK
CP144904	fig|1580.712.peg.374	peg	CP144904_354422_354688	354422	354688	+	SSU ribosomal protein S17p (S11e)	gene_name|rpsQ,locus|V5E33_01985,protein_id|PRJNA1075351:V5E33_01985	FIG00000181	icw(2);Ribosome_SSU_bacterial	atgagtgatgcacgtaataaccgtaaggtctaccgcggtcgcgttgtttcagataagatggacaagacgattacggttgtcgtagaaacgacaaaaactgatgctcgctatggcaagcgtgtcaagtactccaagaagtacaaggcacatgatgaaaatggtgaagcccacactggtgacattgttgaaattatggaaactcggccattgtctgcaaccaagcggttccgcttagtcgacattgttgaaaaagcagtaatcatttag	MSDARNNRKVYRGRVVSDKMDKTITVVVETTKTDARYGKRVKYSKKYKAHDENGEAHTGDIVEIMETRPLSATKRFRLVDIVEKAVII
CP144904	fig|1580.712.peg.375	peg	CP144904_354739_355107	354739	355107	+	LSU ribosomal protein L14p (L23e)	gene_name|rplN,locus|V5E33_01990,protein_id|PRJNA1075351:V5E33_01990	FIG00090781	icw(2);Ribosome_LSU_bacterial	gtgatccaacaagaaagtcgcttaaaggttgccgataactccggcgcccgggaaatcctgacgatcaaggttctgggtggctccaagcgtcgctacgccggaattggtgatattatcgttgctactgtcaaacaagcaacaccaggtggcgttgtcaaaaagggtgatgttgtaaaggccgttgtcgtacggacgaagtctcgtgtacgtcgtaacgatggttcatacatcagctttgatgagaatgctgcagtgctgattaaagacgacaagagcccacaggggactcggatctttggcccagttgctcgtgaactacgtgacaacgactacatgaagatcatctcattagcacccgaagtactgtaa	MIQQESRLKVADNSGAREILTIKVLGGSKRRYAGIGDIIVATVKQATPGGVVKKGDVVKAVVVRTKSRVRRNDGSYISFDENAAVLIKDDKSPQGTRIFGPVARELRDNDYMKIISLAPEVL
CP144904	fig|1580.712.peg.376	peg	CP144904_355142_355453	355142	355453	+	LSU ribosomal protein L24p (L26e)	gene_name|rplX,locus|V5E33_01995,protein_id|PRJNA1075351:V5E33_01995	FIG00000198	icw(1);Ribosome_LSU_bacterial	atgcttattaaaactggtgacaaggtccgcgtgatcgccggcaaagacaaaggaaaagaaggaactgtttccaaagtcttgaatgccaagaaccgtgtgatcgtccaaggtgtcaatatgattaagaagcaccaaaaggcttcgcaaacgaatcctcaaggcggcattatcgatattgaagcaccaattcatgcatccaacgttatgctcatcgatccttcgaacaacgaaccaacccggcttggcgttcgagtagaagatggtcacaaagtgcgtttcgctaagaagtccggcgaaaccatcgacaaataa	MLIKTGDKVRVIAGKDKGKEGTVSKVLNAKNRVIVQGVNMIKKHQKASQTNPQGGIIDIEAPIHASNVMLIDPSNNEPTRLGVRVEDGHKVRFAKKSGETIDK
CP144904	fig|1580.712.peg.377	peg	CP144904_355479_356021	355479	356021	+	LSU ribosomal protein L5p (L11e)	gene_name|rplE,locus|V5E33_02000,protein_id|PRJNA1075351:V5E33_02000	FIG00000174	icw(10);Ribosome_LSU_bacterial	atgtcagctcgtttaaaagaaaagtacgttagtgaaattacaccagctttggtggaaaagttcagctacagttctgttatgcaaacgccgaagatcgaaaagatcgtcttgaacatgggtgttggtgatgctgtttccaacgctaagaaccttgacgaagccgttgaagaacttgggttgatttctggtcaaaagccattggttactaaggccaagaagtcaatcgcaaccttccgtcttcgtgaaggcatgtcaatcggtgctaaggttaccctccgtggtgaccggatgtacgaattcctggacaaattaatcaacgtatcattaccacgtgttcgtgacttccatggtgttagttctcgggcctttgatggtcgcggtaactacactctgggtgtt…	MSARLKEKYVSEITPALVEKFSYSSVMQTPKIEKIVLNMGVGDAVSNAKNLDEAVEELGLISGQKPLVTKAKKSIATFRLREGMSIGAKVTLRGDRMYEFLDKLINVSLPRVRDFHGVSSRAFDGRGNYTLGVREQLIFPEINFDNVNRVRGLDIVIVTTANTDEESRELLTQFGMPFAH
CP144904	fig|1580.712.peg.378	peg	CP144904_356040_356225	356040	356225	+	SSU ribosomal protein S14p (S29e) @ SSU ribosomal protein S14p (S29e), zinc-dependent	locus|V5E33_02005,protein_id|PRJNA1075351:V5E33_02005		isu;Ribosome_SSU_bacterial isu;Ribosome_SSU_bacterial	ttggctaagaaatcacaaattgctaagaacaagcgtcctgcgaagttttctacacaagcatatactcgttgcgaacgttgtggacgtccacactctgtttatcaaaagttccacctttgccgtatctgcctacgcgaacttgcccacaagggtcaaattcctggtatgaagaaggctagctggtaa	MAKKSQIAKNKRPAKFSTQAYTRCERCGRPHSVYQKFHLCRICLRELAHKGQIPGMKKASW
CP144904	fig|1580.712.peg.379	peg	CP144904_356259_356657	356259	356657	+	SSU ribosomal protein S8p (S15Ae)	gene_name|rpsH,locus|V5E33_02010,protein_id|PRJNA1075351:V5E33_02010	FIG00000153	icw(1);Ribosome_SSU_bacterial	atgtccatgactgatcctattgcagacttcttgacgcggatccgtaacgccaacatggtgcgtcacgaatcactcgaagtacctgcatctaaaattaaacgcgacatcgctgaaatcctgaagcgcgaaggtttcatccgcaacgttgaatacatcgatgatgacaagcaaggtatcatccgcgtattcctcaagtacggtaaggataaccaacgtgttatcagtggtttgaagcgtatttcaaagcccggcttacgttcatacgttaaggccgatgctgtaccaaaggtattaaacggtttgggtatcgctattatctccacctctgaaggggtagttactgataaagaagcgcgcgccaagaaaatcggtggcgaagttctcgcctacgtttggtaa	MSMTDPIADFLTRIRNANMVRHESLEVPASKIKRDIAEILKREGFIRNVEYIDDDKQGIIRVFLKYGKDNQRVISGLKRISKPGLRSYVKADAVPKVLNGLGIAIISTSEGVVTDKEARAKKIGGEVLAYVW
CP144904	fig|1580.712.peg.380	peg	CP144904_356687_357223	356687	357223	+	LSU ribosomal protein L6p (L9e)	gene_name|rplF,locus|V5E33_02015,protein_id|PRJNA1075351:V5E33_02015	FIG00001577	icw(10);Ribosome_LSU_bacterial	gtgagtcgtattggttataaaactgtcaacgtcccagccggcgttgaagttaaacgtgatggtgatcaagttacggttaagggtcctaagggtgaattaacccggacgttctcatccgtcatctcaatgaagattagtgacggtgccgttgattttgatcgcccagataacaacaacaagacgcgggcccttcatgggacgcaacgggctaacttgaacaacatggttgaaggtgttgtcagtggctttgcgaagaccttgaagttggtcggtgttggttaccgtgttcaagccaagggtaagaccttgatcttgagtgttggttactccaaccctgttgaaatggcgattccagaaaccttagaggttaaggttcctgataacacgaccatcaacatt…	MSRIGYKTVNVPAGVEVKRDGDQVTVKGPKGELTRTFSSVISMKISDGAVDFDRPDNNNKTRALHGTQRANLNNMVEGVVSGFAKTLKLVGVGYRVQAKGKTLILSVGYSNPVEMAIPETLEVKVPDNTTINISGISKQEVGDFAAEVRAVRSPEPYKGKGIRYENEYVRIREGKTGK
CP144904	fig|1580.712.peg.381	peg	CP144904_357258_357623	357258	357623	+	LSU ribosomal protein L18p (L5e)	gene_name|rplR,locus|V5E33_02020,protein_id|PRJNA1075351:V5E33_02020	FIG00000200	icw(10);Ribosome_LSU_bacterial	gtgactattttgattacgaaaccagataagaacaagacacgtcaaaagcgtcatattcgtgttcgcaacaaaatttctgggactgctgaacgcccacgcttaaacgttttccgctctaacaaaaacatctacgctcaagtcattgatgacgtagcgggtgtcacgcttgttagtgcctcgacgttagatagcgaagtagctggcgataacaagactgaccaagccaaaggtgttggtgagttgattgctaagcgcgctattgaaaagaaaattaccaatgtagtgttcgatcgtggcggttacttataccacggccgtgttcaagcacttgcagaagctgctcgcgaagccgggcttaaattttaa	MTILITKPDKNKTRQKRHIRVRNKISGTAERPRLNVFRSNKNIYAQVIDDVAGVTLVSASTLDSEVAGDNKTDQAKGVGELIAKRAIEKKITNVVFDRGGYLYHGRVQALAEAAREAGLKF
CP144904	fig|1580.712.peg.382	peg	CP144904_357646_358149	357646	358149	+	SSU ribosomal protein S5p (S2e)	gene_name|rpsE,locus|V5E33_02025,protein_id|PRJNA1075351:V5E33_02025	FIG00000155	isu;Ribosomal_protein_S5p_acylation icw(6);Ribosome_SSU_bacterial	atggcaaaatttattgatcctgacaagttagaacttgaagacaatgttgttgctatcaaccggattactaaggttgttaaaggtggccgtcgtcttcggttcgctgcacttgttatcgtcggcgataagaacggtcacgttggctttggtactggtaaagcacaagaagttccagaagctattcgtaaggccgttgaagccgctcgtaagaacctgatcgaagtaccaatcgtgggaacgaccattcctcatgaagtactcggtacgtttggtgggggcaagatcatgctcaagccagctgctgaaggttctggggtaaccgctggtggtgccgttcgttccgtcatggaattagccggtgttgccgacgttacttcaaagcgtttgggttctaacacg…	MAKFIDPDKLELEDNVVAINRITKVVKGGRRLRFAALVIVGDKNGHVGFGTGKAQEVPEAIRKAVEAARKNLIEVPIVGTTIPHEVLGTFGGGKIMLKPAAEGSGVTAGGAVRSVMELAGVADVTSKRLGSNTPVNAVRATFDGLTQLKRAEEVAALRGVSLQHLAE
CP144904	fig|1580.712.peg.383	peg	CP144904_358164_358346	358164	358346	+	LSU ribosomal protein L30p (L7e)	gene_name|rpmD,locus|V5E33_02030,protein_id|PRJNA1075351:V5E33_02030	FIG00000409	icw(5);Ribosome_LSU_bacterial	atggctcaattaaaagttactttaattcatagtgcggctcaccgcctccctaaacagcggaagatcgtggaagctttaggtttgaagcgagttaacagctctgttttacaaccagataacgaagcaacccgcggtgcgcttttccaaatcgcacatttgattaaggttgaagaagttaagtaa	MAQLKVTLIHSAAHRLPKQRKIVEALGLKRVNSSVLQPDNEATRGALFQIAHLIKVEEVK
CP144904	fig|1580.712.peg.384	peg	CP144904_358382_358816	358382	358816	+	LSU ribosomal protein L15p (L27Ae)	gene_name|rplO,locus|V5E33_02035,protein_id|PRJNA1075351:V5E33_02035	FIG00000166	icw(3);Ribosome_LSU_bacterial	atgaagttgaatgaactaaaacctgctgaaggctcacggaaggttcgtaaccgagttggccgtggtgattcttctggtaacggtaagactgctggtcgtggccaaaaaggtcaaaaggctcgtagcaagactcgtttgggctttgaaggtggccaaatgccattgtaccgtcggattccaaagcgtgggtttaccaacattaaccgtaaggaatttgctgtcgtaaacttgtccgcattgaacgtcttcgatgatggcgcagaagtaactccagctgccttggttgaagctggcatcgttaaaaacgaaaaagccggtattaagatcttgggtaacggtgagttatcaaagaagttgacggtcaaggccgctaagttctctaaatcagctgctgaagct…	MKLNELKPAEGSRKVRNRVGRGDSSGNGKTAGRGQKGQKARSKTRLGFEGGQMPLYRRIPKRGFTNINRKEFAVVNLSALNVFDDGAEVTPAALVEAGIVKNEKAGIKILGNGELSKKLTVKAAKFSKSAAEAIEAAGGKTEVI
CP144904	fig|1580.712.peg.385	peg	CP144904_358816_360126	358816	360126	+	Preprotein translocase secY subunit (TC 3.A.5.1.1)	gene_name|secY,locus|V5E33_02040,protein_id|PRJNA1075351:V5E33_02040	FIG00937056	ff	atgctatcaagcttgaaaaacgcctttaagattaaagacattcgtaataagattctctttactctattggttttgattgtctttcggttgggtacttatattaccgtccccggcattaacgcaaaggcacttcaaagcgttgcgtcttctggattggttagtattttagataccttcagtggtggtgggttatcaaactactccatcttcgcgatgggggtttcaccttacatcactgcacaaatcgttattcaattgctacaaatggacatcgttccgcgcttcgttgagtggagtaagcaaggggacgttggtcgacggaaattgaatcaagcaacacggtacttagcaattgcgttagcatttgttcagtccatcgggatcacggctggtttcagt…	MLSSLKNAFKIKDIRNKILFTLLVLIVFRLGTYITVPGINAKALQSVASSGLVSILDTFSGGGLSNYSIFAMGVSPYITAQIVIQLLQMDIVPRFVEWSKQGDVGRRKLNQATRYLAIALAFVQSIGITAGFSALSSLKLVQNPSVETYLSIGLILTGGTMLTTWMGDMITDRGLGNGISMIIFAGIIARTPKSVYQLYQTYFVDVSSSGWWKSGLFILGLIVLVLIIVTFVTWVQQAERRVPIQYTRRVSGSPDSSYLPLKVNVAGVIPVIFASSFIATPQTILMAFQNTHSQDAWYQTLTDVFNMQTLDGAILYTVLIVVFTFFYAFVQVNPEKLAENLQKQGSYIPGVWPGHETQSYVSSLLMRLSTVGALFLGFVSLIPLLAQNLWNLDESIGLG…
CP144904	fig|1580.712.peg.386	peg	CP144904_360207_360866	360207	360866	+	Adenylate kinase (EC 2.7.4.3)	locus|V5E33_02045,protein_id|PRJNA1075351:V5E33_02045	FIG00000089	isu;Purine_conversions	atgacagcaatgaatttaatcctcatgggtttaccgggcgccggtaagggtacccaagccgaaaagattatcaatgagttccatttgccacatatttccacgggagatatcttccgtgaggcaatgaagaacgaaactgaaatgggcttggctgccaagaaatttatcgacaaaggtgaattggtgccggacgaagtgacgaacggtatcgttcatgatcggttagctcaagatgataccaaagatgggttcatgttagatggattcccccggtcaattgttcaggctgaagcgttagatacgtttggacctgaacttgaccggaccatcaacgccgtgattaatattcacgtcgaaccagaagtcttggtagaacgcctttctggtcgttacatttgc…	MTAMNLILMGLPGAGKGTQAEKIINEFHLPHISTGDIFREAMKNETEMGLAAKKFIDKGELVPDEVTNGIVHDRLAQDDTKDGFMLDGFPRSIVQAEALDTFGPELDRTINAVINIHVEPEVLVERLSGRYICRNCGATYHKLYKRPKVAGTCDVCGSHDFYQREDDKPETVKNRLAVNLKMNTPLVDYYTKKGLLFTVDGDRDIDDVYVDIEKILKNL
CP144904	fig|1580.712.peg.387	peg	CP144904_361031_361249	361031	361249	+	Translation initiation factor 1	gene_name|infA,locus|V5E33_02050,protein_id|PRJNA1075351:V5E33_02050	FIG00000143	isu;Translation_initiation_factors_bacterial	gtggcgaaaagcgatgtcatcgaagtcgaaggtaaagttaccgaaacattgcctaacgcgatgtttcgggtcgaattagaaaacggtcatgagattctcgctcacgtttccggtaagattcggatgcactacatccggattctgcctggtgaccgagtaactgttgaaatgtcaccgtatgacttgtctaagggccggatcacttatcgctttaagtag	MAKSDVIEVEGKVTETLPNAMFRVELENGHEILAHVSGKIRMHYIRILPGDRVTVEMSPYDLSKGRITYRFK
CP144904	fig|1580.712.peg.388	peg	CP144904_361279_361398	361279	361398	+	LSU ribosomal protein L36p	gene_name|rpmJ,locus|V5E33_02055,protein_id|PRJNA1075351:V5E33_02055		isu;Ribosome_LSU_bacterial	atgaaagtaagaccatcagttaagccaatgtgcgaacactgcaaggttatcaagcgtaagggccgagtaatggttatttgctcagctaaccctaagcataaacaacgccagggtaagtaa	MKVRPSVKPMCEHCKVIKRKGRVMVICSANPKHKQRQGK
CP144904	fig|1580.712.peg.389	peg	CP144904_361425_361790	361425	361790	+	SSU ribosomal protein S13p (S18e)	gene_name|rpsM,locus|V5E33_02060,protein_id|PRJNA1075351:V5E33_02060	FIG00000160	icw(1);Ribosome_SSU_bacterial	atgccacgtattgctggagtggatttaccacgtgataagcgaatcgcttacggtttgacttacatttttggaattggaattaacacggctcacaagattgttgctgatgccggtgttcctgaagacgttcgggttcgtgatttaacacccgatcaagaagacaaggttcgtgccgaagtcgacaagtacaaggtcgaaggtgacttacgtcgtgaagttagcctgaacatcaagaacttgcaagaaattggttcttaccgtggaatgcgtcaccgtcgcggtttacctgttcgcggtcaacacaccaagaataacgcccgcactcggaagggtaaagctgtttcgattgccgggaagaagaagtaa	MPRIAGVDLPRDKRIAYGLTYIFGIGINTAHKIVADAGVPEDVRVRDLTPDQEDKVRAEVDKYKVEGDLRREVSLNIKNLQEIGSYRGMRHRRGLPVRGQHTKNNARTRKGKAVSIAGKKK
CP144904	fig|1580.712.peg.390	peg	CP144904_361808_362197	361808	362197	+	SSU ribosomal protein S11p (S14e)	gene_name|rpsK,locus|V5E33_02065,protein_id|PRJNA1075351:V5E33_02065	FIG00055673	isu;Ribosome_SSU_bacterial	atggctactagaaaaactagtcgcaaacgtcgggtgaaaaagaacattgaagccggggttgcacatatccatgctacgtttaacaacactttggtcatgattactgacgttcaagggaacgcgatcgcttggtcatcagccggtgccttaggtttcaagggtagtcggaagtcaacaccatttgctgctcaaatggctgctgaagccgctgctaaagcatcacaagaacacggaattaagtccgttgaagttgctgttaagggtcctggttcaggacgtgaatctgcaattcgggccatccaagctgctgggatcgaaatcacggctattcgtgacgttaccccagtgcctcataatgggactcgtcctccaaagcgccgtcgggtttaa	MATRKTSRKRRVKKNIEAGVAHIHATFNNTLVMITDVQGNAIAWSSAGALGFKGSRKSTPFAAQMAAEAAAKASQEHGIKSVEVAVKGPGSGRESAIRAIQAAGIEITAIRDVTPVPHNGTRPPKRRRV
CP144904	fig|1580.712.peg.391	peg	CP144904_362285_363235	362285	363235	+	DNA-directed RNA polymerase alpha subunit (EC 2.7.7.6)	locus|V5E33_02070,protein_id|PRJNA1075351:V5E33_02070	FIG00000140	isu;RNA_polymerase_bacterial	atgattgaatttgaaaagcctaacattcataaaattgacgaaagtaacaactacggtaagtttattgtcgaaccgttggaacgtggttacgggacaacgctaggaaattccttacggcggatcttactttcttcattacctggtgcagctgttaccagcattcaaatcgacggggttctgcatgaattttcgactgtcgaaggtgtcgttgaagatgtcacgcaaatcatcttaaatgttaagaagattgcgttgaagcttaatggctctgatgatcaggaagaaacgatggagatcaacgttaagggtcctgctcaaatcaccgctggtgatattgttgccggagccgacgttgatatcttgaacccagatctgtacattgcaacagttgcggatggt…	MIEFEKPNIHKIDESNNYGKFIVEPLERGYGTTLGNSLRRILLSSLPGAAVTSIQIDGVLHEFSTVEGVVEDVTQIILNVKKIALKLNGSDDQEETMEINVKGPAQITAGDIVAGADVDILNPDLYIATVADGATFHMRMTADKGRGYVSADENKTRNTDMPIGVLAVDSIYTPIERVNYQVENARVGQRADYDKLTLDVWTNGSINPSEAIALAAKILTEHLAMFVDLTDEAKNAEIMVEKEETHKEKMLEMTIEELDLSVRSYNCLKRAGINTVQELNNKTEADMMKVRNLGRKSLEEVKAKLADLGLSLRKED
CP144904	fig|1580.712.peg.392	peg	CP144904_363266_363649	363266	363649	+	LSU ribosomal protein L17p	gene_name|rplQ,locus|V5E33_02075,protein_id|PRJNA1075351:V5E33_02075	FIG00000154	icw(3);Ribosome_LSU_bacterial	atgagttaccgtaaattacaacggactagttctcaacgtcgtgccttgttacgcgatttgaccactagtttaatcttgaacggccgcatcgaaacgactgaagcacgcgctaaggaagttcgcaagacggctgaccaaatgattaccttgggtaagcaaggcgacttgcacgcccggcgtcaagctgctgcgttcattcgtaacgtagttgctgatgttaaagaagacggcgatgatgtggttgttaccagcgcattgcaaaaggtcttcagcgaattagcacctaagtatgctgatcgtaagggtggttacacgcggattatgaagacaatgcctcgtcgtggcgatggtgctgctatggctatcttggaattcgttgactaa	MSYRKLQRTSSQRRALLRDLTTSLILNGRIETTEARAKEVRKTADQMITLGKQGDLHARRQAAAFIRNVVADVKEDGDDVVVTSALQKVFSELAPKYADRKGGYTRIMKTMPRRGDGAAMAILEFVD
CP144904	fig|1580.712.peg.393	peg	CP144904_363912_364751	363912	364751	+	ATPase component of general energizing module of ECF transporters	locus|V5E33_02080,protein_id|PRJNA1075351:V5E33_02080	FIG00013638	icw(1);ECF_class_transporters	atgacagaaaatatcattagtgtggatcacttaacctatcaatacgatgagaatcaggcacccgcattgactgatgtgagttttaccgttcacgctggcgagtggttggcaattgtcggccataatgggagtggtaagtcaacgctggctaaatcattagatggattattgccgtttacccaaggcagtgtgaccgttggcggaatcacgctaacgccggaaactgtctggcaggtgcgggagcaaattggcatgattttccagaatccagacaatcagttcgttggggccacggttgaggacgatgtggcttttggacttgagaatcgtcaaatttcgcgtgatgaaatggttccgcgagtacaagctgcattagcccaggtaggtatgaccagtttt…	MTENIISVDHLTYQYDENQAPALTDVSFTVHAGEWLAIVGHNGSGKSTLAKSLDGLLPFTQGSVTVGGITLTPETVWQVREQIGMIFQNPDNQFVGATVEDDVAFGLENRQISRDEMVPRVQAALAQVGMTSFAQREPSSLSGGQKQRVALAGIVAIAPKILILDEATSMLDPQGRIEMLAIVRQLRQQQNLTVISITHDIDEAASADRVLVIDDGRLVDEAVPSQIFERGTQLVEMGLDLPFTEKLKAALRQRGITPPTTYQTAAEMEEWLWQSLSNT
CP144904	fig|1580.712.peg.394	peg	CP144904_364727_365599	364727	365599	+	ATPase component of general energizing module of ECF transporters	locus|V5E33_02085,protein_id|PRJNA1075351:V5E33_02085	FIG00013638	icw(1);ECF_class_transporters	gtggcaatcgctttcgaacacgtaacttatacttatcaagcgggtacgccaatggcccatactgcgttgacggacgtttcattgacggttcccgatcgcggctatctcgcaattatcggtcatacgggtagtggtaaatcaaccctaattcagcaactgaatgccttgttaaagccgacgagtggcaccatcaaaattgatgaatttacgattaccccggagacaaccaatgcggccttgaaaccactgcgtcagcatgttggtatggtttttcaatttcccgaaaatcagttgtttgaagagactgtccgacaagacattgcctttggtcctaagaacttcggtatggccgatgccgatgcgctggcgttagctgatgagatgttaacgactgtcggg…	MAIAFEHVTYTYQAGTPMAHTALTDVSLTVPDRGYLAIIGHTGSGKSTLIQQLNALLKPTSGTIKIDEFTITPETTNAALKPLRQHVGMVFQFPENQLFEETVRQDIAFGPKNFGMADADALALADEMLTTVGLDQSYAERSPFELSGGQMRRVAIAGVLAMQPKVLVLDEPTAGLDPQGRQEMMRLFARLHQEQGLTIVLVTHQMEDVAQYAEQVAVMHEGRLMKFGTPADVFSNREWLQDHQLDVPQAAQFARRLRDRGLTFPKQPLTADQLADYLAQQWAQRGADHV
CP144904	fig|1580.712.peg.395	peg	CP144904_365592_366392	365592	366392	+	Transmembrane component of general energizing module of ECF transporters	locus|V5E33_02090,protein_id|PRJNA1075351:V5E33_02090	FIG00024851	icw(2);ECF_class_transporters	atgtctaattttatctttgggcggtatttaccgttggattcagtggttcatcgattagatccccgagcgaaattaatgctgagcttttgctatattattgttgttttcttggccaacaatatctggagttatgcgattctcattgcttttacagtaggcgctattttgtcgtctaaaatcagccttggattcttcttgaagggaattcgccccttgctttggttaatcgtctttacggtcgtgttacagctcttattcagtccagctgggggacacacgtatttccactgggcctttattaatgtcacgcaagatggattgattaacgctggctatatttttgttcgctttctcttaattatcatgatgtcgacgttattaacactatcgactcagcca…	MSNFIFGRYLPLDSVVHRLDPRAKLMLSFCYIIVVFLANNIWSYAILIAFTVGAILSSKISLGFFLKGIRPLLWLIVFTVVLQLLFSPAGGHTYFHWAFINVTQDGLINAGYIFVRFLLIIMMSTLLTLSTQPLDIATGLASLMKPLRWVKVPVDTLAMMLSIALRFVPTLMDEATKIMNAQRARGVDFGEGGLFKQAKSLIPLMVPLFMSAFNRAEDLSTAMEARGYQDSEHRSQYRILTWQRRDTVTWLLFLLGFVAILIFRHW
CP144904	fig|1580.712.peg.396	peg	CP144904_366402_367199	366402	367199	+	tRNA pseudouridine synthase A (EC 4.2.1.70)	gene_name|truA,locus|V5E33_02095,protein_id|PRJNA1075351:V5E33_02095	FIG00000093	isu;tRNA_processing isu;RNA_pseudouridine_syntheses	atgcaacgttataaagtcactttaatgtatgacgggaccaattttgctgggttccagcggcaacccaataagcgcactgtggagagtacactgaccgatgtggtcaacaaaatggctaaacaacctgatccggcaattgtgatctatggttctggacgaactgacgcaggcgtccatgctttggcgcaggtggttcatttcgactttccctttctcatccctgcggataacatgcgcaagggcttaaacagcatgttaccgatggatatggaggtcttaaaggttgaggaggtcgccccgactttccacgcgcgttatgatgtctctggtaaacagtatcagtaccgcatggacatgggcgaattccgtaatccctttaagcgaaactatacgggtcat…	MQRYKVTLMYDGTNFAGFQRQPNKRTVESTLTDVVNKMAKQPDPAIVIYGSGRTDAGVHALAQVVHFDFPFLIPADNMRKGLNSMLPMDMEVLKVEEVAPTFHARYDVSGKQYQYRMDMGEFRNPFKRNYTGHWKFPVDLAKINVALADLVGEHDYTSFVASGAQTRTFVRTIYEATCHIDEANHELVFEFYGNGFMYNQVRIMVGVLVEIGSGTRPVHDVLRLYEVKDRKQARRTVPAAGLYLKHVYYQGEDPQHPTKLPQHQR
CP144904	fig|1580.712.peg.397	peg	CP144904_367338_367781	367338	367781	+	LSU ribosomal protein L13p (L13Ae)	gene_name|rplM,locus|V5E33_02100,protein_id|PRJNA1075351:V5E33_02100	FIG00000211	isu;Ribosome_LSU_bacterial	gtgcgtacaacttatatggcaaaacctaacgacgttgaccgcaaatggtacatcgtcgacgcaaccgatgttagtttaggtcggcttgcttcagtcgttgcttcaatcttacgtggtaagaacaagccaacgttcacccctaacgtggacactggcgataacgttatcgtgatcaacgctgaaaaagttgctttaactggccgtaaggcgtctaacaagatttattaccaccatactggcttcgccggtggtttgaagtcacggactgctggtaacttccgggatgaaaacccagaaaaattgatcgaaacttctgtccaaggcatgcttcctaagaactccttaggtcaccaaatggcattgaagcttcacgtgtatgctggtgcagaccacaagcac…	MRTTYMAKPNDVDRKWYIVDATDVSLGRLASVVASILRGKNKPTFTPNVDTGDNVIVINAEKVALTGRKASNKIYYHHTGFAGGLKSRTAGNFRDENPEKLIETSVQGMLPKNSLGHQMALKLHVYAGADHKHEAQKPEVLDITNLI
CP144904	fig|1580.712.peg.398	peg	CP144904_367795_368187	367795	368187	+	SSU ribosomal protein S9p (S16e)	gene_name|rpsI,locus|V5E33_02105,protein_id|PRJNA1075351:V5E33_02105	FIG00001110	isu;Ribosome_SSU_bacterial	ttggcacaagttcaatatcgcggcactggccgtcgtaaaaactcctctgctcgtgtacgtttagtacccggctcaggtaaaattgttatgaacaacaaggcaatcgaagactacattccatttgcaagtattcgtgaagttgtcttacaaccattcaacgttacggaaacgcttggtaactacgatgcattagttactgtgcgtggtggcggtttctccggtcaagccggcgcaactcgtcatgggattgctcgggcattgctcgaagttgacccagatttccgtggcccattgaagcgcgctggtctgttgacccgtgacgctcgtatgaaagaacggaagaagccaggtcttaagaaggcccgtaaagcttcacaattctccaagcgttaa	MAQVQYRGTGRRKNSSARVRLVPGSGKIVMNNKAIEDYIPFASIREVVLQPFNVTETLGNYDALVTVRGGGFSGQAGATRHGIARALLEVDPDFRGPLKRAGLLTRDARMKERKKPGLKKARKASQFSKR
CP144904	fig|1580.712.peg.399	peg	CP144904_369220_368252	369220	368252	-	Mannose-6-phosphate isomerase (EC 5.3.1.8)	gene_name|manA,locus|V5E33_02110,protein_id|PRJNA1075351:V5E33_02110	FIG00598409	isu;Mannose_Metabolism	atgccagcacccttattacttcaacccgttttccacgaaaaaatctggggcggttctcagctgagatcccggtttaactatcccattttctccgaccacaccggtgagtgctggggaattagtggtcatccccacggattatcgacgattaagaacggccgctatcaggggcaaagcctcgcagccgcttggcacgctcaccccgaactgttcggccaccgcgatacgcaacagccttttccgttgttgaccaaaatcctagatgcccaacaggatctctcggttcaggttcaccccgatgactcctatgcgcgagtgcatgaacacgaactaggaaaaactgagtgttggtacgtcattcacgctgagccagacgcccaactctattacggtcaccat…	MPAPLLLQPVFHEKIWGGSQLRSRFNYPIFSDHTGECWGISGHPHGLSTIKNGRYQGQSLAAAWHAHPELFGHRDTQQPFPLLTKILDAQQDLSVQVHPDDSYARVHEHELGKTECWYVIHAEPDAQLYYGHHAQTRSQLAAWIHTGNWQALFRRIPIKTGDFFYVPAGTVHALGAGTMVLETQQSSDTTYRLYDFDRVDTHTHHKRRLHLKRAIDTIQVPHRDPILTVTTTSDHHFMQTNFVQAPAFTVVKWDLNGTHTFHQAATDFTLVSVLNGTGTLTIAEQPYPLRAGDHLILPSTVTDWQIHGDHLSCIATLPGPDI
CP144904	fig|1580.712.peg.400	peg	CP144904_369404_370756	369404	370756	+	Potassium uptake protein TrkH	locus|V5E33_02115,protein_id|PRJNA1075351:V5E33_02115	FIG00000736	isu;Transport_system_clustering_with_HemG icw(1);Potassium_homeostasis icw(1);Hyperosmotic_potassium_uptake	atggaaaaaattaagcagtcacaattattcgatacgctttctaaaaaaatggtctggggctttgtcttcttgattacgattggtacagtgcttttgagcctaccggtcgcgaccaatggcatgcgggggacttcctttattgatacagtctttacggcgacctcagcgacctgtattaccgggttaacggtcgttaatacggcggaacactggtcaatttttggtcaggtaatcattttaggattggctgaaattggtgccttagggtacatgacctttgcggtattgttatttaatctcatgcggcgcaacctggacctgtcaacgcaattgatggttaaagagtcgctaaacttagaaaatttaagtgatactaaaagcgtaatgacctatgtcgtc…	MEKIKQSQLFDTLSKKMVWGFVFLITIGTVLLSLPVATNGMRGTSFIDTVFTATSATCITGLTVVNTAEHWSIFGQVIILGLAEIGALGYMTFAVLLFNLMRRNLDLSTQLMVKESLNLENLSDTKSVMTYVVGLSALFQIGGSLLLAVDFVPRYGWVRGLYISVYHAVMSFCNAGFDVFGDSLMRFRNDSYLLLVTIILIIGGGLGFLAWRDLLLFHERKRLTLNSKLTLTTTGALFVIGFLLLLVTERNLSILPAHTSWFNRTINTLFLSVTPRTAGLITVPTNSLQSGSIFLIMILMFVGGTPGSTAGGIKTTTFGVLMLQSIAQLRGKKDVEFSRRRFSASNINRALLLIFLASIVMVVATLILTQTEKIPKGFGLEYILFEVLSAFGTVGLSLG…
CP144904	fig|1580.712.peg.401	peg	CP144904_370769_371431	370769	371431	+	Trk system potassium uptake protein TrkA	locus|V5E33_02120,protein_id|PRJNA1075351:V5E33_02120	FIG00000838	isu;Bacterial_RNA-metabolizing_Zn-dependent_hydrolases isu;Conserved_gene_cluster_associated_with_Met-tRNA_formyltransferase isu;Potassium_homeostasis isu;Hyperosmotic_potassium_uptake	atgaagaaaagttttgcagtcttaggtctcgggcgatttggacagagcgtcgttcagacactggcagaagaacaccaagatgtgctagccgtggacgtaaaagaagaacccgtcaatgaaatgatggatattgccacccaaacattaatcgcagatacgcgggatgaagatgtcttacgcgggctaaatatcgatacctttgattacgtgattgtgggaattggtaacaatatggaggccagcattctgactaccatgttagccaaagagttgggggctaagaaggtgattgctaaggcagaaaccagtgaccatggccgggtgctccaacgcgtgggggccgatcaggtgacttatccagaacgggatatggggcatgggattgttcgcaagctactg…	MKKSFAVLGLGRFGQSVVQTLAEEHQDVLAVDVKEEPVNEMMDIATQTLIADTRDEDVLRGLNIDTFDYVIVGIGNNMEASILTTMLAKELGAKKVIAKAETSDHGRVLQRVGADQVTYPERDMGHGIVRKLLSNHILNFIDLSDKYTLAEVVITDPHFVDQDLVALNLRQRFDLTVIAIQHEGKINISPQPTDVVQLHDVLTVVGPIENVEALDESLKK
CP144904	fig|1580.712.peg.402	peg	CP144904_371769_372836	371769	372836	+	Diaminohydroxyphosphoribosylaminopyrimidine deaminase (EC 3.5.4.26) / 5-amino-6-(5-phosphoribosylamino)uracil reductase (EC 1.1.1.193)	gene_name|ribD,locus|V5E33_02125,protein_id|PRJNA1075351:V5E33_02125	FIG00000384	icw(1);Riboflavin_synthesis_cluster icw(2);Riboflavin_synthesis_cluster icw(2);Riboflavin,_FMN_and_FAD_metabolism_in_plants icw(2);Riboflavin,_FMN_and_FAD_metabolism_in_plants icw(2);Riboflavin,_FMN_and_FAD_metabolism icw(2);Riboflavin,_FMN_and_FAD_metabolism	ttggaacaatcgtttatgcaacaagccgtcatagcggcccgccggggttctgggcatacttggaccaatccattggtgggggccgtgttcgttaagcatgggaaaatcttatcggtgggctatcatcatcggtatggtcagcggcacgcagagattgatgcgttggcccagctccagcgaccgcaacaggcgcaaggcgcgaccttatatgtcaccttggagccatgtagccattttggtaaaacaccgccgtgtgctgatcgcttgattgaagtgggagttggtcgggtagtgattgggcaacgcgatcctaatccattagttgctggccgcggcatttctaagctacgtgcagcggggattcctgtgagtgttttggattcaaccacggcgctgaac…	MEQSFMQQAVIAARRGSGHTWTNPLVGAVFVKHGKILSVGYHHRYGQRHAEIDALAQLQRPQQAQGATLYVTLEPCSHFGKTPPCADRLIEVGVGRVVIGQRDPNPLVAGRGISKLRAAGIPVSVLDSTTALNPAYNFYYQHHRPQVTVKYAMSLDGKVNQAEAQRTYLTGAAAMADSQQLRRQQQAILIGERTLTIDHPRLTIRDAITDEPVPIRMVVLHDIEHIDTSQPLFKAPGPIWLLTTHPATCQLPEQVRVFTRTTWSPAAITALCYQQGIQALLVEGGSHLQAAFVRDDLADQLVIYLSPLLIGGAGLPAVYAPDWPSPKRAYIPPVTTLLGNDVKLTTRRQRKCSQE
CP144904	fig|1580.712.peg.403	peg	CP144904_372821_373426	372821	373426	+	Riboflavin synthase eubacterial/eukaryotic (EC 2.5.1.9)	locus|V5E33_02130,protein_id|PRJNA1075351:V5E33_02130	FIG00000273	icw(3);Riboflavin_synthesis_cluster icw(3);Riboflavin,_FMN_and_FAD_metabolism_in_plants icw(1);riboflavin_to_FAD isu;Riboflavin,_FMN_and_FAD_metabolism	atgttcacaggaataattacagatcaaggttacattcgacaaataaataaaacagccacgggagcacagctcgttattcaaacgacacgggctcatcagacacgacacgtcggggacagcatcgccgtgaacgggatctgcctcactttaaccgcagtgactgacgaagcatttaccgttgttgcaatggctgaaaccttgcagcgtacgacactgggaacttggcagactggtatgcaggtcaatctggaagctgctttacgagcagatcaaggattggatggacatatcgttcaggggcacgttgacaccacagcgaccttacgaacaagtcataccgaaggggtcacagtccggttgacctttgatgtatcagctgatcaagctccttacttggtt…	MFTGIITDQGYIRQINKTATGAQLVIQTTRAHQTRHVGDSIAVNGICLTLTAVTDEAFTVVAMAETLQRTTLGTWQTGMQVNLEAALRADQGLDGHIVQGHVDTTATLRTSHTEGVTVRLTFDVSADQAPYLVEKGAVALDGVSLTVTAVTRQTVQVALIPYTLAHTSLGHLQCGDQVNVETDILGKYVVRQYQLGGMTDD
CP144904	fig|1580.712.peg.404	peg	CP144904_373419_374618	373419	374618	+	3,4-dihydroxy-2-butanone 4-phosphate synthase (EC 4.1.99.12) / GTP cyclohydrolase II (EC 3.5.4.25)	locus|V5E33_02135,protein_id|PRJNA1075351:V5E33_02135	FIG00000378	icw(2);Riboflavin_synthesis_cluster icw(3);Riboflavin_synthesis_cluster isu;Riboflavin,_FMN_and_FAD_metabolism_in_plants icw(2);Riboflavin,_FMN_and_FAD_metabolism_in_plants isu;riboflavin_to_FAD icw(3);Riboflavin,_FMN_and_FAD_metabolism icw(3);Riboflavin,_FMN_and_FAD_metabolism	atgactagtcgagttgaggatgccttgacagcgttaaagcgtggtcagttagttatcgtagcagatgctgaagatcgagaagctgagggagacttagtgggattggcagaattggttacaccggagacagtcaatcaaatggtgacacatgctcggggattattgtgtgcgcccatggcaccagaaattgcacaacggttgtcgttgctaccaatgctgccgcacagtagcgatgcttttcagacggcatttacgagtagcctagatgcgcggagtaccagcacggggatttctgccattgaccgcgccgcaacgattcatcagttagcggcgacaaccagcacatgggatgatttttatcaccccggacatctctttcctttgattgcacgagccaat…	MTSRVEDALTALKRGQLVIVADAEDREAEGDLVGLAELVTPETVNQMVTHARGLLCAPMAPEIAQRLSLLPMLPHSSDAFQTAFTSSLDARSTSTGISAIDRAATIHQLAATTSTWDDFYHPGHLFPLIARANGVLEREGHTEAAVDLARLCGVTPVTYICEILKKNGQMARRKDLKALAEGLRIPFITISEIKAYRVAQTVSPISRVKLPTVYGEFTLQDFENGDEQPDLLLTYGDVTGQKSLLLRVHSECLTGDVFGSQRCDCGAQLQESMRRIAAAGRGAILYLRQEGRGIGLINKLRAYTLQDQGADTVEANEQLGLPADARRYERAAAILHAQGLTRVRLLTNNPDKVKQLSQAGITITQREPLEVGVTRTNRDYLLTKKHKFHHILDEVTDND
CP144904	fig|1580.712.peg.405	peg	CP144904_374611_375084	374611	375084	+	6,7-dimethyl-8-ribityllumazine synthase (EC 2.5.1.78)	gene_name|ribH,locus|V5E33_02140,protein_id|PRJNA1075351:V5E33_02140	FIG00000231	isu;Riboflavin_synthesis_cluster icw(1);Riboflavin,_FMN_and_FAD_metabolism_in_plants icw(1);Riboflavin,_FMN_and_FAD_metabolism	atgactgagattttaggcttaccgataacgcgacccgttaaggtgggaattgttgtcgcagattttaatgacttggtaaccaccagattactggccggtgcgcagcaggcgttgcgacaggcggggataccagaagaaaatattctagtcgtccaagtaccgggtgcgatggaattaccgcgggtgacgcggcggctgagtgaaacgggggttattgacggtgttattgccctaggtgcggtggttcaaggggaaacggatcactacacctatgtttgtcagcaaagcgctgctgggctggctcaggcttcgttgacaggacctattccggtgatgtttggtgtactgatgacggctaatatggatcaagcattgaatcgtgcgggtggaaaaggggga…	MTEILGLPITRPVKVGIVVADFNDLVTTRLLAGAQQALRQAGIPEENILVVQVPGAMELPRVTRRLSETGVIDGVIALGAVVQGETDHYTYVCQQSAAGLAQASLTGPIPVMFGVLMTANMDQALNRAGGKGGNKGRECAQALLQVLSVEQQLSELR
CP144904	fig|1580.712.peg.406	peg	CP144904_376198_375191	376198	375191	-	Aspartate--ammonia ligase (EC 6.3.1.1)	gene_name|asnA,locus|V5E33_02145,protein_id|PRJNA1075351:V5E33_02145	FIG00001406	isu;Glutamine,_Glutamate,_Aspartate_and_Asparagine_Biosynthesis	atgcatttaatcattccagattcatacgatccaaaattatcagtcaaagacacgcaacgggccattcgctacattcgagaaactttccaagatgaattcggtgcccaactgaatttatcccgcctatccgcacctatgtttgtcgaaaaatcaacgggtctcaatgataatctgaacgggattgaacaacccgtgtcctttaccatgcaagacatgggcgattcacagattgaaatcgtccactccttggctaaatggaagcgcgtcgctttaaaacgttatggttttaacctccacgaaggcctctacaccaacatgaacgccatccgtaaagacgaagacctcgataacttccactcagcgtatgtcgatcaatgggactgggaaaaggtgatcacc…	MHLIIPDSYDPKLSVKDTQRAIRYIRETFQDEFGAQLNLSRLSAPMFVEKSTGLNDNLNGIEQPVSFTMQDMGDSQIEIVHSLAKWKRVALKRYGFNLHEGLYTNMNAIRKDEDLDNFHSAYVDQWDWEKVITKEERTLDTLKQTVRQIFKVIKHMEHEVWYKFPEAVHHLPDKIHFITTQELEDRFPDLTPRERENAITKELGCVFLMQIGGALKSGKRHDGRAPDYDDWQLNGDILFWYEPLKQAIEISSMGIRVDAESMQRQLKIADAEDRLSLPYHQMVLHEEVPFTIGGGIGQSRLCMLLLGKAHVGEVQAALWPQAMIDQCEAANIHLL
CP144904	fig|1580.712.peg.407	peg	CP144904_376814_378226	376814	378226	+	amino acid permease family protein	locus|V5E33_02150,protein_id|PRJNA1075351:V5E33_02150	FIG01308903	ff	ttgaaatggccaaaacgactctttattaagaaacaagtccaaacggatttatatcgaaaaactggattggaaaagaccctaacagcatttagtctgaccacgatgggaattggcgcaattgttgggtcagggattttcatcacgcctggattaattgcggctaattatacaggtcctggggtgatgttatcctatctgattgccgtggtcgtttgtgcgatggcggcgttgtgttattcggagttttcttcaacgattccgttagcgggcagtgcatatacctatgtgtacgctgtttttggtgaatttgtggcgtggattttaggttgggccttaatctccgagtatctgttcgcagtttcctcggtggcggtgagctggtcgtcgtactttcagaat…	MKWPKRLFIKKQVQTDLYRKTGLEKTLTAFSLTTMGIGAIVGSGIFITPGLIAANYTGPGVMLSYLIAVVVCAMAALCYSEFSSTIPLAGSAYTYVYAVFGEFVAWILGWALISEYLFAVSSVAVSWSSYFQNLLAGFGLKLPAFFQAAAGTAGVKGGGIDVVALIITMLVAWLLSKGIRESARINNIMVVVKILVILLFIGIAIFYVKPANYKPFLPFGTSGIFKGAAVAFYAYIGFDAVSTASEEVKNPKRNMPIGIISSLLVAAVLYISLSAVLVGVVHYTKLNVADPVALALTLVHQNWASGIISFGAIVGMTTVLIVMSYGGTRLLFAISRDGLLPAALKRLNPKTHVPVANTWIFGMVASIFAALIPIDKIAELVNIGTLSAFAMVSLGIVFL…
CP144904	fig|1580.712.peg.408	peg	CP144904_378279_379298	378279	379298	+	Lipoate-protein ligase A	locus|V5E33_02155,protein_id|PRJNA1075351:V5E33_02155	FIG00000465	idu(2);Lipoic_acid_metabolism	atgcgttatttagccagttcaagtttagatattcggcaaaacttagcgattgaaacgtatttgatggaacatgccgatttagcggaacccatcttatacttctatattaattcgccgtgtattattgtggggcgttaccaaaatgttttagcggagattaatcagcagtacgttcaggatcatcagattattttgacccggcggacatccggtggtggggcagtttatgatgacctaggcaatgtgagttttagtttcattactcgtgatgacggtgatgctgtggggaattttaaacgcttcacggacccggtgattaaggcccttcatcgtatgggggcaactggggcagccatgacgggacgtaatgatttaacgattgatggcaagaagctctcg…	MRYLASSSLDIRQNLAIETYLMEHADLAEPILYFYINSPCIIVGRYQNVLAEINQQYVQDHQIILTRRTSGGGAVYDDLGNVSFSFITRDDGDAVGNFKRFTDPVIKALHRMGATGAAMTGRNDLTIDGKKLSGNAMHAEQGRMFSHGTLMYDVDQTQIERALRVPADKLASKGIKSVRSRVTNLKPYFDAAYQNLTIEDFRDTLAKEILEVDDLSAAKHYELSSTDRAGIQALEDQYFNNWDWIYGKDPAYSLTRRQHFAGGTVEFDLDVAQGQIQAIQIHGDFFGQLPIDAVTTQLTGIPYTPAAVQKVFDQIDVPAYFGRISAPELVQLLTQQPQA
CP144904	fig|1580.712.peg.409	peg	CP144904_379490_380545	379490	380545	+	Cell envelope-associated transcriptional attenuator LytR-CpsA-Psr, subfamily F2 (as in PMID19099556)	locus|V5E33_02160,protein_id|PRJNA1075351:V5E33_02160	FIG00003844	idu(2);Cell_envelope-associated_LytR-CpsA-Psr_transcriptional_attenuators	atggaaatgcaaaagcggcaacgaccgcgccgaaagaaacatcatgtgcgcaattttttcttgctgttggtcctggtgctaattgccgggggcacagcgtatggcatgaaaaaatatcagagtattaaaaatgcagtggataccacgtatcaggcttcgggagccaagaagttgcgaaatgttaatgaagtactatcggccaagaaaccggtgtcgattctcttaatggggaccgatacaggggcgttgggccgaacatttgccggtcgaacggatagtatgatggtggtcacgattaatcccaaaactaataagaccacgattaccagtattccacgagataccgcagtaaatattccgggttacaccagctatggtgtctcgaagattaacgccgcg…	MEMQKRQRPRRKKHHVRNFFLLLVLVLIAGGTAYGMKKYQSIKNAVDTTYQASGAKKLRNVNEVLSAKKPVSILLMGTDTGALGRTFAGRTDSMMVVTINPKTNKTTITSIPRDTAVNIPGYTSYGVSKINAAYAYGKSKTAITTVQKMLNIPIDFYAIINMGGMEKIIDEVGGVTLKPTLSFSYGGYTFKKGVKTHMNGKKALAYSRMRDDDPLGDYGRQTRQRKVIMALLNKSNSISSLLNEDFISSLSKQTQTDLTFNDLTALATNYRKATQYIKTTHLQGTSETIESQSMEVASKSELQRVTNYIRKALGLSHKTTGTIAQMDSTSSTATTDTSGGAGDTGGPGGGY
CP144904	fig|1580.712.peg.410	peg	CP144904_381654_380734	381654	380734	-	Mobile element protein	locus|V5E33_02165,protein_id|PRJNA1075351:V5E33_02165	FIG01306568	ff	ttgggtacatctactttatcacgttttcaacgtggcgcactagcacaactggtcaatgaggggaataaatcttaccaagtaatggctgacgccttaggcgtcgccaaagctacgattagctatgagttggaccgggttaaaccttatgatccagaattagctcagcaagatgcagatcgcaaaaggcggaattgcggtcgtcgttcgatgctgacggcagcattagcgactttaattaccaatcacttacgattaacctggtcaccagaaaccattgcggccgcttataacttgagcactgcgtcaatttataattggcttaatcgtggctggctccccttcaaattgactgatctacccaatcggaatgtccgccagcaccgagtgagcgaaaatcgt…	MGTSTLSRFQRGALAQLVNEGNKSYQVMADALGVAKATISYELDRVKPYDPELAQQDADRKRRNCGRRSMLTAALATLITNHLRLTWSPETIAAAYNLSTASIYNWLNRGWLPFKLTDLPNRNVRQHRVSENRGKFTSGTSIEQRPTTVNQRLAFGHWEVDTVLSSRSESRSCLVTFVERKTRLLWAIKAPNRTAKALNTAFGKFMGAFGPQVKSITVDHGKEFANYQALEQDYQIKVYFCHPYSPWERGSNEYFNRRLRWFFPKKTNFSQVTTDEILAALELINQRPLKIHHQQTAIERFRACSD
CP144904	fig|1580.712.peg.411	peg	CP144904_383096_381804	383096	381804	-	Protein tyrosine phosphatase (EC 3.1.3.48)	locus|V5E33_02170,protein_id|PRJNA1075351:V5E33_02170	FIG00819984	ff	atgtctcattcacgcttcgttaaaactttgaccttagccggtatttccttatcgttagccggtattggtgtacctaccacccaagctgccactcaatcggttacgacggtcaccaattcgcagcccaaatcaaatgtgactaattcaaacatcacttcatttgctctgacggcagatgagttagcagaacaaaagaaactttatggtgatgtgactaaaaccctcatcaagctttcaggaacaaagaacacccgcgatttgggtggttatcaaacggccgatggaaaatggaaagttcgatcgcaacggctgttacggtcggataatctgaataagctctacatttcggataagaaagttttagccgataaataccacgtcacgtcagtcatagacttc…	MSHSRFVKTLTLAGISLSLAGIGVPTTQAATQSVTTVTNSQPKSNVTNSNITSFALTADELAEQKKLYGDVTKTLIKLSGTKNTRDLGGYQTADGKWKVRSQRLLRSDNLNKLYISDKKVLADKYHVTSVIDFRTPGQINSAPDQTIPNAANVNLSILGEHAFGDDKAHPTLNPDFSGDGSFYVQRLEFGYPAVTGYRQFLNMLLDNPQATLYHCSSGKDRTGIATVLIMSILGMDQQTIISDFMQSNQTGRTVKLTWINEYFREIKQNYGTMEKYITQLLDFSQAKQEKLRSMYLVSTDGKDTTYPAPQEPAPAPTAPDNTKTSEEPTIPAPIPEQAVNPQHKTNKVKVISTKRLHTSYKYHLKGHKQWFKDAKLKKSLGHTPRHSHTKWRLVKVERI…
CP144904	fig|1580.712.peg.412	peg	CP144904_384221_383274	384221	383274	-	Phosphoglycerate dehydrogenase related enzyme	locus|V5E33_02175,protein_id|PRJNA1075351:V5E33_02175	FIG01624230	ff	atgacagaaaaaattcttgcatttcaagcattaacgcccgctcagacccgtgaattggcggatcaaggcgtggcggtcgtccccgctagtgagtggcaaagtgccacggagattagtatcatctttgggtggagtcgccaacatggtttggcagtcctccaaaacccagctaaccaggtgaagtggattcaaacggtcagtgctgggattgattatctcccacttgattggattcgcgaacaccatattcaggttaccaatgccagtggtgcttactcgggcgcaattgccgaatcaacattgggctacctgctatacttcttacgtggcttcaatgaagccgtaaagaatcaggctggtcacttctggcaacaaccggctcggagtgacttggatgtg…	MTEKILAFQALTPAQTRELADQGVAVVPASEWQSATEISIIFGWSRQHGLAVLQNPANQVKWIQTVSAGIDYLPLDWIREHHIQVTNASGAYSGAIAESTLGYLLYFLRGFNEAVKNQAGHFWQQPARSDLDVLANQKVVIYGTGSIGQAIANLLNGFGNYPFGVNRSGHGVTGFQGAVAMQDDADLVKDADIIINAMPATSETTHYFNEAYFNQLNGLRIFVNVGRGKSVDEQALMHALLYQNVLHAALDVFENEPLPKDSKLWNYPNVLITPHQTGFAPDNALPIFDYLRDNVESFVQDGSLHVNVADVSRGY
CP144904	fig|1580.712.peg.413	peg	CP144904_384510_385961	384510	385961	+	Cytochrome d ubiquinol oxidase subunit I (EC 1.10.3.-)	locus|V5E33_02180,protein_id|PRJNA1075351:V5E33_02180	FIG00096593	isu;Terminal_cytochrome_oxidases isu;Terminal_cytochrome_d_ubiquinol_oxidases	atgttcaatctgggtctggatatccttgggcttgcccgtttccagttcgccatgacgacggtgtttcactttttcttcgtaccgttgtcaatcggtctggcgtttgtcgtggccgtgatggaaacgatgtacgcaatcaagggtgatgaggattacaagaaaatggcgcagttctggggcaaaattttcctgtatagctttgccgttggggttgtgaccgggatcattcaagagttccaatttgggatgaactggtcggaatactcacgttttatgggggacatcttcggtgcaccattagccattgaagccctcgccgcatttttcctggaatccacgtttattgggatgtggatgtttacttgggatcggtttaacaaatgggttcacacgttattt…	MFNLGLDILGLARFQFAMTTVFHFFFVPLSIGLAFVVAVMETMYAIKGDEDYKKMAQFWGKIFLYSFAVGVVTGIIQEFQFGMNWSEYSRFMGDIFGAPLAIEALAAFFLESTFIGMWMFTWDRFNKWVHTLFIWLVMFGSSLSALWILAANSFMQNPLGYIINQKTGHVQMTSFGQVVGNPQLWNEFPHVIFGAFVTASFVIAGCCAWRLLKKDHVSFYRKSMNVALVIGLIFSLGSIASGDFQTRYLINNQPMKFAAMEGLYKDSTNKGEWSAVSTFNTKQHKSTWSIDVPYVLNLLSYHKTTGTVKGMNTINKELHAKYDKKFGSDMNYYVPTNTLFWSFRIMAGAGALFALLAIVGLIMNRKKSQAIMKQRWFLYIMGLCLWLPFVVNTAGWFVT…
CP144904	fig|1580.712.peg.414	peg	CP144904_385954_386964	385954	386964	+	Cytochrome d ubiquinol oxidase subunit II (EC 1.10.3.-)	gene_name|cydB,locus|V5E33_02185,protein_id|PRJNA1075351:V5E33_02185	FIG00000390	isu;Bacterial_RNA-metabolizing_Zn-dependent_hydrolases icw(3);Terminal_cytochrome_oxidases isu;Conserved_gene_cluster_associated_with_Met-tRNA_formyltransferase icw(3);Terminal_cytochrome_d_ubiquinol_oxidases	atgactagtctacaattactctggtttattctgattggcgtcttgttcagtgggttcttcttccttgaaggatttgacttcggcgtcggcatgttgattaagagctttgccaaaaatgatgctgaacgtgacgtggttatccgttccattggacctcactgggacggtaacgaagtatggctgattacagctggtggggcaatgtttgcctcattcccaatgtggtatgccaccctgttttctgggtattacctcgtcttattctgtatcttagccgccttgattttccggggagtctcctttgaattccgggctaacatggaaactcagcgttggcggaccttttgggaatgggccggtacgattggtagtttctgtgccgcctttctcttcgggatg…	MTSLQLLWFILIGVLFSGFFFLEGFDFGVGMLIKSFAKNDAERDVVIRSIGPHWDGNEVWLITAGGAMFASFPMWYATLFSGYYLVLFCILAALIFRGVSFEFRANMETQRWRTFWEWAGTIGSFCAAFLFGMLFTSMIKGMPIDKNGDMTAHFFDYVNLFSIVGGVAIVVLCLVHGLNFIRLKTTGELRERALSWNKVLYPVLFAGEVVFAILLFFFTDFFSKKPMTTTVIVVTLVVFTCLAYWGVLKNHEWLSFIGSGLGLISVVVLIFNGLFPRVMVANNPAYSLLIKNSSNSPYTLHLMTILTFSILPIVLIYFIWSYWVFYKRLASPKQNA
CP144904	fig|1580.712.peg.415	peg	CP144904_387061_388794	387061	388794	+	Transport ATP-binding protein CydD	gene_name|cydD,locus|V5E33_02190,protein_id|PRJNA1075351:V5E33_02190	FIG01010650	icw(1);Terminal_cytochrome_oxidases icw(1);Terminal_cytochrome_d_ubiquinol_oxidases	ttgattgatcaacgtgttttcaaatttccgggtattaagccggcgatggtgattgagacgattctaaccgtcattcaagccattatgattattctgcaggcccaatacttatctgtggccatcgttcggttatggcgtcaacagcccgttggcaccattgtcacacccttggcgttatttgcggtagcgtttttggcgcgacatttattaaccgttttcaagaactggtgtctctatccttttgtggagaaaagcaccaagaccttacggcaacagtttatggcgaagttatttgaccttggccccagcgttgttgctgaaaaggggaccggaaatgtcgttaccatggggctagagggaattgacaagattcaaacctatctgatgatgattattggt…	MIDQRVFKFPGIKPAMVIETILTVIQAIMIILQAQYLSVAIVRLWRQQPVGTIVTPLALFAVAFLARHLLTVFKNWCLYPFVEKSTKTLRQQFMAKLFDLGPSVVAEKGTGNVVTMGLEGIDKIQTYLMMIIGKVVDLSITPWLVLIYIATIQWKEALFLLAIYPLIILFMIILGLAAQARADRQYAGYQRLSNHFVDTLRGLPTLKQLGLNEQYADNVYQVSEDYRKKTMATLTIAMTSTFALDFFTTLSIAIVAVFLGFGLMDSTIQLLPALIILTLAPDYFAPIRNFANDYHATLNGKNALTAVLDVLQRPVPTDRTLLPERNPVWQADDTIQFEHVNVSYGDGAPTLHDLNFRVQGFQKIGIIGASGSGKSTLINTLGGFLSPRDGQITVNDVTV…
CP144904	fig|1580.712.peg.416	peg	CP144904_388791_390530	388791	390530	+	Transport ATP-binding protein CydC	gene_name|cydC,locus|V5E33_02195,protein_id|PRJNA1075351:V5E33_02195	FIG00046358	icw(2);Terminal_cytochrome_oxidases icw(2);Terminal_cytochrome_d_ubiquinol_oxidases	atgaagggtttcttgacaacctttaagcacgaccactgggtaatgccctatctgcgacgttaccgcaaattattggtactcgtgctgttcttaggttttatgacgttcttttgtggtggcgcgttgatgtttaactccggctatctgattagtcgagcagcgacacacccttacaatattttgatgatttatgtcccgattgtcctagcccgggcctttgggatcggccggccagcctttcgttacgcggaacggttaaccagtcataactgggtattgcggattgtctcggactttcgtaagcgtctgtatcaggcagtggaaaagcaagccgttgccattcggcaaacgcatcaaacgggggatgtcctcagtattctagctgatgacattgatcac…	MKGFLTTFKHDHWVMPYLRRYRKLLVLVLFLGFMTFFCGGALMFNSGYLISRAATHPYNILMIYVPIVLARAFGIGRPAFRYAERLTSHNWVLRIVSDFRKRLYQAVEKQAVAIRQTHQTGDVLSILADDIDHIENLYLRTVFPLVIGWLLYLFVVVGIGYFNWAFGLLMLILLGVIVIVMPLVSVAANGRREFQARQVQRQFYTQLTDAVLGLGDWLISGRRQAFLQQQEQPIDRIATLRRADHHFQWWRNFAIQFVFGAAVVLIVWWAGVTFTHNQAEANWVAAFGLALFPAVEPFADMSQGVSEWPVYQDSIRRVNSLDEVTPEQPVVQTTIGPLTDLTLDHVRFTYSGAKREVLSDLSLTLHPGEKLALLGPSGTGKSTLLKLILGDEQPNSGRV…
CP144904	fig|1580.712.peg.417	peg	CP144904_391811_390834	391811	390834	-	Heptaprenyl diphosphate synthase component II (EC 2.5.1.30)	locus|V5E33_02200,protein_id|PRJNA1075351:V5E33_02200	FIG00002487	isu;Polyprenyl_Diphosphate_Biosynthesis isu;Isoprenoinds_for_Quinones isu;Sex_pheromones_in_Enterococcus_faecalis_and_other_Firmicutes	atggatcgacaactttggcggcaatttcctcaagtggagccgcaactaaccgcattgcaagattatttattgcgtacggttcagctggataaccaacctattcatcataaaatattagcgctattaaaatccggcggcaagttgttgcgtcccggttatttttacttattctcaacgtttggtaacgcgacaactccagcccaactccaagcgggggcggccgccattgagattctccacgttggcacgttgattcatgacgacgtgattgatgattcaccgactagacgtggcgtccgaacgattcagatgacatatggacaacgcaatgccatctacgctggggactttatgtttacggtctactttgaccaagtgttgcagtcaacgacggatcgg…	MDRQLWRQFPQVEPQLTALQDYLLRTVQLDNQPIHHKILALLKSGGKLLRPGYFYLFSTFGNATTPAQLQAGAAAIEILHVGTLIHDDVIDDSPTRRGVRTIQMTYGQRNAIYAGDFMFTVYFDQVLQSTTDRSLIQNHIDAMRRILQGELHQMDLNYREDITLDAYLNEIAGKTAELFALSCYQGAQLAGAPQSVIDHTREIGIAIGCAYQMLDDILDYAGDPKKTQKPVLEDLRSGVYSLPLLLSLSHAPRDFHKLLKKKQAMTLEDIKHVQALVAQYDGVGAAKQLARDYTDRALTLIQQLPAGSAQQSLEQLTRLLLRRDH
CP144904	fig|1580.712.peg.418	peg	CP144904_391920_392828	391920	392828	+	Putative prenyltransferase, contains 1,4-dihydroxy-2-naphthoate octaprenyltransferase domain	locus|V5E33_02205,protein_id|PRJNA1075351:V5E33_02205	FIG00111547	icw(1);Sex_pheromones_in_Enterococcus_faecalis_and_other_Firmicutes	atgacgttaccaatttttctggaacttgttgaaattaaagccaaaattgcctcggtctggccgtttctattaggggttattttcgttcaggccaactatggtcaacttaactggggacttacggggctattctttattgcgatgttgttatttaatatggctgtggacattaatgataactaccaagattataccaaagctggtagccaagcggcggaatggaagaaaaataccaacgttattggtgtgaacgggttgtcggttaaaggaatctttaccctgatggcaacgatggctggcgtagcaggggtaattggtctgtatcttgtttggcagacgggatggccattgttagtcatgggtattttctgttttttagtgggctacttgtacgcaggg…	MTLPIFLELVEIKAKIASVWPFLLGVIFVQANYGQLNWGLTGLFFIAMLLFNMAVDINDNYQDYTKAGSQAAEWKKNTNVIGVNGLSVKGIFTLMATMAGVAGVIGLYLVWQTGWPLLVMGIFCFLVGYLYAGGPRPLSGTPTGEFFAGFTMGYMIMLITVYLNLYQTGNFTGSLMLRVLLASGIAVMAIAALLLANNICDAQEDLDLNRTTIVYYLGVNGALWLFASFYVIGYGSLIASVWLGDLPHWSLLALISVPLVYRNVRGLFQKQVKKETFILAVRSLGILALTTVLAELLGLWLG
CP144904	fig|1580.712.peg.419	peg	CP144904_392915_393490	392915	393490	+	Xanthine phosphoribosyltransferase (EC 2.4.2.22)	locus|V5E33_02210,protein_id|PRJNA1075351:V5E33_02210	FIG00001449	isu;Xanthine_Metabolism_in_Bacteria isu;Purine_conversions	atgaaaattttagaagatcgcattcgccaagacgggacggttctgacgggcaacgtcttaaaggttgacaactttttgaaccaccaggttgatccccaattgatgaatgagcttggtcaggagtttgcgcggcgattccaagatgcccatattacgaagatcctgacggtggaatcttctgggattgcaccagcagttatggctggcttgcacttgaatgtgccggttatctttgctcgcaagcataagagtctgaccttaacggataatttgtacaccgctaaggtttattcctacacgaagcaggtcaccaatgaaatttcgattgatcgtcgcttcttggcggctgacgaccgcgtgctaattatcgatgacttcttagcgaacgggcaagccgtg…	MKILEDRIRQDGTVLTGNVLKVDNFLNHQVDPQLMNELGQEFARRFQDAHITKILTVESSGIAPAVMAGLHLNVPVIFARKHKSLTLTDNLYTAKVYSYTKQVTNEISIDRRFLAADDRVLIIDDFLANGQAVQGLLDIAKTAQITVAGVGVVIEKRFQKGHQMVTDAGIQLEALASIASFEAGQVIFAQD
CP144904	fig|1580.712.peg.420	peg	CP144904_393586_394737	393586	394737	+	Phosphoribosylaminoimidazole carboxylase ATPase subunit (EC 4.1.1.21)	locus|V5E33_02215,protein_id|PRJNA1075351:V5E33_02215	FIG00000375	isu;De_Novo_Purine_Biosynthesis	atgaatttggcgaacacggtcttatatccaggcgacacaattggcgtcattggcaatagtgctaacgcagcgatgttggtgacgacggcgcgaaaaatgggcttacgtgtgggtgcttacggtgccgatgagacgagtgaagcgttacagttggcagattttaaagcggttgggtcaaataaggaccgcgacaagctgcagcactttgcggaaagctgtgcggcgatcgtctatgattccgaacaagttaacacgagcacggtgaaatttttagcgcagtatacgcaaattcctcaaggaaccgacatgctagaaatgatgcaagaccggttgctagagcgtgctttctttgaacaactaaatgtcaatattgccccctatgcgacgatcatcaatttg…	MNLANTVLYPGDTIGVIGNSANAAMLVTTARKMGLRVGAYGADETSEALQLADFKAVGSNKDRDKLQHFAESCAAIVYDSEQVNTSTVKFLAQYTQIPQGTDMLEMMQDRLLERAFFEQLNVNIAPYATIINLDDVYQSVNSIGYPCVLKPIQKEWSSGRELVIKTQTDIAKAAGLLDWGTYILESQIAYDREYSILVARDQEGNQQVFPITEVQADGDQVQRTWVPAQLDDAVAGEIHRIAGEVAKHVDYVGVFEVAFYLTSSGAIYVKKIVPAPSEAGYVFDVAATVDEFAEHFRAIAGMPLAEPQLLTPAVTASFTANQLDAMRTQWQIKDNWHFTFYHLRQQADDEVMGHISVQGSAIKPILDQLDDTAIWTNQTTDNQ
CP144904	fig|1580.712.peg.421	peg	CP144904_394946_397198	394946	397198	+	ATP-dependent DNA helicase UvrD/PcrA	gene_name|pcrA,locus|V5E33_02220,protein_id|PRJNA1075351:V5E33_02220	FIG00000372	icw(1);CBSS-393121.3.peg.1913 isu;DNA_repair,_bacterial_UvrD_and_related_helicases	gtggcaggagaagaattattaactggcatgaacgataagcaaacggaggccgtactccaaacggaggggccattattagtattggcaggtgccggtagtgggaagacccgggtgttaacgcaccgggtcgcctacctaattgaacataacaacgtgatgccgtggcggattttagccattacctttaccaataaggcggccaaggaaatgcgcgaacgggtgattaagttactaggaccagatggtaatgatgtctgggtttcaacattccatgccctgtgtgttcgaatcttgcgccgggatgcagataaattagggtataaccgggcgtttactattgccgaccccggggaacaacgcaccttaattaaacgtgttttacagcaacaaaatttagat…	MAGEELLTGMNDKQTEAVLQTEGPLLVLAGAGSGKTRVLTHRVAYLIEHNNVMPWRILAITFTNKAAKEMRERVIKLLGPDGNDVWVSTFHALCVRILRRDADKLGYNRAFTIADPGEQRTLIKRVLQQQNLDIKKFDPRSVLGAISNAKNALQTPAMMREAAGNPFETTVATVYESYQRELQANQAMDFDDLIMLTIKLFNQDADVLGYYQDKFQYIHVDEYQDTNDAQYTLVNLLAKKHGNLCVVGDGDQSIYGWRGANMENILNFEHDYPDAHVTLLEQNYRSTKTILRAANDVIQRNVNRKKKDLWTDNAEGEPISYYRGQNENDEAHYVVAKIQEEREQNHHDYGDFAILYRTNAQSRVIEETLVKANIPYTMVGGHKFYDRKEIRDVLAYLTL…
CP144904	fig|1580.712.peg.422	peg	CP144904_397224_399254	397224	399254	+	DNA ligase (EC 6.5.1.2)	gene_name|ligA,locus|V5E33_02225,protein_id|PRJNA1075351:V5E33_02225	FIG00051439	isu;DNA_Repair_Base_Excision isu;CBSS-393121.3.peg.1913	atgactgataagcccattaagacgctaaccgtggagcaggctgccgaggaggccgctgacttacgcccacaattattagagtgggggaagcagtactacgaagcggatgccccatctgtcgaagacgacgtgtatgatcgcgtgtatgctcgattggtggccttagaaacggcctttccagaaattgttacgccagactcaccaacgcagcgagttggcggtagttcgcgaagtgatttgcctaaggtcactcacgatattccaatgctgtcattaggcgatgttttctcactcgatgaactaacagaatttgatgaacgactacgaggcaacgtggatacaccatttgattataattgtgaattaaaaatcgatggcttagcgatttcgttgaggtat…	MTDKPIKTLTVEQAAEEAADLRPQLLEWGKQYYEADAPSVEDDVYDRVYARLVALETAFPEIVTPDSPTQRVGGSSRSDLPKVTHDIPMLSLGDVFSLDELTEFDERLRGNVDTPFDYNCELKIDGLAISLRYENGKFVQGSTRGNGQIGEDITANLKTIKSIPQTLSRPLTIEVRGECYMPKAAFLALNERREAAGQAPFANPRNAAAGSLRQLDTRVTADRQLATFMYNVADYEPLTTRTQSGLLDELAELGFTTNATYRVAHDMADVAAYIETYQAQRTELAYGIDGIVIKANDLPLQRSLGATVKVPRWAIAYKFPPEEVQTRVLDIEWTIGRTGVVTPTAIMEPVALAGSTVARASLHNPDYLIAKDIRIGDTVLLHKAGDIIPEISQYVAAKR…
CP144904	fig|1580.712.peg.423	peg	CP144904_399241_400422	399241	400422	+	Putative pheromone cAM373 precursor lipoprotein CamS	locus|V5E33_02230,protein_id|PRJNA1075351:V5E33_02230	FIG00008077	isu;Sex_pheromones_in_Enterococcus_faecalis_and_other_Firmicutes	atgaaacgaaatgatgactttaggaggaaacaagtcgtgaaacggttacgaacctttattgcgttagccgcggtgccattatttttggccgcgtgtggcaatttaagcagttccagcatttctggaacgtctgggaccagcaaatcaagtaagacccaattgacggggcaaagctcggatggtgactatgaaggggttattaagagtggtcattaccagacgagcaagtcgcgtggggtaaccaatagtcaggattctggcaatacctacaacgtgaagagttttgaaaatggtatgttaggcgtttctaagaaagtcttctctacgaagagctacgttttccaagaaggccagtatttaagctcatcaactgttcaaaattggttggatcgaaagacc…	MKRNDDFRRKQVVKRLRTFIALAAVPLFLAACGNLSSSSISGTSGTSKSSKTQLTGQSSDGDYEGVIKSGHYQTSKSRGVTNSQDSGNTYNVKSFENGMLGVSKKVFSTKSYVFQEGQYLSSSTVQNWLDRKTKSNPTGLNPKSNGSTSPTKRNPVYIQALEEQDYMTQKNNKLSLGGVTIGIAVNSVDYYKKTQYGATYETKITKAEGEAYAKKAANTVLKRLRKKSALKNVPIVIAIYRQASNDSLVGGNFIAYSENKGSATTVSKWNALSEKNYVFPIESGSSSPNSNDETSFTNFKSQVENFFPNLSGVTAQAHYSGNTLTGMHVNITTQFYSQTEIISFTQYLQTAAQKYLPSSVPIDITVSSTDSVQSFLSRSSGAKKFTSHVFNSY
CP144904	fig|1580.712.peg.424	peg	CP144904_401062_401373	401062	401373	+	Aspartyl-tRNA(Asn) amidotransferase subunit C (EC 6.3.5.6) @ Glutamyl-tRNA(Gln) amidotransferase subunit C (EC 6.3.5.7)	gene_name|gatC,locus|V5E33_02235,protein_id|PRJNA1075351:V5E33_02235	FIG00000432	icw(2);tRNA_aminoacylation,_Asp_and_Asn isu;tRNA_aminoacylation,_Glu_and_Gln	atggctaatcgaatcaatcgagaacaagttcaacacgttgccagtttggcaaaacttgaatttacggatgcccagttggatgcttttacaccccaacttgacgacattatcggtctgtttgaaacgctgagtgaagtcgatactgacggcgttgaagccacgagcagtgtcacggaccaactcaatgtgatgcgcgaagacgttgccgataactggggtcaaagccagtcattactgaaaaacgcgccagaagctgcccggggctttattaaagtgccggccatcattgacgaaagcgaggataacgactaa	MANRINREQVQHVASLAKLEFTDAQLDAFTPQLDDIIGLFETLSEVDTDGVEATSSVTDQLNVMREDVADNWGQSQSLLKNAPEAARGFIKVPAIIDESEDND
CP144904	fig|1580.712.peg.425	peg	CP144904_401374_402843	401374	402843	+	Aspartyl-tRNA(Asn) amidotransferase subunit A (EC 6.3.5.6) @ Glutamyl-tRNA(Gln) amidotransferase subunit A (EC 6.3.5.7)	gene_name|gatA,locus|V5E33_02240,protein_id|PRJNA1075351:V5E33_02240	FIG00000359	isu;tRNA_aminoacylation,_Asp_and_Asn icw(2);tRNA_aminoacylation,_Glu_and_Gln	atggattactttaaaacagatctcgctagtctccacgctgatttggttgctaaaaagatcagcgcccgagaattgacgcaagcaacttttgacaatatcaagacgaccgatgctcaggtcgatgcgtttttaacgctgaacgaagatgccgctttaaaacaagccactaagattgacgaacaaggtgtggcaaccgatcaaccactggcaggaattccagtggcattaaaagataacattgtgacgaagggcctaaagacgaccgctgcttctaaaatgctagcgaacttcaaccccgtctatgatgccacggttactgaaaaattagcccaggctcagatgattacggttgggaaaacgaacttggatgaatttgccatgggtggttcaaccgaaaac…	MDYFKTDLASLHADLVAKKISARELTQATFDNIKTTDAQVDAFLTLNEDAALKQATKIDEQGVATDQPLAGIPVALKDNIVTKGLKTTAASKMLANFNPVYDATVTEKLAQAQMITVGKTNLDEFAMGGSTENSAFKTTKNAWDYTKVPGGSSGGSAAAVASGQVLAALGSDTGGSIRQPAAFNGIVGLKPTYGRVSRWGLIAFGSSLDQIGPMTRSVKDNATMLSAIAGHDEHDLTSSTQPVPDFAADLTDATSVKGMRIGLPKEFLADGVADDVKQAILAAADTYRQLGATVDEVSLPHNKYGVAAYYIIGSSEASSNLQRFDGIRYGHRADDVKNLEDVYVKSRSEGFGDEVKRRIMLGTFSLSAGFYDAYFLKAAKVRTVIMNDFKAVLKDHDFI…
CP144904	fig|1580.712.peg.426	peg	CP144904_402843_404264	402843	404264	+	Aspartyl-tRNA(Asn) amidotransferase subunit B (EC 6.3.5.6) @ Glutamyl-tRNA(Gln) amidotransferase subunit B (EC 6.3.5.7)	gene_name|gatB,locus|V5E33_02245,protein_id|PRJNA1075351:V5E33_02245	FIG00000399	icw(1);tRNA_aminoacylation,_Asp_and_Asn icw(1);tRNA_aminoacylation,_Glu_and_Gln	atgaactttgaaaccacgattgggctggaagtccacattgagttgaagacccattcaaagatctttagcccatcaccagttgcctacggggctgaccctaacgccaatacgaacgtgattgactgggggtacccaggggtattgccaactaccaacaaaggggtcgttgccgacgggatcattgcagccttagcgttgcatgcgacggttgaacaacacacccattttgaccgaaagaactacttttatcccgataacccgaaggcctaccagattacgcaatctgacaagcccattggtcacgatggttgggttgaaattgacgtcgatggcgtcaagaaaaaaatcggaattgctgaaatgcatatcgaagaagatgctggtaagaacacccatgaa…	MNFETTIGLEVHIELKTHSKIFSPSPVAYGADPNANTNVIDWGYPGVLPTTNKGVVADGIIAALALHATVEQHTHFDRKNYFYPDNPKAYQITQSDKPIGHDGWVEIDVDGVKKKIGIAEMHIEEDAGKNTHERDYSYVDLNRQGTPLIEIVSKPDIASPAEAYAYLEALRQRIQFTGISDVKMEEGSMRVDVNISVRPVGQQKFGTKTELKNLNSFNYVQRGLEYEEKRQQQVLMSGGAVQQETRRFDEKTGETILMRVKAGADDYRYFPEPDLPALNISDDWIKELDAAMPEMPGKRRERYVNELGLTDYDAMVITQTKEMSDFFNATVALKADPKMAANYLQGDVNAYLNDKQVDLQATKLTPEHLAGMINLITDGTISSKMAKKVFKAITEGEDP…
CP144904	fig|1580.712.peg.427	peg	CP144904_404284_405303	404284	405303	+	Transcription regulator [contains diacylglycerol kinase catalytic domain]	locus|V5E33_02250,protein_id|PRJNA1075351:V5E33_02250	FIG00001646	ff	atgcgtaaacgggcacgggtgatttacaacccgacttcagggcgcgaggcgttgaagaaagacttgatcgatattttagcggtgtttgaacaggccgggtacgaaacaagtgcctatgccacaacgccagcccctaattcggcacgcgacgaagcaactcgcgccgctaaggccgggtttgaactcattgttgcagcgggtggtgacgggaccatcaatcaagttgtgaacggactagctggcttggcacatcgaccaaagatggccattattccagctgggaccacgaacgattatgcccgggcactgcacattccacgggaagatccgctggcagccgctaaagtggttttaaagaaccaaatgattaagatggacattggtcaggctggtgatagt…	MRKRARVIYNPTSGREALKKDLIDILAVFEQAGYETSAYATTPAPNSARDEATRAAKAGFELIVAAGGDGTINQVVNGLAGLAHRPKMAIIPAGTTNDYARALHIPREDPLAAAKVVLKNQMIKMDIGQAGDSYFINIAGGGLLTELTYDVPSNLKSIFGYLAYLVKGAELLPRIKPIEMDLTYDGGHFRGQASMFLLALTNSIGGFEQIVPDAALDDGKFTMIIVKTASMPEILRLMGLVLNGGKHINDPHIIYEKTSKVIARPVKDRMMINLDGEYGGDAPMKFHNLRQHIEMYANLDAIPDSAVTSESAELLEAEEKFVKQVEELPATADATTKDK
CP144904	fig|1580.712.peg.428	peg	CP144904_405375_406748	405375	406748	+	23S rRNA (Uracil-5-) -methyltransferase RumA (EC 2.1.1.-) ## LSU rRNA m(5)U1939	gene_name|rlmD,locus|V5E33_02255,protein_id|PRJNA1075351:V5E33_02255		isu;RNA_methylation	atgaaaagtaaagcaccagttagtaaaaatgaacggcttgatgtaactattaccgacctaacttatcaagggttaggcgtggctaaggttgaagattttcctttgtttattgaaaacaccttaccaggtgaagaagtaacgattcaagtaaccaaagtacagagccattatggctttgcccgggcggttgcttggacgcaggaatcacctgatcgggtgaaggatgtggataagacttaccggcaaacggggattgcgccacttcaacacttggcttatcccgctcaattaaagttcaagcaacaccagattgcggaacttttcagtaagtcccatcaagacgttgaggttgcaccaacgatggggatggacaatcctacccaataccgaaataaggct…	MKSKAPVSKNERLDVTITDLTYQGLGVAKVEDFPLFIENTLPGEEVTIQVTKVQSHYGFARAVAWTQESPDRVKDVDKTYRQTGIAPLQHLAYPAQLKFKQHQIAELFSKSHQDVEVAPTMGMDNPTQYRNKAQVPVRMIKGQLETGFYRQHSHELIPLTDFYIQDPAIDAAIIKVRDLLRQFEIPAYNEVSDKGVIRNIMVRRGYYSHEMMIVLISRTQKIPSQAQLVDQIHQALPEVTSIVLNVNAKKTNVIMGNVTRVLYGKPTIEDTLMGLTFAISARSFYQVNPQQTEKLYQMAIDKAGLTGAETVIDAYCGIGTISLALAKHAKQVYGVEIVPEAIEDAKVNAQKNHLSNVTFAVNKAEDQMAEWQAAGIKPDVIVVDPPRKGLAESLIDSAA…
CP144904	fig|1580.712.peg.429	peg	CP144904_409071_408151	409071	408151	-	Mobile element protein	locus|V5E33_02265,protein_id|PRJNA1075351:V5E33_02265	FIG01306568	ff	ttgggtacatctactttatcacgttttcaacgtggcgcactagcacaactggtcaatgaggggaataaatcttaccaagtaatggctgacgccttaggcgtcgccaaagctacgattagctatgagttggaccgggttaaaccttatgatccagaattagctcagcaagatgcagatcgcaaaaggcggaattgcggtcgtcgttcgatgctgacggcagcattagcgactttaattaccaatcacttacgattaacctggtcaccagaaaccattgcggccgcttataacttgagcactgcgtcaatttataattggcttaatcgtggctggctccccttcaaattgactgatctacccaatcggaatgtccgccagcaccgagtgagcgaaaatcgt…	MGTSTLSRFQRGALAQLVNEGNKSYQVMADALGVAKATISYELDRVKPYDPELAQQDADRKRRNCGRRSMLTAALATLITNHLRLTWSPETIAAAYNLSTASIYNWLNRGWLPFKLTDLPNRNVRQHRVSENRGKFTSGTSIEQRPTTVNQRLAFGHWEVDTVLSSRSESRSCLVTFVERKTRLLWAIKAPNRTAKALNTAFGKFMGAFGPQVKSITVDHGKEFANYQALEQDYQIKVYFCHPYSPWERGSNEYFNRRLRWFFPKKTNFSQVTTDEILAALELINQRPLKIHHQQTAIERFRACSD
CP144904	fig|1580.712.peg.430	peg	CP144904_410289_413264	410289	413264	+	Type III restriction-modification system StyLTI enzyme res (EC 3.1.21.5)	locus|V5E33_02275,protein_id|PRJNA1075351:V5E33_02275	FIG00036279	isu;Restriction-Modification_System	atgaagattaaactagaatctttacaacatcaaaccgatgcattagctgccattgatgaagcattttctggtatggataccgagagcaacgatcctgctgccaattacatctatgctaatccgttaattaagaaccgttataacgataaagctaatattgatatcaagatggaaacagggactgggaagacctatgtctatacccggatgatgtatgatcttcatcaaaagtacggcttatttaagttcatcattgctgtaccgagcccaagcattaaggaagggactcgcagctttattagcagcagctatgctaagcagcatttcagtgaattctacgaaaatacacgcgtgcgattaaatgtgattaatgccggcgattttagtgcacgctcagga…	MKIKLESLQHQTDALAAIDEAFSGMDTESNDPAANYIYANPLIKNRYNDKANIDIKMETGTGKTYVYTRMMYDLHQKYGLFKFIIAVPSPSIKEGTRSFISSSYAKQHFSEFYENTRVRLNVINAGDFSARSGRRNFPAQLSEFVEATRQNSNQIEVMLVNQGMLHSKSMHRNDYDQTLLGGETSPIRAIAATRPVVIIDEPHRFPRGKKFYEDIEEMKPQLIVRFGATFPETTSGQGKSKLTRVDYYRERPQFNLDAVDSFNQGLVKGIDVDYPDIPEEKANNLYKVKQVKAKELILSKGSKEYSLGVGENLVDVDPGFEGNITYAGGTDRELSNGLALVKDMKLIPGTFAQSYQKEIISQALDCHFKAEEENFLRPNSDDNAPKIKTLSLFFIDSIS…
CP144904	fig|1580.712.peg.431	peg	CP144904_413918_414349	413918	414349	+	Propanediol utilization protein PduV	gene_name|eutP,locus|V5E33_02280,protein_id|PRJNA1075351:V5E33_02280	FIG00016912	ff	atgaaacgggccatgtttgtcggcgcaatcggctgtgggaagaccacgctattgcagcaattaaagcaccagacgattgcttatgataagacgcaatcggttgaatttttccaaaacattatcgatacaccgggagaatacattgagcatcggcagatgtatacttttttggctactacggcgatggatgctaacgtcgtggttctcattcagagtgcaacagatcaacggttaatttttccagaagcttttgctacgatgtttggttgcccggtagtgggggtggtcaccaaattagacttagtgaccaccgataaggatattgcatgggcgcagcggcagctccgtcaggctggggccacacaagtttttcaggtatctggactgacgggagctaat…	MKRAMFVGAIGCGKTTLLQQLKHQTIAYDKTQSVEFFQNIIDTPGEYIEHRQMYTFLATTAMDANVVVLIQSATDQRLIFPEAFATMFGCPVVGVVTKLDLVTTDKDIAWAQRQLRQAGATQVFQVSGLTGANVDQLRAYLDD
CP144904	fig|1580.712.peg.432	peg	CP144904_414555_415262	414555	415262	+	Glycerol uptake facilitator protein @ Propanediol diffusion facilitator	locus|V5E33_02285,protein_id|PRJNA1075351:V5E33_02285	FIG00100582	idu(1);Glycerol_fermentation_to_1,3-propanediol idu(1);Osmoregulation isu;Osmoregulation idu(1);Glycerol_and_Glycerol-3-phosphate_Uptake_and_Utilization	atgagtggttttatcggtgagttttttggtacgatgattctgattgttctaggtgccggaactggcgcaagtgctaatttgaagaaaacctatggtcacggtagtaattggacctttattagtattgcctggggattagcggtaacaatgggagtctacgtagctggagccctgggttctgatggtcatttgaatccggcggtgacaattgggtttgcggtctttggtttcttcccatggtccagtgtggtgccatacttattggggcaatttttgggagcctttgtgggtgccgtaatagttattattcaattttatccccacttcaaggcgactccgtccgttgaagaaggcaacacggtaggaatctttgccacacgaccagcaattgccaaccca…	MSGFIGEFFGTMILIVLGAGTGASANLKKTYGHGSNWTFISIAWGLAVTMGVYVAGALGSDGHLNPAVTIGFAVFGFFPWSSVVPYLLGQFLGAFVGAVIVIIQFYPHFKATPSVEEGNTVGIFATRPAIANPLFNFLSEVIATWAFIFILLNLGDFTQGLKPFIVGMLIAIIGMGLGTTTGFALNPARDWGPRLAHSLMPIPHKGSSEWSYAWVPMCGPIVGGILAAGLQVLVK
CP144904	fig|1580.712.peg.433	peg	CP144904_416403_415315	416403	415315	-	FIG00743239: hypothetical protein	locus|V5E33_02290,protein_id|PRJNA1075351:V5E33_02290	FIG00743238	ff	atgaccacttattcaccaagtcaagaaaattaccgggagttggcacatcttttagcacgatttaccagtctgacacagatcaagaccatcttttacgattttacgggaatcctcttaaaggatgattttgtgtacattaatcactcggcgattgaagacaatctcgcgcaactgaccttctcagattatgccgtttttccagttagccgcaacattcagatgtggggcgccattctttgtgagagtgtcaatgtttccaagaagcgattatttctgtcccgctcttatctagagaatttgatgacgcaaatttttgatgaagatacgttgggtaaggtgagtgtctgggaacccctcacctctgatcaggtagggcaaatcaataatctccatgcactt…	MTTYSPSQENYRELAHLLARFTSLTQIKTIFYDFTGILLKDDFVYINHSAIEDNLAQLTFSDYAVFPVSRNIQMWGAILCESVNVSKKRLFLSRSYLENLMTQIFDEDTLGKVSVWEPLTSDQVGQINNLHALFHPTGDTDPLQAVLAPNAVIAGHTIDNDEAFRSISLAIDYIQKNIQRPISLNEVAQRAYLSPSYLSRLFKKYLHVNFIEYVNNQKIALAQEKLSLTLTPINQISNQIGFTQTSYFTKIFKKKTGITPSEFRQRNHTIQKIYTIPRELNWDTNDSVIDVTKNYFKSHHITYHTDSEEGATYVNSIGELNDAKGNRGWIYTVDGQQPTQSADEIATHDKSVIQWVYTDYSN
CP144904	fig|1580.712.peg.434	peg	CP144904_416715_416993	416715	416993	+	Propanediol utilization polyhedral body protein PduJ	locus|V5E33_02295,protein_id|PRJNA1075351:V5E33_02295			atggaacaagaagcactcggattaatcgaaacaaagggtttagttgctgcaattgaagccgccgatgcaatggtcaaggccgctaacgttgatttagtgggacaagaaaagatcggtcatggtttggtaacgacaatggttcgtggtgacgttggtgctgtgaaggccgctgttgatgctggtgttgctggcgctgaaaacattggtgaagttctatctagctacgttattccacgtcctcacactgatgttgaaaagattttacctcaaaagaaatag	MEQEALGLIETKGLVAAIEAADAMVKAANVDLVGQEKIGHGLVTTMVRGDVGAVKAAVDAGVAGAENIGEVLSSYVIPRPHTDVEKILPQKK
CP144904	fig|1580.712.peg.435	peg	CP144904_417014_417829	417014	417829	+	Propanediol utilization polyhedral body protein PduB	gene_name|pduB,locus|V5E33_02300,protein_id|PRJNA1075351:V5E33_02300	FIG00003340	ff	atgatgaccaatcagcagttaatgaatcaaatcatggaagaacttctgcgtcacggggtcacggttaaaccggcctcgcagtcatcgggaggaaaaataatggataacttcttaaattcaacgagcaccgttccagaatttgtcggagcgagtgaaattggcgacacgattggtatgtgtattcctagtgttgatgctttattgctcgatcatttgcatgtgcaaaaacgctttacagtgattggcattcttagttcccgcacgggtgctggtcctcaaattatggcgatggatgaagccgttaaggccaccaataccgaggttattgatattgaaatgccacgggatactaaaggtggtgctggtcacggcgttttaatcttagttggtgggtatgat…	MMTNQQLMNQIMEELLRHGVTVKPASQSSGGKIMDNFLNSTSTVPEFVGASEIGDTIGMCIPSVDALLLDHLHVQKRFTVIGILSSRTGAGPQIMAMDEAVKATNTEVIDIEMPRDTKGGAGHGVLILVGGYDPSDVRSAIQVALDNLSRTFGDVYNSAAGHLELQFTARAAGACHMAFGAPEGKAYGLICGAPSGIGVVMADTAIKTAGVNVLTFASPGHGTSFSNEGIVHISGDSGAVRQAVIAGREVGLKLLAQLGENPVNDFPSYIR
CP144904	fig|1580.712.peg.436	peg	CP144904_417844_419520	417844	419520	+	Propanediol dehydratase large subunit (EC 4.2.1.28)	locus|V5E33_02305,protein_id|PRJNA1075351:V5E33_02305	FIG00003684	ff	ttgaaacgtcaaaaacgatttgaagaattagagaaacgcccgatccatttagacggtttcgttaaggaatggcctgaagaaggcttcgttgccatgatggggcctaatgacccaaagccaagcatcaagattgaaaacggcaaggttactgaaatggatagtaaaccagctgctgacttcgatctgattgatctctacatcgcaaaatatggcattaagcttgaaaatgctgagaaagtaatggcgatggattccactaagatcgccaatatgctctgtgaccccaatgtgccacgtaaagacatcattgagattacaacggcgatgacgccggccaaagctgaagaagttatcagcaaattgaactttgccgaaatgattatggcaacgcaaaaaatg…	MKRQKRFEELEKRPIHLDGFVKEWPEEGFVAMMGPNDPKPSIKIENGKVTEMDSKPAADFDLIDLYIAKYGIKLENAEKVMAMDSTKIANMLCDPNVPRKDIIEITTAMTPAKAEEVISKLNFAEMIMATQKMRPRRTPATQCHVTNIRDNPVQIAADAADAALRGFPEQETTTAVARYAPLNAISLMVGAQTGRPGVITQCSVEEAEELSLGMRGFTGYAETISVYGTDKVFTDGDDTPWSKGFLASCYASRGLKMRFTSGSGSEVMMGYTEGKSMLYLESRCIFITKASGVQGLQNGGVSCIGIPGSVPSGIRSVLGENLLCMMLDLECASANDQAFSHSDMRRTERLLGQFIAGTDYISSGYSSTPNYDNTFAGSNTDGLDYDDYYVMERDLAING…
CP144904	fig|1580.712.peg.437	peg	CP144904_419541_420260	419541	420260	+	Propanediol dehydratase medium subunit (EC 4.2.1.28)	locus|V5E33_02310,protein_id|PRJNA1075351:V5E33_02310	FIG00003791	ff	gtggctcaagaaattgatgaaaacttattgcggaatattatccgtgatgtgattgcggaaacccaaacgggggacacgccaatctcatttaaagctgatgcaccagcagcgtcatcagctacgacggcaacggctgcaccagttaatggtgacggcccagaaccggaaaaaccagttgactggttcaaacacgttggggttgccaagcccggctattcacgtgatgaagtcgtgattgctgtggcaccagcctttgcagaagtgatggaccataacttgaccggaatcagtcataaagaaattttacgacagatggttgctggtattgaagaagaaggactgaaggcccgaattgtgaaagtctaccggacttctgacgtttccttctgtggtgccgaa…	MAQEIDENLLRNIIRDVIAETQTGDTPISFKADAPAASSATTATAAPVNGDGPEPEKPVDWFKHVGVAKPGYSRDEVVIAVAPAFAEVMDHNLTGISHKEILRQMVAGIEEEGLKARIVKVYRTSDVSFCGAEGDHLSGSGIAIAIQSKGTTIIHQKDQEPLSNLELFPQAPVLDGDTYRAIGKNAAEYAKGMSPSPVPTVNDQMARVQYQALSALMHIKETKQVVMGKPAEQIEVNFN
CP144904	fig|1580.712.peg.438	peg	CP144904_420273_420800	420273	420800	+	Propanediol dehydratase small subunit (EC 4.2.1.28)	locus|V5E33_02315,protein_id|PRJNA1075351:V5E33_02315	FIG00003591	ff	atgagtgaaattgatgacttagtagcaaaaatcgtccaacaaattggtggcactgaggccgctgatcagacgactgccacgcctacgtcaacggcgacgcagacgcagcatgcagcattatcgaaacaagattatccactgtactctaagcacccagagctcgtacattcaccgtctgggaaagctttgaacgatatcactttggataatgttctcaacgatgatattaaggccaatgatttacgaattacgccggataccttacggatgcaaggtgaagtggccaacgatgctggtcgggatgcggttcaacgtaacttccagcgggcgtcagaattgacctctattccggatgatcggttactggaaatgtacaacgccttacgaccataccggtct…	MSEIDDLVAKIVQQIGGTEAADQTTATPTSTATQTQHAALSKQDYPLYSKHPELVHSPSGKALNDITLDNVLNDDIKANDLRITPDTLRMQGEVANDAGRDAVQRNFQRASELTSIPDDRLLEMYNALRPYRSTKAELLAISAELKDKYHAPVNAGWFAEAADYYESRKKLKGDN
CP144904	fig|1580.712.peg.439	peg	CP144904_420815_422665	420815	422665	+	Propanediol dehydratase reactivation factor large subunit	locus|V5E33_02320,protein_id|PRJNA1075351:V5E33_02320	FIG00010846	ff	atgcaaaaggtgataggtgtagatattggtaattcctcaacggaagttgctttggctgatatttcagatcaaggtgcggttgattttatcaattctgacattgcagagaccacggggatcaaaggaactaagcaaaacctcattgggatcaaaaaagccattacgcaggtgttaaataaaagtcatttagccttgagtgatattgacctgattcggattaacgaagcaacaccggttattggggatgtggcgatggaaaccatcacggaaacagtgattactgaatctacgatgattgggcacaacccgaacacaccaggtggcgtcggtattggttctggctatacggtgagtttgctacaactgcttcaagaaaccgataagacacgtccgtatatt…	MQKVIGVDIGNSSTEVALADISDQGAVDFINSDIAETTGIKGTKQNLIGIKKAITQVLNKSHLALSDIDLIRINEATPVIGDVAMETITETVITESTMIGHNPNTPGGVGIGSGYTVSLLQLLQETDKTRPYIVLVPAEVDFEDAAKLINLYQQSGYQINAAILQNDDGVLIDNRLEHKIPIVDEVARIDKVPMGMMAGVEVAGKGQVISQLSNPYGIATLFDLTADETKNIVPVSRALIGNRSAVVIKTPKGDVKARVIPAGSIQIEGDRDSDKVNVAAGAEAIMKKVNQFDRIQDITGEAGTNVGGMLEKVRQTMADLTNKQNRDIAIQDLLAVNTAVPVKVQGGLAGEFSTEQAVGIAAMVKSDHLQMQQIADLIQDELHISVEIGGAEAEAAILG…
CP144904	fig|1580.712.peg.440	peg	CP144904_422646_422999	422646	422999	+	Propanediol dehydratase reactivation factor small subunit	locus|V5E33_02325,protein_id|PRJNA1075351:V5E33_02325	FIG00003735	ff	atggccaacacaatggataagccggcaatttttattgccgtgccgacagcggcgtccgatttaccggcgactttgaaaccgttacttaacgggattgaagaagaagccattccggtacagaccaaggtgattgcagaagacgatgtcaccatacgcgcttatcaggcggctttggcttcacggttgtccgtgggcattggttttgacgatcagcatgtggttgttcactacaagaacctgcatgccgagcagccgttattcacggtgacccgtgattcggcggaccgcctgcgccggttaggtgctaatgcagctcgcttggtgaagggcgtgccctttaagacattagattag	MANTMDKPAIFIAVPTAASDLPATLKPLLNGIEEEAIPVQTKVIAEDDVTIRAYQAALASRLSVGIGFDDQHVVVHYKNLHAEQPLFTVTRDSADRLRRLGANAARLVKGVPFKTLD
CP144904	fig|1580.712.peg.441	peg	CP144904_423013_423501	423013	423501	+	Propanediol utilization polyhedral body protein PduK	locus|V5E33_02330,protein_id|PRJNA1075351:V5E33_02330	FIG00004283	ff	atggacgcaattggatatctagaaactaccgggttgccaggtgccattgttgtggcggataagatgctcaagacggcagcggttaacctagtagggttagaaaacaccaagggtggtggctgggtaacagtcatcatcagtggtgatgtagcggccgtttcggtggcgatagaaactgggaagcaaacggttggaacggattatgtcagttcaactgtcttagctaacccagcaccgggaattagcgatttaagccaaaatccgatcttcgcgccagtaccagaaacgtccacaaatgaagaaacaccgcaacaaccgcaggtcactgacgtcgcccctgaggcgccagcagagcccacggtaaccaaggatgaagctgaggccacttgtaacttatgt…	MDAIGYLETTGLPGAIVVADKMLKTAAVNLVGLENTKGGGWVTVIISGDVAAVSVAIETGKQTVGTDYVSSTVLANPAPGISDLSQNPIFAPVPETSTNEETPQQPQVTDVAPEAPAEPTVTKDEAEATCNLCGDPKCPRKLGEPRKKCLHYQELFGKNKQS
CP144904	fig|1580.712.peg.442	peg	CP144904_423518_423811	423518	423811	+	Propanediol utilization polyhedral body protein PduJ	locus|V5E33_02335,protein_id|PRJNA1075351:V5E33_02335	FIG01969903	ff	attatgaataacgcattaggtatgatcgaaaccaagggtttagttgcctcaatcgaagcggcagatgccatggttaaagcagcaaacgttgaaatgatgggtcaagaaaagatcggtagtggtttggtaacggtcatggttcgtggtgacgttggtgccgttaaagccgccgttgatgctggggttgctgccgctgaaaacattggtgaagtccaaagctcattcgttattcctcgtccacacgcagaagttgaaaacatcttacctaagacgagcaaaccagctgcaaaataa	MMNNALGMIETKGLVASIEAADAMVKAANVEMMGQEKIGSGLVTVMVRGDVGAVKAAVDAGVAAAENIGEVQSSFVIPRPHAEVENILPKTSKPAAK
CP144904	fig|1580.712.peg.443	peg	CP144904_423840_424466	423840	424466	+	Ethanolamine utilization protein similar to PduL	locus|V5E33_02340,protein_id|PRJNA1075351:V5E33_02340	FIG00004332	isu;Ethanolamine_utilization	atggatgaaacagctttacgagcgttaattcaacgtattatcaaagaagaattggatcccgatcgtattccgatcggtgtttccaaccaccacattcacttgacagaggcggattttaatacgctgtttcccaatcaaaaaatgacggttttgaagccgttgaaacagcctaaggaatttgcgtcaaagcaaacggtggatattgtcggacccaagggaacgattaaacatgtgcgggtcttaggaccttgtcgggcacactcacaagttgaaattgcccgttcagaagctctgaacattggtgtaccagccccaatccgtctatctggtcatttggatggggcgccatcggttaagctggtaacaccagatggtgaggtcacggttcaaggcgttatc…	MDETALRALIQRIIKEELDPDRIPIGVSNHHIHLTEADFNTLFPNQKMTVLKPLKQPKEFASKQTVDIVGPKGTIKHVRVLGPCRAHSQVEIARSEALNIGVPAPIRLSGHLDGAPSVKLVTPDGEVTVQGVIIAKRHIHMSNEDAKRFGVKLGDTVSVEVQSQDRRTIYNDVICRPREDFVLEMHIDTDEANAANVDGNTFGKIVKA
CP144904	fig|1580.712.peg.444	peg	CP144904_424487_425008	424487	425008	+	Propanediol utilization protein PduM	gene_name|pduM,locus|V5E33_02345,protein_id|PRJNA1075351:V5E33_02345	FIG00747820	ff	atgaagttggtgatcgaagtggaaccgttagtggcgcaagtcctaaataaacttaagcgacgcgagcagcagacgtaccactgtacctatgatcgcacggcggcagcgccctcaacacaagtctttttggacaacgcaaccgttacggtggccaatgtctcgattgaattgattcatgcgctgtatggcatgaatgttgataatcaatgggttgcctgggtgttacaagggattgattatcaggtggattttcaattcactatcaacgagttagccattaactttattccccgaagcatgttgttagactggccgttactttttgtaactccccaggcacaaccgattaaggcggtgtatccgcgcttgatttcccgttcagtgttggcagctttaccg…	MKLVIEVEPLVAQVLNKLKRREQQTYHCTYDRTAAAPSTQVFLDNATVTVANVSIELIHALYGMNVDNQWVAWVLQGIDYQVDFQFTINELAINFIPRSMLLDWPLLFVTPQAQPIKAVYPRLISRSVLAALPDKTIVVVTPQQRLTDEASTVRAVKQMKLQMRTDEECIWQK
CP144904	fig|1580.712.peg.445	peg	CP144904_424990_425262	424990	425262	+	Propanediol utilization polyhedral body protein PduN	locus|V5E33_02350,protein_id|PRJNA1075351:V5E33_02350	FIG00004273	ff	atgtatatggcaaaagtaattggtagcgtcgtgtcgacgcaaaaggatccgtccttagtaggccggaagctgatgattgtccaacccgttaattccgatgggcaagccgttcgtcatcaggaagttgcagctgattctgttggtgctggggttggcgagtacgtgttactcgttcgtggcgctggtgcccgtcgtgctaatcgcaacgaagaagcgacgcgtgatgtcaatgattgttcgatcgttgggatcattgatcgctttgataagtag	MYMAKVIGSVVSTQKDPSLVGRKLMIVQPVNSDGQAVRHQEVAADSVGAGVGEYVLLVRGAGARRANRNEEATRDVNDCSIVGIIDRFDK
CP144904	fig|1580.712.peg.446	peg	CP144904_425278_425853	425278	425853	+	ATP:Cob(I)alamin adenosyltransferase (EC 2.5.1.17)	locus|V5E33_02355,protein_id|PRJNA1075351:V5E33_02355	FIG00001045	ff	atgccaatttacacaaaaggcggagacaaaggttcaacgagtttatatgacggtacacgggtgagaaaagactccttacgagttgacacttacgggacgtttgatgagctcaatgccaatgttagcctggcagataagttctgtgtgaaagccgagaataaagccattctacagaagattgagtacaagatgttctttcttcaaggtgaaattgccacacagactgctggtaaatttaatgccaacagtcgggtgattaccgatgatgatgtgactatgttagaacaggtgattgaccgctacacggctgaattacctaaagtcaccagttttattttaccgggtgccagtttggctggagcacagttgcatatttgccgaacggtttgtcgacgagcg…	MPIYTKGGDKGSTSLYDGTRVRKDSLRVDTYGTFDELNANVSLADKFCVKAENKAILQKIEYKMFFLQGEIATQTAGKFNANSRVITDDDVTMLEQVIDRYTAELPKVTSFILPGASLAGAQLHICRTVCRRAERMFVRFSTDVEVRPVLERYVNRLSDFFYIMARSEDYEYQVNELTDQVMKRYAQAVGR
CP144904	fig|1580.712.peg.447	peg	CP144904_425857_426336	425857	426336	+	ATP:Cob(I)alamin adenosyltransferase (EC 2.5.1.17)	locus|V5E33_02360,protein_id|PRJNA1075351:V5E33_02360	FIG00001045	ff	atgaatgaagaacaattgagtcagattattcgcgatgtaattgccaaacaaggaggcacaacgatgaacttatttgatcgtcatatgatggaaaaggtaattgatgctgcggtagcccgtgctgatgaattaaaggttggggtcacgatttgcatcatggaccaggcaacggtaccacagatgttatatcacatgccaaatgcaaacttggtcagctccacactagcccctaagaaggcttggtcggcaatcgctatgaaggaaccaactaaagaaattagcaaagacatccaaccaggtgcgccattgtaccaaatggaaaccatgttagatggtaagttggtctcattccctggtggtattccattagtcatcaatggcacggccattggtgctatt…	MNEEQLSQIIRDVIAKQGGTTMNLFDRHMMEKVIDAAVARADELKVGVTICIMDQATVPQMLYHMPNANLVSSTLAPKKAWSAIAMKEPTKEISKDIQPGAPLYQMETMLDGKLVSFPGGIPLVINGTAIGAIGVSGGLIEEDQSICEAAVAAFLKESK
CP144904	fig|1580.712.peg.448	peg	CP144904_426339_427772	426339	427772	+	CoA-acylating propionaldehyde dehydrogenase	locus|V5E33_02365,protein_id|PRJNA1075351:V5E33_02365		ff	atgaacacagaaaacattgaacaagccatccgtaaaattttgagtgaagaacttagcaatcctcagtcatcaacggccaccaatacgaccgttcccggcaaaaatgggatctttaagacggtcaatgaagccattgcggccacaaaagcggcgcaagaaaactacgccgaccaaccaatctcagttcggaacaaagtgattgatgcgatccgtgagggtttccggccatacattgaggatatggctaagcggattcatgacgaaactggcatgggaacggttagcgcgaaaattgccaaactcaataacgccctttataacacacccggtccagaaattctgcagccagaagccgaaaccggtgacggtggactggttatgtatgaatacgcgccattt…	MNTENIEQAIRKILSEELSNPQSSTATNTTVPGKNGIFKTVNEAIAATKAAQENYADQPISVRNKVIDAIREGFRPYIEDMAKRIHDETGMGTVSAKIAKLNNALYNTPGPEILQPEAETGDGGLVMYEYAPFGVIGAVGPSTNPSETVIANAIMMLAGGNTLFFGAHPGAKNITRWTIEKLNELVADATGLHNLVVSLETPSIESVQEVMQHPDVAMLSITGGPAVVHQALISGKKAVGAGAGNPPAMVDATANIALAAHNIVDSAAFDNNILCTAEKEVVVEAAVKDELIMRMQQEGAFLVTDSADIEKLAQMTIGPKGAPDRKFVGKDATYILDQAGISYTGTPTLIILEAAKDHPLVTTEMLMPILPVVCCPDFDSVLATATEVEGGLHHTASIH…
CP144904	fig|1580.712.peg.449	peg	CP144904_427776_428897	427776	428897	+	Putative iron-containing NADPH-dependent propanol dehydrogenase	locus|V5E33_02370,protein_id|PRJNA1075351:V5E33_02370	FIG01299298	ff	atggaaaaattttcactcgcaacaaccatctattcgggtaatgatagcctagaacggttacggttgctaaaaaaagaaactatttttatggtatgcgatgcatttttgccggatacgcccacgttgaaacggatcttgtcagaaattggtgatactaatcaagtgaccatcttctctgatgtgaagcctgatccaccattggctaacatcattgaaggggtcaaacaatttgtcccactcaagccaactattgtgattgggattggtggcggctcagctattgataccgccaagggaattcgcttctttggtgaaaagttgttgaaacaagacatccacaagtttattgccattccaacgacgagtggaactggatcagaaattacgcaacactgtgtg…	MEKFSLATTIYSGNDSLERLRLLKKETIFMVCDAFLPDTPTLKRILSEIGDTNQVTIFSDVKPDPPLANIIEGVKQFVPLKPTIVIGIGGGSAIDTAKGIRFFGEKLLKQDIHKFIAIPTTSGTGSEITQHCVLSDPEHQQKYPIMEDFLRPDEALLDPQLVMTAPKSVTAYSGLDVLTHSLESLVAVDANTITDGLAEKGVDVIAHDLVTCYRHGDDEAARKRVHEISCAAGISFSNAGLGICHSIAHQLGANFHVPHGLANAMLLPYVVSYNASKSKVACAKYAQAARKAGLASQGMGDRVAVRRLISCIRQMMLQMDCPRTLQAFGIDVKDAAAKVDVIVANAKKDATFPGNPVVPSDDDLAEIYQHVIK
CP144904	fig|1580.712.peg.450	peg	CP144904_429055_430242	429055	430242	+	Acetate kinase (EC 2.7.2.1)	locus|V5E33_02375,protein_id|PRJNA1075351:V5E33_02375	FIG00067248	idu(2);Threonine_anaerobic_catabolism_gene_cluster idu(2);Ethanolamine_utilization idu(2);CBSS-257314.1.peg.752 idu(2);Fermentations:_Lactate idu(2);Pyruvate_metabolism_II:_acetyl-CoA,_acetogenesis_from_pyruvate idu(2);Fermentations:_Mixed_acid	atgtcagagaaaattctagccatcaattccggaagttcatccctgaagtttaagctatatattatgccagctgagacggtactggttagtggtcaaatcgaacggattggtcagccttcaagtgaattttcctacacgattgcgggtaagaaaagtaagcttgcacaaccgatgaaagattatgagacagctattcagacggtcattgagacgttgttagcgagtcatgtaattgagagtaagcatgagattattggcgttggtcaccgaatctcgcatggtggacggtattacaccaagccagttatcgttgatgaggatgttaaagccaaaattgatgaactagcagttttatcaccattgcataatccggtaaatttattggggattaaagccttt…	MSEKILAINSGSSSLKFKLYIMPAETVLVSGQIERIGQPSSEFSYTIAGKKSKLAQPMKDYETAIQTVIETLLASHVIESKHEIIGVGHRISHGGRYYTKPVIVDEDVKAKIDELAVLSPLHNPVNLLGIKAFEKLLPDATEVAVFDTSFHHTIPAKAYMYALPYSYYKDHGIRRYGFHGPSHEYIAEKAAELFGKQQTHRLISCHLGNGGSLTAILDGHSVNSSMGFTPLAGIVMGTRSGDIDPEIIPFIEEEFQMDSHAVREMLNHDSGLQGLSGISNDIRDLDEAAKQGNQRAQLALDVYAHQIQQYIGAYTTDLEGLDTLVFTAGIGEHSALVRQMVCERLGYLGIKLDPEKNAANALSIEAADSRVKVAVIPTDEEIVIARDVMALLKEA
CP144904	fig|1580.712.peg.451	peg	CP144904_430261_430605	430261	430605	+	Propanediol utilization polyhedral body protein PduU	locus|V5E33_02380,protein_id|PRJNA1075351:V5E33_02380	FIG00006956	ff	atgacgagacaaattgatcgaacgattcaagaatacgtgccggggaagcaggtgacgttagctcatatcgttgccaaccccacggcggatatttacgagaaattgggaattcagacgcctaaaaacgcgttgggaattttaaccattacgcctagtgaggcggcgattattgctggtgatgtggcaactaaatcaagtaacgttaagctgggatttattgatcggtttagtggttccgtcgtcgttgttggtgaggtgtcagaggtagaagcggccttgcgcgacgtggttgagactttgcatagtctattaaactttgatgttcctgaaataacgcggacgtaa	MTRQIDRTIQEYVPGKQVTLAHIVANPTADIYEKLGIQTPKNALGILTITPSEAAIIAGDVATKSSNVKLGFIDRFSGSVVVVGEVSEVEAALRDVVETLHSLLNFDVPEITRT
CP144904	fig|1580.712.peg.452	peg	CP144904_430623_431687	430623	431687	+	NADH:flavin oxidoreductase, Old Yellow Enzyme family	locus|V5E33_02385,protein_id|PRJNA1075351:V5E33_02385	FIG01481567	ff	atgcatagacaacaagattatgaccatccggtccaattgggacagcaattaactctgcgaaatggctattgcttagcaccattgtcgacgcaaacagcgctgtttaatggtgaagttagccgaaacgattgttatttccatcagcaacacgccaagtacgtggggcttgatattgtggggtcagcctacgttgccgttaatggatccactgcaatgggctcaattagtgtggccgatgatcaaaagattccaggactgcggcaactcgcaacgacgatccagcgaacaggggccaaagctattctacagttagtgcatgctggacgaatgactaatccggtcataactcaaggcacctccgttgttgcgcccagcactatccaagccacacatggggcc…	MHRQQDYDHPVQLGQQLTLRNGYCLAPLSTQTALFNGEVSRNDCYFHQQHAKYVGLDIVGSAYVAVNGSTAMGSISVADDQKIPGLRQLATTIQRTGAKAILQLVHAGRMTNPVITQGTSVVAPSTIQATHGAGGLPETLTAQAIDTIVDQFGAATQRAILAGFDGVELHGANGFLLQQFLSPLSNRRTDAFGGTLENRLRVPLMVVKRVLQVAKQASKPFVVGYRFSPEEVESGGLSLVDSLVLTHLLSHLPLSYLSLSLRRYNQQPVTIKSTKTVVDLIAAETTLPLMVAGHIRTASDVQTVAAVARLVAIGRPLMVDPHWPLFFRQPERLKTTREVTAAEVGITQQLFHYL
CP144904	fig|1580.712.peg.453	peg	CP144904_431705_432490	431705	432490	+	protein tyrosine/serine phosphatase	locus|V5E33_02390,protein_id|PRJNA1075351:V5E33_02390	FIG01416406	ff	gtgcctagaaaagttttacaattagatggcggttttaattttcgggacttaggtgggtatccaagtgcccagcagacaacggtaaaatggcatcgattaatgcgggcagctcacttggcaaacttaacggccgctgattgccagcaactggaagatcttggttttaagctagtggttgatttacgatcgaccgccgaggcccaacaatttcccgaccaattgggaccccaaatgcgacgaatccatctgcctgtatttgataatgatgagacggagagtgctgcttcaacggcgcaaattcagcgcttatttgcgcgtgatccgttgggggggtatcatcgcatgctgcgcgtctatcgtcgcttagtgacgtcaccacaagcccagcaggcctatcac…	MPRKVLQLDGGFNFRDLGGYPSAQQTTVKWHRLMRAAHLANLTAADCQQLEDLGFKLVVDLRSTAEAQQFPDQLGPQMRRIHLPVFDNDETESAASTAQIQRLFARDPLGGYHRMLRVYRRLVTSPQAQQAYHELFALLLATQGKTGVVFHCSAGKDRTGMAAMLILRALGVPPQRVIADYLLTNSASTAHIAQRVAAVAPGPRQQNFQQSVRDLASVQLDYYQQAMGLIDYEYGGMTAYLRDTLKLTATDEQKLRHWYLA
CP144904	fig|1580.712.peg.454	peg	CP144904_433022_432666	433022	432666	-	Phage transcriptional repressor	locus|V5E33_02395,protein_id|PRJNA1075351:V5E33_02395	FIG01352218	ff	gtgccccgccatgaattatcagcatttgaaaaacatatccgccgcatcatcgctcagaatttaaaatccgcaagttggggcatgacacaagctgagttaggggccaaatcaggaattccaacctccaccatttcggggtattttgcgcaacgttcaacaccaagcccgggaaacgtccaacgcctagccgacgctttgaacatgcccaagtccgcgattgatcctcgatttgatgatcatctgtttgaaaaacagcctggcattgaggatttatacaaacagttatcccctaaccgacaacagattgtcttacacgtggcgcaagaacaattaaccgaacaacgacaacagtcttaa	MPRHELSAFEKHIRRIIAQNLKSASWGMTQAELGAKSGIPTSTISGYFAQRSTPSPGNVQRLADALNMPKSAIDPRFDDHLFEKQPGIEDLYKQLSPNRQQIVLHVAQEQLTEQRQQS
CP144904	fig|1580.712.peg.455	peg	CP144904_433178_433417	433178	433417	+	conserved hypothetical protein - phage associated	locus|V5E33_02400,protein_id|PRJNA1075351:V5E33_02400	FIG01114336	ff	atggataaggtgcaaattacactggaggccgcacgccataatgcgggctactcacagaaacaggctgctgcacatctgggaatccactaccagacgctggctgcttgggagcgagacagttcgaatgtgggcattaaaaccatcgagcgactatcgcagctttatcacattccgaaagattaccttttttttggtaataaaaacgaatttattcgttctttgcggcaacaggctaattga	MDKVQITLEAARHNAGYSQKQAAAHLGIHYQTLAAWERDSSNVGIKTIERLSQLYHIPKDYLFFGNKNEFIRSLRQQAN
CP144904	fig|1580.712.peg.456	peg	CP144904_433732_434421	433732	434421	+	Deoxyribose-phosphate aldolase (EC 4.1.2.4)	gene_name|deoC,locus|V5E33_02405,protein_id|PRJNA1075351:V5E33_02405	FIG00000450	icw(2);Deoxyribose_and_Deoxynucleoside_Catabolism	atgacattaaccacagaacaattagcgaagtacattgatcacactaatttaaaggcagatgcaactgaagcagatatcaagcaaacttgtgacgaagctaagaaatttaacacggcttcggtctgcgtaaactcctattggattccgtttgtaactgagcaattaaagggaactgatgttaatccaatcgctgtcgttggttttccactaggggccatggcaacggaaagtgaaatctttgaagccacgacagccatcgatcaaggggccgaagaaatcgatatggtcttgaacgtaggtgaattaaaaggcggtaatgatgagaaggtcttggcagacattcagggtctagctgatgcagtccacgctaagggtaaaattctaaaagttatcttggaa…	MTLTTEQLAKYIDHTNLKADATEADIKQTCDEAKKFNTASVCVNSYWIPFVTEQLKGTDVNPIAVVGFPLGAMATESEIFEATTAIDQGAEEIDMVLNVGELKGGNDEKVLADIQGLADAVHAKGKILKVILENALLTKDEIVRACQLSEKAGADFVKTSTGFSTSGAKVEDVKLMRETVGDRLGVKASGGIHSREEALAMIDAGASRMGVSATVAILTGDDSHAKAGY
CP144904	fig|1580.712.peg.457	peg	CP144904_434453_435640	434453	435640	+	Phosphopentomutase (EC 5.4.2.7)	locus|V5E33_02410,protein_id|PRJNA1075351:V5E33_02410	FIG00000738	idu(1);Deoxyribose_and_Deoxynucleoside_Catabolism	atgaagttcaagcgtgtttttggtttagttatggattcagttggtgcaggagcagcaccggatgcaaataagtttggcgatgagggtgctgatactttagggcacgttggtcaccattttgctggaaaactggcgttacctaatctagccaaaatcggtttatctaacttgcgggaaacaccaatcgagggtgtaccggtggctgatgatcctcatgcctattatggcaagatgcgggagatttcagctggtaaggattcaatggatggtcactgggaaatgatggggttacctgttcgtaaggcattgagtacattccctaacggcttccccgctgacatcattacaaaattggaaacgttttctggacgtaaagtgatcggtaaccgaccagaatca…	MKFKRVFGLVMDSVGAGAAPDANKFGDEGADTLGHVGHHFAGKLALPNLAKIGLSNLRETPIEGVPVADDPHAYYGKMREISAGKDSMDGHWEMMGLPVRKALSTFPNGFPADIITKLETFSGRKVIGNRPESGTKIIAELGEQQMKTGDLIVYTSGDSVLQIAAHEDVIPLAELYKICEYARSLVNGPEYLVGRIIARPYVGPDADHFTRTANRRDFTLEPTGETDLDRLQAAGVRVVAVGKTNDIFSGHGIDEAYHNESNMDGMDHVDHVMTEDFTGFCFINLVDFDAMYGHRRNPDGFGQALMDFDQRLGTVLANMHDDDLLMITADHGNDPTYTGTDHTREQVPLLVYSPSFKQGGSLGVRSPFADFGATVLDNFGVAGNHEGHSFLAELK
CP144904	fig|1580.712.peg.458	peg	CP144904_435671_436378	435671	436378	+	Purine nucleoside phosphorylase (EC 2.4.2.1)	gene_name|deoD,locus|V5E33_02415,protein_id|PRJNA1075351:V5E33_02415	FIG00000659	icw(1);pyrimidine_conversions icw(4);Deoxyribose_and_Deoxynucleoside_Catabolism isu;Purine_conversions isu;Adenosyl_nucleosidases	atgagtaatcatttggaagccaaaatgggcgatattgcagacacggtcttactgccaggtgatccactgcgggctaagtatattgcagaaaccttcttagaaaatccagtttgctacaacacagttcgaaatgcctttgggtataccggaacgtacaagggcaaacgaatctcggttcaaggaaccgggatggggattccatcgatttcaatttataccaatgagttgattagtgaatatggtgttaagaccttattccgggtgggaacctccggtgggatgagtcccgatgttcatgttcgtgacgttgttctagcgcaagcagcctcaaccgactcctcaattattcataacacgttcggtggtggtatctactacgcagctattagtgattttggt…	MSNHLEAKMGDIADTVLLPGDPLRAKYIAETFLENPVCYNTVRNAFGYTGTYKGKRISVQGTGMGIPSISIYTNELISEYGVKTLFRVGTSGGMSPDVHVRDVVLAQAASTDSSIIHNTFGGGIYYAAISDFGLLDTAYHVAQDLKISVRVGNVLAEDRFYNDEMDRQKLVDYGVIATEMESTALFMLAAKYHVRALSVLTISNHLMTGESTTPEEREKSFNDMIRVALDTAAKA
CP144904	fig|1580.712.peg.459	peg	CP144904_436444_437403	436444	437403	+	Deoxyribonucleoside regulator DeoR (transcriptional repressor)	locus|V5E33_02420,protein_id|PRJNA1075351:V5E33_02420	FIG00011057	icw(3);Deoxyribose_and_Deoxynucleoside_Catabolism	atggcggagaccacggctgaacggttgggacaagccctgaccgtggcaaagatgtactatcaggctgaccaaagtcaaagccagattgcccaacaaatgggaatttcacggccaacggtctctcggttactacagtttgcccgagaacaaggattggttcgtatccaaattgttgatcccgtacaagacgttcaaaccttggagcgggcattgacgcgggcctatgatgttgaggttcatgttgtggcgacgcaattgacgcccgtcaatgatgtactaacgacggtgggtgaatacgccgcacactacttggaacagattgttcatgagcatgatgtgattggtatcggttgggggaaaacaatctatgcgattggttcgagcctacaaccagatacg…	MAETTAERLGQALTVAKMYYQADQSQSQIAQQMGISRPTVSRLLQFAREQGLVRIQIVDPVQDVQTLERALTRAYDVEVHVVATQLTPVNDVLTTVGEYAAHYLEQIVHEHDVIGIGWGKTIYAIGSSLQPDTLTGVEVIQLKGSVSYSTEQTYAYESIDAFANAFHAVPQYLPLPVIFDHQQTKELVEAERHIQYLLALGEKANIAIYSVGTVRSNALVFQLGYLQEAEKEALQQQAVGDIFSRYIDEQGQIVNPELNERTIGIDLDSLKQKEHSILVAAGDAKVPAVRAALLGGYPNCLIIDQHAAAQLLKLTTPDQ
[truncated: 1,918 more rows]
